# Supplementary material for: Investigating epigenetic effects of activation-induced deaminase in chronic lymphocytic leukemia
Source: PLoS One. 2018 Dec 20;13(12):e0208753. doi: 10.1371/journal.pone.0208753 (PMC6301619; doi:10.1371/journal.pone.0208753)
Supplement: S1 Table — (XLSX) [file pone.0208753.s004.xlsx]

## Sheet: S4 Table
Figure 1
	patient ID	BCR	Ig VH fam	age (y)	sex	cd38	vla4	zap70	RAI	chrom aberration			treatment
	5	mut	4-61*02	62	m	lo	lo	hi	1	13q			no
	2	mut/borderline	3-72*02	71	f	lo	lo	lo	1	13q			no
	6	mut	2-5*02	60	m	lo	lo	lo	0	13q			no
	1	mut	4-34*01	72	f	lo	lo	lo	0-1	13q, 17p			no
	3	UM	3-23*01	71	f	hi	hi	hi	1	no			no
	4	UM	5-51*03	73	m	lo	hi	lo	1	11q			no
	7	mut	1-2*02	58	f	lo	lo	lo	2	13q			rituximab, cyclophosphamide, fludarabine
	8	mut	3-21*	72	m	hi	lo	hi	3-4	13q			no
	9	mut	3-72*01	80	f	lo	high	lo	1	13q			no
	10	mut	4-39*01	70	f	lo	lo	lo	n.d.	no			no
	11	UM	1-69*01	51	m	lo	lo	hi	0	no			no
	12	UM	1-69*01	74	m	lo	lo	borderline	1	no			no
	13	UM	3-15*01	86	m	lo	lo	lo	n.d.	13q			no
Figure 2A	patient ID	BCR	Ig VH fam	age (y)	sex	cd38	vla4	zap70	RAI	chrom aberration			treatment
	2	mut/borderline	3-72*02	71	f	lo	lo	lo	initial Rai I	13q			no
	1	mut	4-34*01	72	f	lo	lo	lo	0-1	13q, 17p			no
	3	UM	3-23*01	71	f	hi	hi	hi	1	no			no
	4	UM	5-51*03	73	m	lo	hi	lo	1	11q			no
	14	UM	3-7*01	82	f	lo	lo	borderline	1	trisomy 15, t(11;14), 13q			no
	15	mut	3-15*07	73	m	lo	lo	lo	0	13q			no
Figure 2B
	patient ID	BCR	Ig VH fam	age (y)	sex	cd38	vla4	zap70	RAI	chrom aberration			treatment
	11	UM	1-69*01	51	m	lo	lo	hi	0	no			no
	13	UM	3-15*01	86	m	lo	lo	lo	n.d.	13q			no
	14	UM	3-7*01	82	f	lo	lo	borderline	1	trisomy 15, t(11;14), 13q			no
	16	mut	4-39*01	67	m	lo	lo	lo	1	no			no
	17	mut	1_69	53	f	lo	lo	borderline	0	13q			no
	18	mut	4-34*01	57	m	lo	lo	lo	2	13q			no
	10	mut	4-39*01	70	f	lo	lo	lo	n.d.	no			no
	19	UM	3-48*02	74	m	lo	lo	hi	1	13q			no
	20	mut	3-74*01	59	f	lo	lo	lo	0-1	13q			no
	21	UM	1-69*06	73	m	lo	lo	hi	3	13q			no
	22	mut	1-69*06	75	m	lo	lo	lo	0	n.d.			no
	23	mut	3-53*02	76	m	lo	lo	lo	I	no			no
	24	mut	3-33*01	84	f	lo	lo	borderline	2	13q			no
	25	UM	3-11*1	52	m	lo	lo	lo	0	13q			no
	15	mut	3-15*07	73	m	lo	lo	lo	0	13q			no
	26	mut	3-66*01	59	m	lo	hi	lo	2	13q			no
	12	UM	1-69*01	74	m	lo	lo	borderline	I	no			no
	27	mut	2-5*02	63	f	lo	lo	lo	0	13q			no
	28	mut	3-21*01 Subset 2	68	m	hi	hi	lo	1	13q			no
	8	mut	3_21	73	m	hi	lo	hi	3-4	13q			no
	29	mut	3_30	62	f	lo	lo	hi	1	13q			no
	30	mut	4-61*01	71	m	lo	lo	borderline	n.d.	13q			no
	31	mut	2-5*02	82	f	lo	lo	lo	n.d.	13q			no
	32	borderline	3-21*01 Subset 2	70	f	lo	lo	lo	0	13q			no
	33	mut	3-33*01	72	m	lo	lo	lo	1	13q			no
	34	UM	4-59*01	54	f	lo	lo	hi	1	11q			no
	35	UM	3-30*03	72	f	hi	lo	hi	0	11q, 13q			no
	36	UM	3-23*01	79	m	hi	lo	hi	0	no			no
	37	UM	3-21*01 Subset2	61	m	lo	hi	hi	1	11q, 13q			no
	38	UM	5-51*01	76	f	lo	lo	lo	0	13q			no
	39	UM	3-21*01	50	m	lo	lo	hi	0	13q			no
	40	mut	3-30*03	81	f	lo	lo	lo	0	13q, 17p			no
			n.d.=not determined
