# Supplementary material for: Investigating epigenetic effects of activation-induced deaminase in chronic lymphocytic leukemia
Source: PLoS One. 2018 Dec 20;13(12):e0208753. doi: 10.1371/journal.pone.0208753 (PMC6301619; doi:10.1371/journal.pone.0208753)
Supplement: S2 Table — The methylation rate (0 = all demethylated; 1 = all methylated) for CpG sites is depicted with minimum, first quartile, median, mean, third quartile, maximum and sum values grouped according to CpG regions (ALL = all CpGs; TSS1500 = within 1500 bp upstream of the TSS; TSS200 = within 200 bp upstream of the TSS; 1stExon = within the first exon; 5UTR = within the 5′-UTR; Body = within the gene body; 3UTR = within the 3′-UTR; N Shelf = within 2–4 kb upstream of CpG islands; N Shore = within 0–2 kb upstream of CpG islands; CpG islands = within CpG islands; S Shore = within 0–2 kb downstream of CpG islands; S Shelf = within 2–4 kb downstream of CpG islands; Open Sea = isolated CpGs in the genome). (XLSX) [file pone.0208753.s005.xlsx]

## Sheet: S1 Table
Region	Sample	No. of CpGs	Min	1st Qu	Median	Mean	3rd Qu	Max	Sum
ALL	pAID_GFP_1	802850	0.0002763	0.0609984	0.528196	0.501221	0.89552	0.999421	402406
ALL	pGFP_1	802850	0.000438708	0.0611424	0.531645	0.50398	0.899571	0.999649	404621
ALL	pAID_GFP_2	802850	0.000666667	0.0677405	0.590372	0.53402	0.91855	0.999395	428738
ALL	pGFP_2	802850	0.000154212	0.067713	0.593783	0.533521	0.916704	0.999517	428337
ALL	pAID_GFP_3	802850	0.000524528	0.0651135	0.683955	0.551577	0.925509	0.999153	442833
ALL	pGFP_3	802850	0.000485706	0.0691892	0.691288	0.555006	0.925748	0.999634	445586
ALL	pAID_GFP_4	802850	5.20164e-05	0.0713274	0.652895	0.552571	0.924577	0.999775	443632
ALL	pGFP_4	802850	5.8372e-05	0.0648203	0.641831	0.54763	0.923326	0.999569	439665
TSS1500	pAID_GFP_1	123743	0.000762569	0.0337124	0.124214	0.35939	0.77445	0.998733	44472
TSS1500	pGFP_1	123743	0.000711663	0.0344857	0.126638	0.361861	0.779859	0.99917	44777.8
TSS1500	pAID_GFP_2	123743	0.00165053	0.0369805	0.140571	0.382011	0.845396	0.998431	47271.2
TSS1500	pGFP_2	123743	0.00125839	0.0364526	0.14001	0.38113	0.843298	0.999108	47162.2
TSS1500	pAID_GFP_3	123743	0.000524528	0.0341623	0.136363	0.389212	0.863807	0.998154	48162.3
TSS1500	pGFP_3	123743	0.00136936	0.0371037	0.140924	0.392937	0.865311	0.998396	48623.2
TSS1500	pAID_GFP_4	123743	0.000264428	0.0332711	0.174961	0.393969	0.858546	0.999596	48751
TSS1500	pGFP_4	123743	0.000217277	0.0310469	0.162441	0.389112	0.856942	0.99923	48149.9
TSS200	pAID_GFP_1	75149	0.000418235	0.025351	0.0445063	0.190584	0.169333	0.997013	14322.2
TSS200	pGFP_1	75149	0.000750274	0.0259402	0.0449189	0.19226	0.173329	0.995198	14448.2
TSS200	pAID_GFP_2	75149	0.000917095	0.0283792	0.0476475	0.20321	0.177878	0.994043	15271
TSS200	pGFP_2	75149	0.0016134	0.0278706	0.0467965	0.202187	0.175521	0.995898	15194.2
TSS200	pAID_GFP_3	75149	0.000686951	0.025808	0.0431969	0.200185	0.157758	0.994998	15043.7
TSS200	pGFP_3	75149	0.00152741	0.0280759	0.0467374	0.203555	0.161624	0.997106	15296.9
TSS200	pAID_GFP_4	75149	0.00140268	0.0249589	0.0436824	0.214984	0.250089	0.998296	16155.8
TSS200	pGFP_4	75149	5.8372e-05	0.0233567	0.0400865	0.209876	0.234683	0.995549	15772
1stExon	pAID_GFP_1	49580	0.000367412	0.025435	0.0457085	0.195674	0.19221	0.994395	9701.54
1stExon	pGFP_1	49580	0.00167691	0.0260795	0.0460547	0.197348	0.196484	0.99358	9784.51
1stExon	pAID_GFP_2	49580	0.00197749	0.0285062	0.0485282	0.205056	0.196474	0.995122	10166.7
1stExon	pGFP_2	49580	0.00268829	0.0279623	0.0477733	0.204082	0.192491	0.994624	10118.4
1stExon	pAID_GFP_3	49580	0.00187517	0.0258515	0.0434984	0.201165	0.171002	0.99827	9973.77
1stExon	pGFP_3	49580	0.000485706	0.0278789	0.0466446	0.204388	0.175714	0.996271	10133.5
1stExon	pAID_GFP_4	49580	0.000715478	0.0249978	0.0442027	0.220269	0.294214	0.996244	10921
1stExon	pGFP_4	49580	0.000501868	0.0235658	0.0407512	0.215555	0.282277	0.99664	10687.2
5UTR	pAID_GFP_1	118150	0.000367412	0.0328984	0.113177	0.358849	0.791554	0.999131	42398.1
5UTR	pGFP_1	118150	0.000951249	0.0334939	0.114684	0.361218	0.798696	0.998473	42677.9
5UTR	pAID_GFP_2	118150	0.000666667	0.0360237	0.124643	0.380654	0.85603	0.999022	44974.3
5UTR	pGFP_2	118150	0.000704602	0.0354911	0.12411	0.379754	0.852949	0.998737	44868
5UTR	pAID_GFP_3	118150	0.000724087	0.0331525	0.116434	0.385903	0.871414	0.99827	45594.4
5UTR	pGFP_3	118150	0.000485706	0.0359217	0.12036	0.389436	0.873219	0.998148	46011.9
5UTR	pAID_GFP_4	118150	0.000184257	0.0323024	0.147313	0.390269	0.865853	0.998929	46110.3
5UTR	pGFP_4	118150	0.000501868	0.0303074	0.135012	0.385588	0.864827	0.999177	45557.2
Body	pAID_GFP_1	362734	0.000581366	0.114604	0.708006	0.572001	0.919589	0.999421	207484
Body	pGFP_1	362734	0.000655269	0.115554	0.713279	0.575024	0.923113	0.999649	208581
Body	pAID_GFP_2	362734	0.000917095	0.143386	0.810851	0.605008	0.932923	0.999324	219457
Body	pGFP_2	362734	0.000154212	0.143712	0.807996	0.604263	0.930891	0.999517	219187
Body	pAID_GFP_3	362734	0.000609176	0.16272	0.843706	0.621838	0.937742	0.999153	225562
Body	pGFP_3	362734	0.000485706	0.168358	0.846144	0.625081	0.93877	0.999634	226738
Body	pAID_GFP_4	362734	5.20164e-05	0.188364	0.830984	0.619492	0.937311	0.999596	224711
Body	pGFP_4	362734	5.8372e-05	0.178771	0.828539	0.615415	0.936925	0.999562	223232
3UTR	pAID_GFP_1	22922	0.0027877	0.42731	0.836676	0.653486	0.931976	0.99664	14979.2
3UTR	pGFP_1	22922	0.00292791	0.433293	0.841479	0.656311	0.934553	0.998311	15044
3UTR	pAID_GFP_2	22922	0.00499429	0.47359	0.872812	0.682452	0.93889	0.998872	15643.2
3UTR	pGFP_2	22922	0.00439851	0.472224	0.870247	0.681071	0.937052	0.999465	15611.5
3UTR	pAID_GFP_3	22922	0.00489711	0.499392	0.88515	0.69497	0.942403	0.997408	15930.1
3UTR	pGFP_3	22922	0.00338816	0.509673	0.886612	0.698216	0.94384	0.998689	16004.5
3UTR	pAID_GFP_4	22922	0.00124099	0.499613	0.877125	0.6888	0.941487	0.998255	15788.7
3UTR	pGFP_4	22922	0.00383866	0.484535	0.878313	0.685926	0.941969	0.999051	15722.8
N Shelf	pAID_GFP_1	34313	0.00229654	0.326301	0.757651	0.608568	0.915779	0.999197	20881.8
N Shelf	pGFP_1	34313	0.00266667	0.33253	0.761774	0.611501	0.918521	0.998389	20982.4
N Shelf	pAID_GFP_2	34313	0.00167075	0.418855	0.835195	0.645782	0.930335	0.996203	22158.7
N Shelf	pGFP_2	34313	0.00506612	0.416575	0.83344	0.645131	0.928265	0.998737	22136.4
N Shelf	pAID_GFP_3	34313	0.00501632	0.449975	0.856075	0.662455	0.933739	0.996525	22730.8
N Shelf	pGFP_3	34313	0.00497048	0.459449	0.85968	0.666242	0.934486	0.997607	22860.7
N Shelf	pAID_GFP_4	34313	0.00144447	0.449938	0.846086	0.657601	0.932956	0.998104	22564.3
N Shelf	pGFP_4	34313	0.00184561	0.435531	0.84479	0.653755	0.932415	0.998101	22432.3
N Shore	pAID_GFP_1	68456	0.000367412	0.0429951	0.405883	0.431775	0.864857	0.999131	29557.6
N Shore	pGFP_1	68456	0.000711663	0.0443608	0.414921	0.434696	0.870622	0.998805	29757.6
N Shore	pAID_GFP_2	68456	0.00165053	0.0473612	0.45588	0.457714	0.895622	0.998606	31333.3
N Shore	pGFP_2	68456	0.00244953	0.0463958	0.453637	0.457244	0.895635	0.999108	31301.1
N Shore	pAID_GFP_3	68456	0.000524528	0.0438334	0.471383	0.463368	0.903474	0.998764	31720.3
N Shore	pGFP_3	68456	0.00178684	0.0476561	0.481352	0.46753	0.90494	0.998396	32005.2
N Shore	pAID_GFP_4	68456	5.20164e-05	0.043583	0.482705	0.466275	0.90135	0.998236	31919.3
N Shore	pGFP_4	68456	0.000217277	0.0403351	0.4681	0.461541	0.900125	0.99923	31595.3
CpG islands	pAID_GFP_1	142957	0.000418235	0.027199	0.0497746	0.206165	0.202705	0.996452	29472.7
CpG islands	pGFP_1	142957	0.000951249	0.0276226	0.0500926	0.208007	0.207823	0.997715	29736
CpG islands	pAID_GFP_2	142957	0.000666667	0.0301042	0.052594	0.210443	0.197966	0.996629	30084.3
CpG islands	pGFP_2	142957	0.000920289	0.0294693	0.0519206	0.209296	0.194588	0.99488	29920.3
CpG islands	pAID_GFP_3	142957	0.000686951	0.0270648	0.046494	0.203622	0.166326	0.999021	29109.2
CpG islands	pGFP_3	142957	0.000485706	0.0293286	0.0498716	0.206934	0.170559	0.996376	29582.7
CpG islands	pAID_GFP_4	142957	0.000264428	0.0263692	0.0480092	0.228679	0.316648	0.996408	32691.2
CpG islands	pGFP_4	142957	0.000501868	0.0250109	0.0449476	0.224435	0.300929	0.997568	32084.6
S Shore	pAID_GFP_1	66260	0.000692704	0.0406088	0.309821	0.410879	0.848977	0.999421	27224.8
S Shore	pGFP_1	66260	0.00229361	0.0416039	0.316309	0.41385	0.855215	0.997735	27421.7
S Shore	pAID_GFP_2	66260	0.00197749	0.0443497	0.397189	0.434524	0.886377	0.995551	28791.5
S Shore	pGFP_2	66260	0.00125839	0.0435111	0.391754	0.433913	0.885325	0.997644	28751.1
S Shore	pAID_GFP_3	66260	0.000676382	0.0410314	0.407786	0.439996	0.89497	0.996723	29154.1
S Shore	pGFP_3	66260	0.00150188	0.0442819	0.417072	0.444112	0.89663	0.997093	29426.9
S Shore	pAID_GFP_4	66260	0.000385603	0.0404458	0.424229	0.442826	0.892847	0.999596	29341.6
S Shore	pGFP_4	66260	0.00125168	0.0377768	0.408072	0.437798	0.890236	0.999353	29008.5
S Shelf	pAID_GFP_1	34515	0.00303819	0.326497	0.753574	0.606823	0.915526	0.996885	20944.5
S Shelf	pGFP_1	34515	0.00289253	0.329685	0.759088	0.610157	0.919059	0.998887	21059.6
S Shelf	pAID_GFP_2	34515	0.00462255	0.415052	0.833369	0.644121	0.930327	0.998431	22231.8
S Shelf	pGFP_2	34515	0.000704602	0.413075	0.832221	0.643491	0.928343	0.997125	22210.1
S Shelf	pAID_GFP_3	34515	0.00229101	0.443954	0.853841	0.65916	0.933557	0.9959	22750.9
S Shelf	pGFP_3	34515	0.00250756	0.45381	0.8559	0.66281	0.934783	0.999173	22876.9
S Shelf	pAID_GFP_4	34515	0.00334312	0.438436	0.840641	0.652476	0.932286	0.998244	22520.2
S Shelf	pGFP_4	34515	0.00357267	0.422585	0.838646	0.648237	0.931761	0.998198	22373.9
Open Sea	pAID_GFP_1	456349	0.0002763	0.306805	0.736634	0.601128	0.917728	0.999375	274324
Open Sea	pGFP_1	456349	0.000438708	0.311852	0.741269	0.604062	0.921224	0.999649	275663
Open Sea	pAID_GFP_2	456349	0.000936805	0.418906	0.830389	0.644547	0.933538	0.999395	294138
Open Sea	pGFP_2	456349	0.000154212	0.418374	0.828063	0.644283	0.931669	0.999517	294018
Open Sea	pAID_GFP_3	456349	0.000609176	0.468328	0.861282	0.673537	0.938879	0.999153	307368
Open Sea	pGFP_3	456349	0.000762398	0.477698	0.862803	0.676749	0.939714	0.999634	308834
Open Sea	pAID_GFP_4	456349	0.000184257	0.468877	0.855006	0.667461	0.939198	0.999775	304595
Open Sea	pGFP_4	456349	5.8372e-05	0.449546	0.852569	0.662148	0.938262	0.999569	302171
