# Supplementary material for: Investigating epigenetic effects of activation-induced deaminase in chronic lymphocytic leukemia
Source: PLoS One. 2018 Dec 20;13(12):e0208753. doi: 10.1371/journal.pone.0208753 (PMC6301619; doi:10.1371/journal.pone.0208753)
Supplement: S3 Table — (XLSX) [file pone.0208753.s006.xlsx]

## Sheet: S2 Table
ChAMP pipeline, adapted for paired analyses using R/Bioconductor (including beta-mixture quantile normalization (BMIQ) , linear models and empirical bayes methods (limma) for significant methylation variable positions (MVP) ) Morris TJ, Butcher LM, Teschendorff AE, Chakravarthy AR, Wojdacz TK and Beck S (2014). “ChAMP: 450k Chip Analysis Methylation Pipeline.” Bioinformatics, 30(3), pp. 428-430.																											Illumina Genome Studio (Normalization with controls, Refgroup=pGFP, Error model=Illumina Custom, Unpaired)
ID	pAID-GFP1	pGFP1	pAID-GFP2	pGFP2	pAID-GFP3	pGFP3	pAID-GFP4	pGFP4	pAID-GFP1_pGFP1	pAID-GFP2_pGFP2	pAID-GFP3_pGFP3	pAID-GFP4_pGFP4	delta_beta	ave_beta	T	P	DIFF_SCORE	ADJ. P (BH)	B	CHR	POS	GENE	REFSEQ	GENE_POS	CPG_ISLAND	CPG_POS	ID	pAID-GFP.AVG_Beta	pGFP.AVG_Beta	pAID-GFP.Delta Beta	pAID-GFP.DiffScore
cg07108214	0.183397	0.866732	0.174868	0.829091	0.208838	0.829974	0.202528	0.813122	-0.683335	-0.654223	-0.621136	-0.610594	-0.642322	0.513569	-48.352	2.13675e-08	-76.7025	0.0171549	8.37381	12	8756908	AICDA	NM_020661	Body	chr12:8757750-8758079	N_Shore	cg07108214	0.253	0.794	-0.541	-371.33
cg08376643	0.743638	0.833227	0.663545	0.795814	0.782084	0.909998	0.694412	0.820633	-0.089589	-0.132269	-0.127914	-0.12622	-0.118998	0.780419	-13.3065	2.2858e-05	-46.4096	0.999988	3.60563	10	64880766	NA	NA	NA	NA	NA	cg08376643	0.703	0.796	-0.092	-30.04
cg13488090	0.627352	0.691047	0.667991	0.73178	0.67955	0.751228	0.686607	0.763496	-0.0636946	-0.0637889	-0.0716783	-0.0768886	-0.0690126	0.699881	-12.2059	3.61322e-05	-44.4211	0.999988	3.14836	2	11898503	LPIN1;LPIN1;LPIN1;LPIN1	NM_001261429;NM_145693;NM_001261428;NM_001261427	Body;5URT;Body;Body	NA	NA	cg13488090	0.663	0.717	-0.055	-10.96
cg10571796	0.587103	0.515713	0.717885	0.652965	0.857988	0.796432	0.873249	0.794846	0.0713908	0.0649204	0.061556	0.0784026	0.0690675	0.724523	11.8681	4.19091e-05	43.7769	0.999988	2.9979	11	64402922	NRXN2;NRXN2;NRXN2;NRXN2;NRXN2;NRXN2	NM_015080;NM_138734;NM_138732;NM_138734;NM_015080;NM_138732	ExonBnd;ExonBnd;ExonBnd;Body;Body;Body	chr11:64405451-64406006	N_Shelf	cg10571796	0.738	0.68	0.058	12.46
cg21627759	0.117547	0.20444	0.210493	0.299265	0.199984	0.261979	0.564632	0.650725	-0.0868935	-0.0887722	-0.0619952	-0.0860928	-0.0809384	0.313633	-11.6405	4.64199e-05	-43.333	0.999988	2.89359	9	103087043	TEX10;TEX10	NM_017746;NM_001161584	Body;Body	NA	NA	cg21627759	0.318	0.388	-0.07	-13.9
cg26126696	0.324678	0.248909	0.625913	0.568482	0.840086	0.77513	0.573872	0.505505	0.0757689	0.0574306	0.0649563	0.0683674	0.0666308	0.557822	11.3895	5.20711e-05	42.834	0.999988	2.77577	18	67509185	DOK6	NM_152721	3UTR	NA	NA	cg26126696	0.597	0.538	0.059	10.31
cg10802894	0.637224	0.732452	0.607888	0.686608	0.55562	0.680458	0.614465	0.729407	-0.0952278	-0.07872	-0.124838	-0.114942	-0.103432	0.655515	-11.2604	5.5292e-05	-42.5734	0.999988	2.71398	7	93011876	NA	NA	NA	NA	NA	cg10802894	0.611	0.693	-0.082	-19.32
cg02674997	0.729057	0.663781	0.81014	0.738362	0.889968	0.83208	0.886959	0.829813	0.065276	0.0717781	0.0578874	0.0571463	0.063022	0.79752	11.0059	6.23541e-05	42.0514	0.999988	2.58976	16	7054304	RBFOX1;RBFOX1;RBFOX1;RBFOX1	NM_001142334;NM_001142333;NM_018723;NM_001308117	5URT;5URT;5URT;Body	NA	NA	cg02674997	0.793	0.742	0.051	12.35
cg09844992	0.734391	0.78805	0.867566	0.939032	0.880798	0.949513	0.892575	0.965767	-0.0536587	-0.0714669	-0.0687152	-0.0731922	-0.0667582	0.877211	-10.9449	6.42e-05	-41.9247	0.999988	2.55952	3	105118072	ALCAM;ALCAM;ALCAM;ALCAM	NM_001243283;NM_001243281;NM_001243280;NM_001627	Body;Body;Body;Body	NA	NA	cg09844992	0.804	0.857	-0.053	-16.82
cg07669797	0.822613	0.887789	0.468371	0.549107	0.78109	0.884407	0.45215	0.540487	-0.0651767	-0.0807364	-0.103317	-0.0883371	-0.0843918	0.673252	-10.814	6.83846e-05	-41.6504	0.999988	2.49393	11	63056791	SLC22A10	NM_001039752	TSS1500	NA	NA	cg07669797	0.629	0.696	-0.067	-14.13
cg07474522	0.649497	0.554289	0.642767	0.575325	0.54061	0.43072	0.634748	0.526666	0.0952079	0.0674424	0.10989	0.108082	0.0951556	0.569328	10.7033	7.21775e-05	41.416	0.999988	2.43773	5	96031387	CAST;CAST	NM_001190442;NM_001042440	5URT;Body	NA	NA	cg07474522	0.62	0.537	0.083	17.55
cg14892468	0.295826	0.201875	0.65093	0.584553	0.702639	0.62323	0.388952	0.324717	0.0939503	0.0663771	0.0794097	0.0642356	0.0759932	0.47159	10.5252	7.88096e-05	41.0342	0.999988	2.34597	4	23831456	PPARGC1A	NM_013261	Body	NA	NA	cg14892468	0.529	0.46	0.069	12.67
cg20672187	0.423129	0.351556	0.589856	0.52349	0.767927	0.71699	0.593447	0.528597	0.0715731	0.0663656	0.0509367	0.0648505	0.0634315	0.561874	10.4379	8.23198e-05	40.845	0.999988	2.30036	6	130686082	TMEM200A;TMEM200A;SAMD3	NM_001258276;NM_001258277;NM_001258275	TSS1500;TSS1500;5URT	chr6:130686414-130687736	N_Shore	cg20672187	0.6	0.544	0.056	9.63
cg00795520	0.381517	0.317313	0.854426	0.7488	0.336922	0.254687	0.509164	0.42171	0.0642042	0.105626	0.0822354	0.0874536	0.0848797	0.478067	10.4339	8.24844e-05	40.8363	0.999988	2.29827	6	149689774	TAB2;TAB2;TAB2	NM_001292035;NM_001292034;NM_015093	Body;5URT;5URT	NA	NA	cg00795520	0.534	0.46	0.074	14.15
cg08722616	0.554937	0.612796	0.391661	0.445895	0.503972	0.568336	0.595281	0.668578	-0.0578583	-0.0542338	-0.0643637	-0.0732967	-0.0624381	0.542682	-10.425	8.28519e-05	-40.817	0.999988	2.29361	2	242465721	NA	NA	NA	NA	NA	cg08722616	0.51	0.571	-0.061	-10.71
cg08952867	0.844041	0.910803	0.566957	0.633675	0.894867	0.955684	0.915214	0.964957	-0.0667619	-0.0667174	-0.0608171	-0.049743	-0.0610098	0.835775	-10.3007	8.82147e-05	-40.5446	0.999988	2.22783	3	36893965	TRANK1	NM_014831	Body	NA	NA	cg08952867	0.775	0.823	-0.048	-12.68
cg14999036	0.482893	0.550358	0.24007	0.328406	0.415021	0.482555	0.363167	0.421862	-0.0674649	-0.0883356	-0.0675341	-0.0586946	-0.0705073	0.410542	-10.1729	9.41606e-05	-40.2613	0.999988	2.15926	9	115822072	NA	NA	NA	chr9:115822071-115823416	Island	cg14999036	0.416	0.475	-0.059	-9.99
cg26281304	0.872704	0.815494	0.566486	0.508958	0.925845	0.875602	0.951457	0.900832	0.0572099	0.0575282	0.0502431	0.0506251	0.0539016	0.802172	10.103	9.761e-05	40.1051	0.999988	2.12137	4	177590290	NA	NA	NA	NA	NA	cg26281304	0.794	0.749	0.044	10.06
cg26490251	0.828766	0.90777	0.78767	0.841754	0.766569	0.827222	0.775018	0.839996	-0.0790036	-0.0540832	-0.0606535	-0.0649781	-0.0646796	0.821846	-10.0348	0.00010112	-39.9516	0.999988	2.08411	5	133703500	CDKL3;CDKL3;CDKL3	NM_016508;NM_001113575;NM_001300853	TSS1500;TSS1500;5URT	chr5:133707020-133707892	N_Shelf	cg26490251	0.759	0.808	-0.049	-12.12
cg10916646	0.736946	0.847211	0.350063	0.449636	0.476489	0.538695	0.818007	0.910576	-0.110264	-0.0995729	-0.0622062	-0.0925688	-0.091153	0.640953	-9.9038	0.000108287	-39.6542	0.999988	2.01178	6	29364174	OR12D2	NM_013936	TSS1500	NA	NA	cg10916646	0.601	0.673	-0.071	-14.97
cg05846471	0.338328	0.41378	0.575216	0.699056	0.605866	0.726837	0.114229	0.258719	-0.0754512	-0.12384	-0.12097	-0.14449	-0.116188	0.466504	-9.72636	0.000118969	-39.2457	0.999988	1.91213	4	169929389	CBR4	NM_032783	Body	chr4:169930790-169931607	N_Shore	cg05846471	0.441	0.537	-0.095	-21.16
cg13576452	0.922053	0.848491	0.922094	0.850597	0.873836	0.758367	0.678005	0.577857	0.0735612	0.0714964	0.115468	0.100148	0.0901685	0.803913	9.57155	0.00012931	38.8837	0.999988	1.82359	14	44863453	NA	NA	NA	NA	NA	cg13576452	0.802	0.73	0.072	21.13
cg26148072	0.60565	0.69347	0.682208	0.761794	0.426411	0.482995	0.415684	0.477236	-0.0878205	-0.0795869	-0.0565845	-0.0615516	-0.0713859	0.568181	-9.52439	0.000132668	-38.7723	0.999988	1.79631	12	3079447	TEAD4;TEAD4;TEAD4	NM_003213;NM_201441;NM_201443	5URT;5URT;5URT	NA	NA	cg26148072	0.55	0.607	-0.057	-9.81
cg26218229	0.931042	0.871719	0.941211	0.895551	0.870448	0.811862	0.922636	0.871522	0.0593234	0.04566	0.0585856	0.0511145	0.0536709	0.889499	9.47816	0.00013606	38.6627	0.999988	1.76943	6	87923115	ZNF292	NM_015021	Body	NA	NA	cg26218229	0.861	0.818	0.044	13.11
cg07865091	0.903024	0.842874	0.79306	0.72064	0.917654	0.848265	0.641748	0.594597	0.06015	0.0724199	0.0693884	0.0471512	0.0622774	0.782733	9.39155	0.000142691	38.456	0.999988	1.71869	1	43814306	MPL	NM_005373	Body	chr1:43814305-43815277	Island	cg07865091	0.779	0.73	0.049	10.98
cg10132704	0.723283	0.774751	0.777349	0.824068	0.781918	0.83419	0.449356	0.511936	-0.0514677	-0.0467192	-0.0522717	-0.0625801	-0.0532597	0.709606	-9.35873	0.000145302	-38.3773	0.999988	1.69934	7	152749323	NA	NA	NA	NA	NA	cg10132704	0.674	0.716	-0.042	-7.67
cg12908055	0.886967	0.975038	0.862889	0.941056	0.847738	0.906102	0.564334	0.62198	-0.0880707	-0.0781671	-0.0583635	-0.0576465	-0.0705619	0.825763	-9.31304	0.000149033	-38.2672	0.999988	1.67228	3	111696604	ABHD10;ABHD10;ABHD10;ABHD10	NM_001272069;NM_018394;NR_073570;NR_073571	TSS1500;TSS1500;TSS1500;TSS1500	chr3:111697739-111698143	N_Shore	cg12908055	0.757	0.815	-0.058	-16.02
cg06486241	0.135064	0.0842383	0.118581	0.065722	0.127123	0.080457	0.132913	0.0697168	0.0508259	0.052859	0.0466656	0.0631961	0.0533866	0.101727	9.28694	0.000151213	38.2041	0.999988	1.65676	1	14059619	PRDM2;PRDM2;PRDM2	NM_015866;NM_012231;NM_001135610	Body;Body;Body	NA	NA	cg06486241	0.19	0.13	0.06	17.38
cg09393309	0.0403582	0.132024	0.126327	0.22116	0.144128	0.250717	0.105267	0.162112	-0.0916659	-0.0948333	-0.10659	-0.0568447	-0.0874834	0.147762	-9.25988	0.000153513	-38.1385	0.999988	1.64062	2	200815984	TYW5;TYW5;TYW5;TYW5;TYW5	NR_109907;NR_109906;NR_109905;NR_004862;NM_001039693	Body;Body;Body;Body;Body	NA	NA	cg09393309	0.163	0.248	-0.085	-26.15
cg08172807	0.583274	0.51634	0.956352	0.912399	0.916356	0.853251	0.607327	0.548228	0.0669332	0.0439535	0.0631045	0.0590982	0.0582724	0.736691	9.19245	0.000159428	37.9744	0.999988	1.60018	9	14302633	NFIB;NFIB;NFIB	NM_001190737;NM_005596;NM_001190738	Body;Body;Body	NA	NA	cg08172807	0.74	0.691	0.049	9.76
cg15500337	0.573533	0.665301	0.535785	0.600734	0.854066	0.914346	0.888375	0.948983	-0.0917675	-0.0649486	-0.06028	-0.0606079	-0.069401	0.74764	-9.15765	0.000162584	-37.8892	0.999988	1.57919	2	257041	SH3YL1;SH3YL1;SH3YL1;SH3YL1;SH3YL1;SH3YL1;SH3YL1;SH3YL1;SH3YL1	NM_001282687;NR_104227;NR_104226;NR_104225;NR_104223;NM_001159597;NM_015677;NR_104224;NM_001282682	TSS1500;Body;Body;Body;Body;Body;Body;Body;5URT	NA	NA	cg15500337	0.701	0.756	-0.055	-12.15
cg20517050	0.58234	0.467076	0.47925	0.372982	0.24257	0.113259	0.871145	0.805618	0.115265	0.106268	0.129311	0.0655271	0.104093	0.49178	9.14873	0.000163406	37.8673	0.999988	1.57379	7	27183806	HOXA5;HOXA-AS3	NM_019102;NR_038832	TSS1500;Body	chr7:27182613-27185562	Island	cg20517050	0.558	0.465	0.093	20.31
cg17439770	0.816301	0.863955	0.821169	0.87918	0.793954	0.86899	0.844539	0.905217	-0.0476544	-0.0580116	-0.0750364	-0.0606779	-0.0603451	0.849163	-9.12071	0.000166016	-37.7985	0.999988	1.55681	10	1383257	ADARB2	NM_018702	Body	chr10:1382500-1383006	S_Shore	cg17439770	0.784	0.83	-0.046	-12.25
cg03258749	0.823687	0.762939	0.539874	0.43479	0.798445	0.724762	0.433934	0.360701	0.0607481	0.105084	0.0736827	0.0732329	0.078187	0.609891	9.00537	0.000177289	37.5132	0.999988	1.48635	1	151040405	MLLT11	NM_006818	3UTR	chr1:151042870-151043537	N_Shelf	cg03258749	0.645	0.579	0.066	12.75
cg24360042	0.783485	0.725907	0.771037	0.705296	0.636227	0.5854	0.432709	0.388393	0.057578	0.0657412	0.0508265	0.0443164	0.0546155	0.628557	8.87797	0.000190801	37.1942	0.999988	1.40743	5	122609742	NA	NA	NA	NA	NA	cg24360042	0.65	0.603	0.047	7.85
cg01031989	0.108042	0.0584834	0.697311	0.64723	0.829742	0.787714	0.632722	0.58612	0.0495584	0.0500814	0.042028	0.0466017	0.0470674	0.543421	8.87444	0.000191192	37.1853	0.999988	1.40522	4	66348248	EPHA5;EPHA5;EPHA5;EPHA5;EPHA5	NM_001281765;NM_004439;NM_182472;NM_001281766;NM_001281767	Body;Body;Body;Body;Body	NA	NA	cg01031989	0.571	0.527	0.044	6.59
cg11415152	0.647394	0.704431	0.666463	0.718574	0.685024	0.728523	0.691138	0.757162	-0.0570371	-0.0521111	-0.0434989	-0.0660236	-0.0546677	0.699839	-8.81807	0.000197569	-37.0428	0.999988	1.36992	19	58994892	ZNF446	NM_001304453	Body	chr19:58991737-58992134	S_Shelf	cg11415152	0.669	0.712	-0.043	-7.7
cg00025518	0.0986877	0.152699	0.113871	0.156998	0.53144	0.590596	0.91005	0.957127	-0.0540114	-0.0431268	-0.0591561	-0.0470772	-0.0508429	0.438934	-8.81618	0.000197787	-37.038	0.999988	1.36873	4	110570734	CCDC109B	NM_017918	Body	NA	NA	cg00025518	0.436	0.481	-0.044	-6.65
cg11574645	0.49329	0.538583	0.413234	0.457439	0.517992	0.568285	0.532433	0.590405	-0.0452931	-0.0442044	-0.0502935	-0.0579722	-0.0494408	0.513958	-8.78578	0.000201334	-36.9608	0.999988	1.34959	19	39256979	NA	NA	NA	chr19:39260374-39262631	N_Shelf	cg11574645	0.489	0.538	-0.049	-7.67
cg05026785	0.842755	0.800048	0.491082	0.444326	0.897167	0.84781	0.540343	0.495811	0.0427075	0.0467564	0.0493569	0.0445319	0.0458382	0.669918	8.75878	0.000204547	36.8921	0.999988	1.33253	2	95961681	KCNIP3	NM_013434	TSS1500	NA	NA	cg05026785	0.682	0.645	0.037	5.99
cg02622623	0.892665	0.848664	0.826074	0.770193	0.927264	0.857429	0.985945	0.917885	0.0440016	0.0558811	0.0698355	0.0680596	0.0594445	0.878265	8.75433	0.000205083	36.8807	0.999988	1.32971	6	56197437	RNU6-71P	NR_046940	Body	NA	NA	cg02622623	0.858	0.807	0.051	16.33
cg11712896	0.0419538	0.121488	0.155632	0.205038	0.183121	0.271463	0.110818	0.17693	-0.079534	-0.0494061	-0.0883411	-0.0661119	-0.0708483	0.158306	-8.73284	0.00020769	-36.8258	0.999988	1.31609	17	73860661	NA	NA	NA	NA	NA	cg11712896	0.182	0.249	-0.067	-17.08
cg10449610	0.863952	0.939304	0.57288	0.626679	0.890189	0.937262	0.890885	0.952902	-0.0753521	-0.0537985	-0.0470733	-0.0620165	-0.0595601	0.834257	-8.72311	0.000208884	-36.801	0.999988	1.30992	18	72932932	TSHZ1;TSHZ1	NM_005786;NM_001308210	5URT;Body	NA	NA	cg10449610	0.773	0.82	-0.046	-11.81
cg18151291	0.885505	0.826259	0.897512	0.841007	0.932797	0.846378	0.580479	0.523623	0.0592456	0.0565048	0.0864191	0.0568559	0.0647564	0.791695	8.72206	0.000209014	36.7982	0.999988	1.30924	17	80068135	CCDC57	NM_198082	Body	NA	NA	cg18151291	0.784	0.733	0.051	11.89
cg21482647	0.137742	0.0610227	0.615551	0.484829	0.806989	0.694331	0.752218	0.592125	0.076719	0.130722	0.112658	0.160092	0.120048	0.518101	8.63147	0.00022053	36.5653	0.999988	1.25138	4	65276316	TECRL	NM_001010874	TSS1500	NA	NA	cg21482647	0.581	0.475	0.106	25.51
cg11108032	0.46934	0.425594	0.602776	0.542867	0.53964	0.480147	0.551377	0.505963	0.0437459	0.0599091	0.0594928	0.0454144	0.0521405	0.514713	8.59545	0.000225315	36.4721	0.999988	1.2282	18	59157014	CDH20	NM_031891	TSS1500	NA	NA	cg11108032	0.559	0.512	0.047	7.21
cg19060970	0.283907	0.233017	0.714932	0.639066	0.767078	0.709288	0.665412	0.616792	0.0508895	0.0758657	0.0577892	0.0486194	0.0582909	0.578687	8.4836	0.000240967	36.1804	0.999988	1.15559	19	58038588	ZNF549;ZNF549	NM_001199295;NM_153263	TSS200;TSS200	chr19:58038572-58039208	Island	cg19060970	0.606	0.548	0.059	10.36
cg17070108	0.460254	0.873798	0.45042	0.73206	0.512116	0.840804	0.54876	0.733727	-0.413543	-0.281639	-0.328688	-0.184967	-0.302209	0.643992	-8.46272	0.00024403	-36.1256	0.999988	1.14192	12	8758006	AICDA	NM_020661	Body	chr12:8757750-8758079	Island	cg17070108	0.519	0.766	-0.247	-140.54
cg24092803	0.875698	0.8275	0.879686	0.832482	0.910266	0.844563	0.924316	0.852441	0.0481975	0.0472041	0.0657032	0.0718747	0.0582449	0.868369	8.44907	0.000246055	36.0897	0.999988	1.13297	7	90082445	NA	NA	NA	NA	NA	cg24092803	0.846	0.799	0.047	13.44
cg04154138	0.257818	0.348581	0.323684	0.382593	0.331894	0.386685	0.802239	0.865071	-0.0907629	-0.0589092	-0.0547909	-0.0628319	-0.0668238	0.462321	-8.43641	0.000247951	-36.0563	0.999988	1.12467	19	53758521	ZNF677	NM_182609	TSS1500	chr19:53757819-53758148	S_Shore	cg04154138	0.427	0.493	-0.066	-11.79
cg09294451	0.951382	0.886144	0.894038	0.84731	0.945185	0.896549	0.965811	0.893598	0.0652381	0.0467276	0.0486357	0.0722134	0.0582037	0.910002	8.4238	0.000249858	36.0231	0.999988	1.11637	1	115452556	SYCP1;SYCP1;SYCP1;SYCP1	NR_104211;NM_001282541;NM_001282542;NM_003176	Body;Body;Body;Body	NA	NA	cg09294451	0.88	0.832	0.049	17.13
cg21743357	0.872431	0.920837	0.878039	0.919782	0.84959	0.894008	0.876429	0.918425	-0.0484059	-0.0417432	-0.0444179	-0.0419956	-0.0441406	0.891193	-8.40713	0.000252405	-35.979	0.999988	1.10539	2	200296878	SATB2;SATB2;SATB2	NM_001172509;NM_001172517;NM_015265	Body;Body;Body	NA	NA	cg21743357	0.823	0.856	-0.033	-8.69
cg10704147	0.524391	0.573933	0.619607	0.686673	0.63285	0.677626	0.605637	0.655354	-0.049542	-0.0670658	-0.0447766	-0.0497166	-0.0527753	0.622009	-8.40258	0.000253104	-35.967	0.999988	1.10239	1	111488730	NA	NA	NA	NA	NA	cg10704147	0.605	0.646	-0.041	-6.6
cg02719489	0.777252	0.673345	0.473245	0.414223	0.849239	0.772033	0.736327	0.672791	0.103907	0.0590215	0.0772063	0.0635355	0.0759177	0.671057	8.36734	0.000258605	35.8736	0.999988	1.07909	7	17374426	AHR	NM_001621	Body	NA	NA	cg02719489	0.692	0.628	0.064	13.28
cg09120959	0.964233	0.920301	0.839336	0.799436	0.92835	0.884053	0.906929	0.857726	0.0439327	0.0399	0.0442967	0.0492032	0.0443331	0.887545	8.34107	0.000262798	35.8038	0.999988	1.06166	4	154684504	NA	NA	NA	chr4:154680774-154681377	S_Shelf	cg09120959	0.856	0.818	0.038	10.5
cg11334956	0.896969	0.959489	0.458532	0.501124	0.882569	0.940588	0.898016	0.94318	-0.0625199	-0.0425924	-0.0580197	-0.0451635	-0.0520739	0.810058	-8.31938	0.000266319	-35.746	0.999988	1.04723	2	225171288	NA	NA	NA	NA	NA	cg11334956	0.756	0.798	-0.042	-9.53
cg12530140	0.688518	0.583083	0.416738	0.354866	0.174364	0.11392	0.815463	0.736513	0.105435	0.0618713	0.0604439	0.0789501	0.0766751	0.485433	8.24456	0.000278897	35.5456	0.999988	0.997151	1	73183527	NA	NA	NA	NA	NA	cg12530140	0.538	0.47	0.068	12.3
cg14321777	0.862925	0.80359	0.874967	0.83695	0.229678	0.172502	0.901892	0.850882	0.0593349	0.0380175	0.0571767	0.05101	0.0513848	0.691673	8.24089	0.000279532	35.5357	0.999988	0.994684	10	133874809	NA	NA	NA	NA	NA	cg14321777	0.694	0.651	0.043	7.57
cg20789138	0.0595097	0.124623	0.37248	0.430258	0.743711	0.822645	0.498114	0.541656	-0.0651131	-0.0577782	-0.0789334	-0.0435417	-0.0613416	0.449125	-8.184	0.000289591	-35.3822	0.999988	0.956286	5	98936861	NA	NA	NA	NA	NA	cg20789138	0.445	0.498	-0.053	-8.62
cg25145979	0.226101	0.292172	0.0351335	0.0902983	0.817387	0.859234	0.503823	0.577901	-0.0660711	-0.0551649	-0.0418462	-0.0740777	-0.05929	0.425256	-8.13658	0.000298299	-35.2535	0.999988	0.924085	2	211081577	ACADL	NM_001608	Body	NA	NA	cg25145979	0.416	0.473	-0.057	-9.59
cg11733879	0.459516	0.381125	0.471805	0.427368	0.515111	0.426692	0.491714	0.422167	0.078391	0.0444366	0.0884192	0.0695474	0.0701985	0.449437	8.10796	0.000303702	35.1755	0.999988	0.904562	12	79261395	SYT1;SYT1;SYT1	NM_001135805;NM_005639;NM_001291901	5URT;5URT;5URT	NA	NA	cg11733879	0.511	0.447	0.064	11.2
cg21486250	0.480131	0.436156	0.818523	0.756784	0.850215	0.784839	0.84178	0.797866	0.0439743	0.0617392	0.0653759	0.0439147	0.053751	0.720787	8.08675	0.000307783	35.1175	0.999988	0.890043	6	147478688	STXBP5-AS1	NR_034115	Body	NA	NA	cg21486250	0.728	0.683	0.045	8.59
cg09959525	0.649258	0.567451	0.646698	0.599206	0.697186	0.639842	0.623818	0.568011	0.0818064	0.047492	0.0573437	0.0558075	0.0606124	0.623934	8.08056	0.000308986	35.1006	0.999988	0.885801	2	161133880	RBMS1;RBMS1;RBMS1;RBMS1	NM_002897;NM_016836;NM_002897;NM_016836	ExonBnd;ExonBnd;Body;Body	NA	NA	cg09959525	0.653	0.601	0.052	9.13
cg14315118	0.451686	0.498564	0.467462	0.525973	0.0917631	0.131458	0.243206	0.288058	-0.0468776	-0.0585105	-0.0396952	-0.0448518	-0.0474838	0.337271	-8.03329	0.000318352	-34.9709	0.999988	0.853297	10	31426697	NA	NA	NA	chr10:31422709-31423316	S_Shelf	cg14315118	0.358	0.399	-0.041	-6.2
cg00771309	0.778388	0.834168	0.808313	0.851441	0.791887	0.863024	0.769083	0.847207	-0.0557796	-0.0431284	-0.0711371	-0.0781238	-0.0620422	0.817939	-8.00455	0.000324209	-34.8917	0.999988	0.833444	14	57075350	TMEM260	NM_017799	Body	NA	NA	cg00771309	0.756	0.802	-0.046	-10.99
cg16609878	0.869252	0.799914	0.858025	0.804894	0.876866	0.836198	0.845635	0.793313	0.0693382	0.0531305	0.0406675	0.0523221	0.0538646	0.835512	7.99987	0.000325175	34.8788	0.999988	0.830206	10	96328888	HELLS;HELLS;HELLS;HELLS;HELLS;HELLS;HELLS;HELLS;HELLS;HELLS	NM_001289075;NM_001289074;NM_018063;NM_001289072;NM_001289069;NM_001289070;NM_001289067;NM_001289068;NM_001289073;NM_001289071	5URT;5URT;Body;Body;Body;Body;Body;Body;Body;Body	NA	NA	cg16609878	0.859	0.804	0.056	18.55
cg15468045	0.917571	0.956159	0.574867	0.625429	0.556543	0.596577	0.141037	0.187066	-0.0385873	-0.0505621	-0.0400334	-0.0460291	-0.043803	0.569406	-7.93504	0.000338903	-34.6992	0.999988	0.785146	2	66672299	MEIS1	NM_002398	Body	chr2:66672431-66673636	N_Shore	cg15468045	0.558	0.592	-0.034	-4.88
cg01829632	0.84626	0.806155	0.899489	0.859975	0.868221	0.827521	0.918345	0.874342	0.0401052	0.0395139	0.0406996	0.0440029	0.0410804	0.862538	7.93397	0.000339136	34.6963	0.999988	0.784396	5	122836394	NA	NA	NA	NA	NA	cg01829632	0.836	0.802	0.033	7.96
cg27100221	0.429343	0.487605	0.186757	0.253483	0.11292	0.160335	0.120208	0.208689	-0.0582622	-0.0667263	-0.0474147	-0.0884809	-0.065221	0.244918	-7.91585	0.000343097	-34.6458	0.999988	0.771734	8	124399642	ATAD2	NM_014109	Body	NA	NA	cg27100221	0.268	0.326	-0.058	-11.28
cg06116638	0.545467	0.492744	0.856221	0.792978	0.533481	0.476415	0.461891	0.425318	0.0527229	0.063243	0.0570657	0.0365726	0.0524011	0.573064	7.88911	0.000349042	34.5712	0.999988	0.753	1	247836990	OR13G1	NM_001005487	TSS1500	NA	NA	cg06116638	0.604	0.558	0.046	7.23
cg10557174	0.80623	0.76353	0.592265	0.550839	0.144871	0.107786	0.542786	0.498329	0.0426999	0.0414256	0.0370849	0.044457	0.0414168	0.50083	7.88156	0.000350742	34.5501	0.999988	0.7477	13	29166467	NA	NA	NA	NA	NA	cg10557174	0.535	0.5	0.036	4.99
cg23052793	0.930021	0.968731	0.937982	0.979571	0.92413	0.972338	0.923579	0.963521	-0.0387107	-0.0415884	-0.0482087	-0.0399426	-0.0421126	0.949984	-7.85864	0.000355964	-34.4859	0.999988	0.731576	1	84547955	PRKACB;PRKACB	NM_207578;NM_002731	Body;Body	chr1:84543146-84544261	S_Shelf	cg23052793	0.871	0.911	-0.04	-15.94
cg06689816	0.439209	0.480829	0.437309	0.477772	0.429597	0.467362	0.691848	0.737446	-0.0416199	-0.0404632	-0.0377643	-0.0455977	-0.0413613	0.520171	-7.85729	0.000356274	-34.4822	0.999988	0.730625	5	158639111	NA	NA	NA	chr5:158636218-158636949	S_Shelf	cg06689816	0.524	0.556	-0.032	-4.4
cg09179397	0.853131	0.92373	0.877824	0.938645	0.870478	0.907902	0.866348	0.927296	-0.0705982	-0.060821	-0.0374238	-0.0609476	-0.0574477	0.895669	-7.84474	0.000359174	-34.447	0.999988	0.721779	7	75928325	NA	NA	NA	chr7:75931704-75932978	N_Shelf	cg09179397	0.823	0.868	-0.045	-14.25
cg21069434	0.343111	0.439756	0.639798	0.718981	0.410295	0.454726	0.714256	0.795807	-0.096645	-0.0791832	-0.0444313	-0.0815509	-0.0754526	0.564591	-7.81342	0.000366534	-34.3589	0.999988	0.699634	2	2192072	MYT1L;MYT1L	NM_001303052;NM_015025	5URT;5URT	chr2:2193510-2193716	N_Shore	cg21069434	0.544	0.604	-0.06	-10.7
cg20240230	0.923219	0.859487	0.849051	0.79737	0.900324	0.858008	0.637121	0.595391	0.0637324	0.0516808	0.0423164	0.0417299	0.0498649	0.802496	7.80111	0.000369474	34.3242	0.999988	0.690912	8	31883201	NRG1-IT1;NRG1-IT1;NRG1-IT1;NRG1	NR_104158;NR_104157;NR_104156;NM_013962	TSS200;TSS1500;TSS1500;Body	NA	NA	cg20240230	0.787	0.747	0.04	8.49
cg05180988	0.899796	0.944326	0.879188	0.947681	0.865692	0.912678	0.889666	0.936139	-0.04453	-0.068493	-0.0469858	-0.0464725	-0.0516203	0.909396	-7.8	0.00036974	-34.321	0.999988	0.690124	8	103766655	NA	NA	NA	NA	NA	cg05180988	0.835	0.875	-0.04	-12.72
cg18923635	0.656328	0.56731	0.979122	0.895772	0.908348	0.83637	0.896913	0.854451	0.0890178	0.0833494	0.0719785	0.0424614	0.0717018	0.824327	7.75999	0.0003795	34.2079	0.999988	0.661666	18	48083994	NA	NA	NA	chr18:48085838-48087589	N_Shore	cg18923635	0.82	0.758	0.061	17.76
cg08562151	0.184747	0.274322	0.178406	0.224164	0.479385	0.545709	0.468108	0.529022	-0.0895752	-0.0457576	-0.0663245	-0.0609138	-0.0656428	0.360483	-7.75478	0.000380791	-34.1931	0.999988	0.657953	8	18746006	PSD3	NM_015310	Body	NA	NA	cg08562151	0.371	0.427	-0.056	-9.55
cg04236924	0.475915	0.517715	0.879937	0.919801	0.874336	0.915997	0.810984	0.848343	-0.0417999	-0.0398636	-0.0416617	-0.0373587	-0.040171	0.780379	-7.75311	0.000381207	-34.1884	0.999988	0.656762	11	34951024	PDHX;PDHX;PDHX	NM_001135024;NM_001166158;NM_003477	Body;Body;Body	NA	NA	cg04236924	0.737	0.77	-0.032	-6.07
cg02238031	0.119142	0.0598799	0.508144	0.458961	0.686398	0.649563	0.37919	0.333242	0.0592624	0.0491827	0.0368353	0.0459481	0.0478071	0.399315	7.75265	0.000381322	34.1871	0.999988	0.656432	6	68389405	NA	NA	NA	NA	NA	cg02238031	0.452	0.405	0.047	7.2
cg08042345	0.253853	0.328999	0.312345	0.356279	0.308987	0.357947	0.276065	0.330968	-0.0751455	-0.0439339	-0.0489608	-0.0549032	-0.0557359	0.31568	-7.72704	0.000387762	-34.1144	0.999988	0.63813	7	23342917	MALSU1	NM_138446	Body	chr7:23338797-23339264	S_Shelf	cg08042345	0.339	0.386	-0.047	-7.57
cg00808545	0.513207	0.471882	0.540622	0.491939	0.844802	0.772907	0.446288	0.38083	0.0413252	0.0486828	0.0718953	0.0654577	0.0568403	0.55781	7.7267	0.000387849	34.1134	0.999988	0.637885	16	14219324	MKL2;MKL2	NM_014048;NM_001308142	5URT;5URT	NA	NA	cg00808545	0.595	0.546	0.049	7.85
cg14196786	0.195333	0.141658	0.147395	0.108845	0.924746	0.882851	0.893002	0.851845	0.0536749	0.0385497	0.0418952	0.0411571	0.0438192	0.51821	7.68978	0.000397362	34.0081	0.999988	0.611391	2	25611638	DTNB;DTNB;DTNB;DTNB;DTNB;DTNB;DTNB;DTNB	NM_001256308;NM_001256304;NM_183361;NM_021907;NM_001256303;NM_183360;NM_033148;NM_033147	Body;Body;Body;Body;Body;Body;Body;Body	NA	NA	cg14196786	0.545	0.504	0.041	5.95
cg24740320	0.0860949	0.0486541	0.404543	0.352282	0.365091	0.325871	0.167036	0.117564	0.0374408	0.0522608	0.03922	0.049472	0.0445984	0.233392	7.68194	0.000399418	33.9857	0.999988	0.605749	14	44418808	NA	NA	NA	NA	NA	cg24740320	0.255	0.211	0.045	8.82
cg04745553	0.453397	0.5215	0.224821	0.263819	0.177616	0.247869	0.758518	0.839594	-0.0681028	-0.0389971	-0.0702535	-0.0810763	-0.0646074	0.435892	-7.68124	0.0003996	-33.9838	0.999988	0.605251	8	19727954	NA	NA	NA	NA	NA	cg04745553	0.437	0.492	-0.055	-8.96
cg16627019	0.506486	0.595233	0.850963	0.90538	0.906032	0.953922	0.872003	0.948464	-0.088747	-0.0544165	-0.0478901	-0.076461	-0.0668786	0.81731	-7.67148	0.000402178	-33.9558	0.999988	0.598216	2	46663525	LOC101805491	NR_103805	Body	NA	NA	cg16627019	0.756	0.809	-0.053	-13.8
cg00130019	0.132997	0.0514269	0.796657	0.681537	0.869129	0.8176	0.504756	0.403978	0.0815705	0.115119	0.0515293	0.100778	0.0872492	0.53226	7.64793	0.000408477	33.8883	0.999988	0.581216	8	122711483	NA	NA	NA	NA	NA	cg00130019	0.576	0.499	0.077	15.36
cg14303122	0.0449863	0.0876765	0.0320772	0.0930969	0.0396219	0.0779864	0.0386674	0.089749	-0.0426901	-0.0610197	-0.0383644	-0.0510816	-0.048289	0.0629827	-7.63656	0.000411557	-33.8557	0.999988	0.572997	20	54987270	CASS4;CASS4;CASS4;CASS4	NM_001164115;NM_020356;NM_001164114;NM_001164116	TSS200;TSS200;TSS200;5URT	NA	NA	cg14303122	0.087	0.145	-0.059	-20.99
cg07322898	0.821576	0.772183	0.400262	0.359636	0.878212	0.836583	0.512112	0.475818	0.0493931	0.0406262	0.0416288	0.0362939	0.0419855	0.632048	7.62194	0.000415562	33.8136	0.999988	0.562398	5	64056551	SREK1IP1	NM_173829	Body	NA	NA	cg07322898	0.649	0.614	0.034	5.11
cg09055822	0.856426	0.905598	0.886338	0.94292	0.60632	0.64611	0.904417	0.942361	-0.0491718	-0.0565811	-0.0397904	-0.0379439	-0.0458718	0.836311	-7.58428	0.000426085	-33.705	0.999988	0.535023	8	142180375	DENND3	NM_014957	Body	chr8:142183432-142183767	N_Shelf	cg09055822	0.78	0.814	-0.034	-7.53
cg12857362	0.715296	0.650784	0.850963	0.788119	0.89085	0.846408	0.752852	0.713485	0.0645121	0.0628446	0.044442	0.0393671	0.0527915	0.776095	7.57048	0.000430018	33.6651	0.999988	0.524962	3	131897311	NA	NA	NA	NA	NA	cg12857362	0.771	0.729	0.042	8.75
cg09701422	0.772531	0.651494	0.775248	0.627716	0.855898	0.697704	0.729247	0.664098	0.121037	0.147532	0.158194	0.0651488	0.122978	0.721742	7.56801	0.000430726	33.658	0.999988	0.52316	14	71002620	ADAM20	NM_003814	TSS1500	NA	NA	cg09701422	0.754	0.653	0.101	30.24
cg26342915	0.495833	0.446859	0.916937	0.870847	0.905546	0.872461	0.593829	0.542119	0.0489738	0.0460896	0.0330846	0.0517094	0.0449644	0.705554	7.53614	0.000439993	33.5655	0.999988	0.499843	7	81313623	LOC100128317	NR_126025	Body	NA	NA	cg26342915	0.708	0.672	0.037	6.21
cg16219122	0.283801	0.338711	0.498776	0.535362	0.757879	0.798087	0.741588	0.788566	-0.0549097	-0.036586	-0.0402083	-0.0469783	-0.0446706	0.592846	-7.52832	0.000442302	-33.5428	0.999988	0.494109	7	87343956	ABCB1;RUNDC3B;RUNDC3B;RUNDC3B	NM_000927;NM_138290;NM_001134406;NM_001134405	TSS1500;Body;Body;Body	NA	NA	cg16219122	0.581	0.617	-0.036	-5.25
cg25234123	0.865711	0.798051	0.79179	0.751273	0.835761	0.766386	0.805007	0.758194	0.0676605	0.0405163	0.0693751	0.0468128	0.0560912	0.796522	7.52738	0.000442581	33.5401	0.999988	0.493418	7	92205266	FAM133B;FAM133DP;FAM133B;FAM133B;FAM133B	NR_109929;NR_034169;NM_001040057;NM_001288584;NM_152789	Body;Body;Body;Body;Body	NA	NA	cg25234123	0.786	0.738	0.048	10.82
cg10753457	0.884795	0.949215	0.549676	0.676605	0.82408	0.899339	0.853266	0.932304	-0.0644206	-0.12693	-0.0752597	-0.079038	-0.086412	0.82116	-7.52683	0.000442743	-33.5385	0.999988	0.493017	18	42519451	SETBP1	NM_015559	Body	NA	NA	cg10753457	0.751	0.819	-0.068	-20.39
cg09046966	0.950121	0.900655	0.917716	0.871612	0.923588	0.890422	0.933484	0.888961	0.049466	0.0461037	0.0331657	0.0445224	0.0433145	0.90957	7.52521	0.000443223	33.5338	0.999988	0.491831	4	83804018	SEC31A;SEC31A;SEC31A;SEC31A;SEC31A;SEC31A;SEC31A;SEC31A	NM_001077208;NM_001077207;NM_001077206;NM_016211;NM_014933;NM_001300744;NM_001300745;NM_001191049	5URT;5URT;5URT;5URT;5URT;5URT;5URT;Body	NA	NA	cg09046966	0.873	0.838	0.035	10.38
cg07307861	0.535369	0.627822	0.595477	0.675593	0.823801	0.868795	0.80909	0.870296	-0.0924529	-0.0801155	-0.044994	-0.0612062	-0.0696921	0.72578	-7.50609	0.000448944	-33.4781	0.999988	0.477775	3	6899514	NA	NA	NA	chr3:6902823-6903516	N_Shelf	cg07307861	0.683	0.738	-0.055	-11.67
cg15953452	0.797564	0.750948	0.968606	0.866678	0.927756	0.850244	0.62511	0.554871	0.046616	0.101928	0.0775121	0.0702382	0.0740736	0.792722	7.49979	0.000450847	33.4597	0.999988	0.473139	3	63053400	NA	NA	NA	NA	NA	cg15953452	0.791	0.731	0.06	15.49
cg00624628	0.410294	0.466765	0.661611	0.706279	0.718583	0.765517	0.534135	0.568865	-0.0564717	-0.0446674	-0.0469334	-0.0347294	-0.0457005	0.604006	-7.49262	0.000453026	-33.4388	0.999988	0.467855	1	241439418	RGS7;RGS7;RGS7;RGS7	NM_002924;NM_001282778;NM_001282775;NM_001282773	Body;Body;Body;Body	NA	NA	cg00624628	0.592	0.628	-0.037	-5.48
cg24017742	0.479483	0.54337	0.548162	0.681743	0.539785	0.657876	0.571264	0.649817	-0.0638866	-0.13358	-0.118091	-0.0785531	-0.0985278	0.583937	-7.48397	0.000455669	-33.4135	0.999988	0.461478	5	24354789	NA	NA	NA	NA	NA	cg24017742	0.554	0.633	-0.08	-16.78
cg17586154	0.466629	0.416897	0.480076	0.417116	0.42042	0.368221	0.0765748	0.0416348	0.0497326	0.0629592	0.052199	0.0349401	0.0499577	0.335946	7.48369	0.000455753	33.4127	0.999988	0.461275	3	130469275	NA	NA	NA	chr3:130465478-130465700	S_Shelf	cg17586154	0.401	0.35	0.051	8.44
cg06648698	0.889184	0.840838	0.928006	0.872361	0.912685	0.875194	0.947262	0.90849	0.0483457	0.0556448	0.0374911	0.038772	0.0450634	0.896753	7.4776	0.000457626	33.3949	0.999988	0.45678	19	17673343	COLGALT1	NM_024656	Body	NA	NA	cg06648698	0.864	0.828	0.036	10.03
cg07343996	0.849167	0.753455	0.463033	0.411936	0.494638	0.42502	0.825686	0.770715	0.0957122	0.051097	0.0696182	0.0549706	0.0678495	0.624206	7.47377	0.000458808	33.3837	0.999988	0.453951	15	50156346	ATP8B4;ATP8B4;ATP8B4;ATP8B4	NR_073598;NR_073597;NR_073596;NM_024837	Body;Body;Body;Body	NA	NA	cg07343996	0.653	0.595	0.058	10.76
cg02180109	0.898684	0.934205	0.891379	0.937003	0.886302	0.938039	0.92953	0.99067	-0.0355202	-0.0456247	-0.051737	-0.0611396	-0.0485054	0.925727	-7.47117	0.000459613	-33.3761	0.999988	0.45203	3	183368598	KLHL24	NM_017644	Body	NA	NA	cg02180109	0.849	0.89	-0.041	-14.52
cg00034154	0.521708	0.471511	0.455048	0.403516	0.47674	0.443258	0.250908	0.207774	0.0501969	0.0515317	0.0334812	0.0431343	0.044586	0.403808	7.46705	0.000460893	33.364	0.999988	0.448982	19	10337163	S1PR2	NM_004230	5URT	chr19:10340776-10342254	N_Shelf	cg00034154	0.461	0.419	0.042	6.08
cg02252828	0.811583	0.864478	0.820179	0.856501	0.808752	0.847364	0.805252	0.852801	-0.0528948	-0.0363223	-0.0386114	-0.0475483	-0.0438442	0.833364	-7.46641	0.000461092	-33.3621	0.999988	0.448507	1	32703603	MTMR9LP	NR_026850	Body	chr1:32705524-32707141	N_Shore	cg02252828	0.779	0.812	-0.033	-7.32
cg17331051	0.736499	0.814329	0.791653	0.83712	0.757669	0.804682	0.73623	0.791087	-0.0778306	-0.0454665	-0.0470135	-0.0548567	-0.0562918	0.783659	-7.46168	0.000462564	-33.3483	0.999988	0.445013	16	53477898	RBL2	NM_005611	Body	NA	NA	cg17331051	0.733	0.776	-0.043	-9.04
cg18656468	0.959553	0.917721	0.876891	0.804286	0.925575	0.870545	0.922686	0.876957	0.041832	0.0726053	0.0550295	0.0457296	0.0537991	0.894277	7.45559	0.000464469	33.3304	0.999988	0.440505	8	110692574	SYBU;SYBU;SYBU;SYBU	NM_001099746;NM_001099745;NM_001099743;NM_001099744	5URT;5URT;5URT;5URT	NA	NA	cg18656468	0.865	0.821	0.045	13.95
cg20419272	0.626795	0.582112	0.932964	0.891331	0.813311	0.769397	0.125979	0.0604311	0.0446825	0.0416327	0.0439142	0.0655475	0.0489442	0.60029	7.43599	0.000470664	33.2729	0.999988	0.425975	8	95809789	NA	NA	NA	NA	NA	cg20419272	0.619	0.572	0.047	7.61
cg13837033	0.938074	0.874535	0.940451	0.882908	0.916901	0.871805	0.556331	0.519773	0.0635386	0.0575431	0.0450963	0.0365582	0.050684	0.812597	7.42857	0.000473035	33.2511	0.999988	0.420462	9	86930309	SLC28A3;SLC28A3;SLC28A3	NR_037638;NM_001199633;NM_022127	Body;Body;Body	NA	NA	cg13837033	0.795	0.755	0.04	8.78
cg14045073	0.588302	0.641213	0.918787	0.951965	0.88573	0.931483	0.851741	0.906754	-0.0529112	-0.0331779	-0.0457534	-0.0550126	-0.0467138	0.834497	-7.42281	0.000474884	-33.2341	0.999988	0.416183	3	47407091	NA	NA	NA	NA	NA	cg14045073	0.778	0.816	-0.038	-8.91
cg01922378	0.092337	0.139943	0.0682687	0.11195	0.0796597	0.122419	0.0918803	0.124732	-0.0476061	-0.043681	-0.0427592	-0.032852	-0.0417246	0.103899	-7.41416	0.000477675	-33.2087	0.999988	0.409753	2	136873974	CXCR4;CXCR4	NM_003467;NM_001008540	Body;TSS200	chr2:136876711-136877051	N_Shelf	cg01922378	0.083	0.125	-0.041	-13
cg07028469	0.0424529	0.0981011	0.0759017	0.114712	0.817263	0.854315	0.237323	0.284305	-0.0556482	-0.0388102	-0.0370515	-0.0469818	-0.0446229	0.315547	-7.41118	0.000478642	-33.1999	0.999988	0.407535	3	170586068	RPL22L1;RPL22L1	NM_001099645;NM_001099645	Body;ExonBnd	chr3:170587936-170588270	N_Shore	cg07028469	0.325	0.369	-0.045	-7.15
cg19157329	0.0314591	0.0857046	0.0261432	0.116488	0.0911663	0.148476	0.0594031	0.109982	-0.0542455	-0.0903445	-0.0573094	-0.0505793	-0.0631197	0.0836028	-7.40961	0.000479155	-33.1952	0.999988	0.406361	1	247524592	NA	NA	NA	NA	NA	cg19157329	0.102	0.175	-0.074	-27.14
cg01999476	0.458248	0.420883	0.61584	0.550603	0.952445	0.907398	0.943684	0.89135	0.037365	0.0652365	0.045047	0.0523337	0.0499955	0.717556	7.40559	0.000480464	33.1834	0.999988	0.403367	3	62308758	C3orf14;C3orf14;C3orf14;C3orf14	NM_001291943;NM_020685;NM_001291942;NM_001291941	Body;Body;Body;Body	chr3:62304514-62304780	S_Shelf	cg01999476	0.725	0.682	0.043	7.99
cg04355444	0.54675	0.503254	0.585592	0.551158	0.557625	0.503442	0.612998	0.556356	0.0434958	0.0344338	0.0541828	0.0566413	0.0471884	0.552147	7.39971	0.000482387	33.166	0.999988	0.398985	21	17408962	NA	NA	NA	NA	NA	cg04355444	0.575	0.527	0.048	7.46
cg26503663	0.897296	0.852165	0.871072	0.769923	0.903451	0.805077	0.95286	0.844205	0.0451306	0.101149	0.098374	0.108655	0.0883272	0.862006	7.391	0.000485249	33.1404	0.999988	0.392492	18	59896550	KIAA1468	NM_020854	Body	NA	NA	cg26503663	0.852	0.781	0.071	25.61
cg11470063	0.553048	0.593718	0.833669	0.895007	0.882536	0.933293	0.59115	0.629164	-0.0406696	-0.0613383	-0.050757	-0.0380141	-0.0476948	0.738948	-7.38004	0.000488883	-33.1079	0.999988	0.384303	4	183727217	NA	NA	NA	chr4:183729059-183729344	N_Shore	cg11470063	0.7	0.738	-0.038	-7.04
cg00883764	0.137486	0.0979169	0.478114	0.443081	0.824057	0.783034	0.843385	0.793732	0.0395688	0.0350338	0.0410232	0.0496528	0.0413196	0.550101	7.37486	0.000490613	33.0926	0.999988	0.380426	11	56654111	NA	NA	NA	NA	NA	cg00883764	0.577	0.54	0.038	5.46
cg14601210	0.748985	0.675719	0.828905	0.750773	0.828795	0.792067	0.826505	0.762365	0.0732661	0.0781322	0.0367282	0.0641409	0.0630669	0.776764	7.36882	0.000492637	33.0747	0.999988	0.375908	7	155671264	NA	NA	NA	chr7:155674717-155674941	N_Shelf	cg14601210	0.806	0.743	0.064	17.81
cg03799971	0.138831	0.0813148	0.800455	0.74956	0.589109	0.535712	0.597138	0.564871	0.0575163	0.0508954	0.0533964	0.0322675	0.0485189	0.507124	7.36394	0.000494277	33.0603	0.999988	0.372259	21	29010280	MIR5009	NR_049807	Body	NA	NA	cg03799971	0.542	0.497	0.045	6.9
cg20320609	0.310516	0.391502	0.106831	0.209678	0.72847	0.772821	0.148229	0.24694	-0.0809861	-0.102848	-0.0443507	-0.0987108	-0.0817238	0.364374	-7.34126	0.000501997	-32.993	0.999988	0.355245	5	140761737	PCDHGA7;PCDHGA7;PCDHGA1;PCDHGA2;PCDHGA3;PCDHGB1;PCDHGA4;PCDHGB2;PCDHGA5;PCDHGB3;PCDHGA6	NM_018920;NM_032087;NM_018912;NM_018915;NM_018916;NM_018922;NM_018917;NM_018923;NM_018918;NM_018924;NM_018919	TSS1500;TSS1500;Body;Body;Body;Body;Body;Body;Body;Body;Body	chr5:140762401-140762768	N_Shore	cg20320609	0.363	0.436	-0.073	-14.16
cg12884009	0.961223	0.915194	0.634829	0.587886	0.975023	0.936411	0.9786	0.944885	0.0460293	0.0469427	0.0386121	0.0337151	0.0413248	0.866756	7.33917	0.000502715	32.9868	0.999988	0.353676	2	219079038	NA	NA	NA	chr2:219081653-219082032	N_Shelf	cg12884009	0.847	0.807	0.04	10.67
cg06200449	0.800148	0.751468	0.638533	0.590174	0.810788	0.766134	0.480016	0.403929	0.04868	0.0483585	0.0446538	0.0760872	0.0544448	0.655149	7.31988	0.000509402	32.9294	0.999988	0.339163	7	45932989	IGFBP1	NM_000596	3UTR	NA	NA	cg06200449	0.672	0.626	0.046	7.93
cg26636531	0.785453	0.743298	0.586453	0.550832	0.841484	0.804403	0.901255	0.863684	0.0421548	0.0356213	0.0370811	0.0375704	0.0381069	0.759608	7.28653	0.000521208	32.8299	0.999988	0.313994	1	167009255	NA	NA	NA	NA	NA	cg26636531	0.753	0.719	0.033	6.01
cg26322604	0.122058	0.0696641	0.0727679	0.0291773	0.118011	0.0360356	0.136883	0.0820646	0.0523944	0.0435906	0.0819755	0.0548183	0.0581947	0.0833327	7.27458	0.000525514	32.7942	0.999988	0.304954	1	77685771	PIGK	NM_005482	TSS1500	chr1:77684996-77685252	S_Shore	cg26322604	0.172	0.104	0.068	23.83
cg05107552	0.42534	0.45998	0.402282	0.449015	0.766741	0.803237	0.763357	0.811304	-0.0346407	-0.0467328	-0.0364964	-0.047947	-0.0414542	0.610157	-7.24754	0.000535419	-32.7131	0.999988	0.284432	9	35962763	NA	NA	NA	NA	NA	cg05107552	0.599	0.633	-0.034	-4.91
cg05776336	0.614988	0.788436	0.176785	0.257248	0.621925	0.753531	0.618869	0.710652	-0.173448	-0.0804632	-0.131606	-0.0917828	-0.119325	0.567804	-7.24464	0.000536493	-32.7044	0.999988	0.282229	3	148939487	CP;CP	NM_000096;NR_046371	1stExon;Body	NA	NA	cg05776336	0.525	0.622	-0.097	-22.67
cg12139617	0.0818944	0.146186	0.0960625	0.129617	0.655275	0.721583	0.871261	0.92605	-0.0642919	-0.0335548	-0.0663073	-0.0547891	-0.0547358	0.453491	-7.24202	0.000537465	-32.6965	0.999988	0.280241	4	113336878	ALPK1;ALPK1;ALPK1	NM_001102406;NM_025144;NM_001253884	Body;Body;Body	chr4:113332941-113333323	S_Shelf	cg12139617	0.445	0.493	-0.048	-7.47
cg06254044	0.773696	0.879847	0.705076	0.759862	0.405638	0.547293	0.484771	0.600773	-0.106151	-0.0547863	-0.141654	-0.116002	-0.104648	0.644619	-7.24059	0.000537999	-32.6922	0.999988	0.279148	11	108339209	C11orf65	NM_152587	TSS1500	NA	NA	cg06254044	0.596	0.677	-0.081	-18.42
cg05585593	0.641051	0.584253	0.799731	0.756631	0.807396	0.773577	0.561081	0.504793	0.0567975	0.0431007	0.0338196	0.0562878	0.0475014	0.678564	7.22601	0.000543458	32.6483	0.999988	0.268051	8	55996491	NA	NA	NA	NA	NA	cg05585593	0.689	0.649	0.04	6.75
cg03501232	0.796777	0.741915	0.781618	0.71006	0.857551	0.802197	0.84789	0.812551	0.0548621	0.0715587	0.0553537	0.0353384	0.0542782	0.79382	7.22516	0.000543779	32.6458	0.999988	0.267401	4	171912009	NA	NA	NA	NA	NA	cg03501232	0.787	0.743	0.044	9.84
cg16126754	0.837209	0.789851	0.22739	0.166379	0.612999	0.574147	0.256945	0.218254	0.0473576	0.0610114	0.0388514	0.0386909	0.0464778	0.460397	7.22266	0.000544722	32.6382	0.999988	0.265495	10	133156058	NA	NA	NA	NA	NA	cg16126754	0.504	0.462	0.042	6.07
cg10784407	0.67454	0.635588	0.97298	0.920757	0.607954	0.564789	0.910104	0.841891	0.0389529	0.0522231	0.0431643	0.0682129	0.0506383	0.766075	7.20953	0.00054971	32.5987	0.999988	0.255474	10	3901095	NA	NA	NA	NA	NA	cg10784407	0.764	0.718	0.046	9.65
cg24744710	0.750691	0.78716	0.835775	0.870189	0.863843	0.912488	0.889334	0.933974	-0.036469	-0.0344138	-0.0486449	-0.0446399	-0.0410419	0.855432	-7.20288	0.000552254	-32.5786	0.999988	0.250397	12	75524725	KCNC2;KCNC2;KCNC2;KCNC2;KCNC2;KCNC2	NM_001260498;NM_139136;NM_153748;NM_139137;NM_001260499;NM_001260497	Body;Body;Body;Body;Body;Body	NA	NA	cg24744710	0.799	0.83	-0.031	-7.2
cg17492404	0.925306	0.970044	0.88125	0.944584	0.0829093	0.124871	0.0992462	0.137895	-0.0447374	-0.0633342	-0.0419612	-0.0386486	-0.0471704	0.520763	-7.18797	0.00055801	-32.5336	0.999988	0.238992	1	9298955	H6PD;H6PD	NM_004285;NM_001282587	5URT;TSS1500	chr1:9294401-9295118	S_Shelf	cg17492404	0.499	0.542	-0.043	-6.35
cg18354954	0.761265	0.706002	0.657268	0.591244	0.739602	0.705003	0.698697	0.627391	0.0552633	0.0660242	0.0345997	0.0713063	0.0567984	0.685809	7.18572	0.000558888	32.5268	0.999988	0.237264	14	97491613	NA	NA	NA	NA	NA	cg18354954	0.699	0.649	0.05	9.3
cg16250478	0.754418	0.845686	0.738829	0.832949	0.764085	0.810504	0.706913	0.824572	-0.0912683	-0.0941199	-0.0464197	-0.117659	-0.0873666	0.784744	-7.18433	0.000559428	-32.5226	0.999988	0.236201	10	13350497	NA	NA	NA	NA	NA	cg16250478	0.723	0.791	-0.068	-18.51
cg27192733	0.735064	0.665352	0.908392	0.862986	0.955024	0.917624	0.556699	0.501673	0.0697118	0.0454059	0.0374003	0.0550254	0.0518858	0.762852	7.14059	0.00057678	32.3899	0.999988	0.202594	8	10384478	PRSS55;PRSS55	NM_198464;NM_001197020	Body;Body	NA	NA	cg27192733	0.758	0.717	0.041	8.24
cg16174204	0.138406	0.195328	0.167668	0.244608	0.172393	0.289563	0.378811	0.444649	-0.0569224	-0.07694	-0.11717	-0.0658376	-0.0792175	0.253928	-7.12981	0.000581151	-32.3571	0.999988	0.194286	6	88689693	NA	NA	NA	NA	NA	cg16174204	0.269	0.339	-0.07	-14.9
cg20029923	0.112135	0.0634152	0.112137	0.0744051	0.778117	0.712047	0.441784	0.368035	0.0487201	0.0377317	0.0660695	0.0737493	0.0565677	0.332759	7.12749	0.000582096	32.3501	0.999988	0.192499	1	91868079	HFM1	NM_001017975	5URT	chr1:91869876-91870390	N_Shore	cg20029923	0.391	0.336	0.055	9.45
cg14495230	0.101634	0.0533337	0.244298	0.212954	0.442289	0.38767	0.475447	0.430469	0.0482998	0.0313436	0.054619	0.0449777	0.04481	0.293512	7.12712	0.00058225	32.3489	0.999988	0.192206	19	54020317	NA	NA	NA	chr19:54023868-54024560	N_Shelf	cg14495230	0.359	0.315	0.044	7.16
cg15573479	0.865946	0.92204	0.135383	0.170431	0.877368	0.919095	0.909615	0.950502	-0.0560941	-0.0350484	-0.0417267	-0.0408874	-0.0434391	0.718797	-7.11739	0.000586239	-32.3193	0.999988	0.184693	3	118660897	IGSF11-AS1;IGSF11;IGSF11	NR_046230;NM_001015887;NM_152538	TSS1500;Body;Body	NA	NA	cg15573479	0.677	0.714	-0.037	-6.3
cg26584329	0.333988	0.403786	0.14307	0.182144	0.621801	0.671153	0.159939	0.204684	-0.0697979	-0.039074	-0.0493514	-0.0447454	-0.0507422	0.340071	-7.11492	0.000587253	-32.3117	0.999988	0.182789	2	81474696	NA	NA	NA	NA	NA	cg26584329	0.359	0.402	-0.043	-6.58
cg08644598	0.76356	0.826555	0.780435	0.824025	0.799119	0.842016	0.685515	0.723194	-0.0629945	-0.0435895	-0.0428966	-0.0376797	-0.0467901	0.780552	-7.11475	0.000587324	-32.3112	0.999988	0.182656	2	37790618	NA	NA	NA	NA	NA	cg08644598	0.736	0.773	-0.037	-7.25
cg22778135	0.635062	0.604125	0.957845	0.911528	0.959295	0.905257	0.978081	0.931526	0.0309371	0.0463166	0.0540374	0.046555	0.0444615	0.86034	7.10195	0.000592633	32.2721	0.999988	0.17275	17	46271818	SKAP1;SKAP1	NM_003726;NM_001075099	Body;Body	NA	NA	cg22778135	0.839	0.799	0.04	10.57
cg11952239	0.946696	0.899509	0.95631	0.919814	0.945256	0.91189	0.97065	0.922443	0.0471872	0.0364956	0.0333659	0.0482073	0.041314	0.934071	7.08843	0.000598299	32.2308	0.999988	0.162274	6	94432258	TSG1	NR_015362	Body	NA	NA	cg11952239	0.894	0.858	0.036	12.47
cg08894816	0.535163	0.591117	0.191302	0.307586	0.617489	0.680091	0.736364	0.824737	-0.055954	-0.116284	-0.062602	-0.0883729	-0.0808031	0.560481	-7.08662	0.00059906	-32.2253	0.999988	0.160874	7	141647337	CLEC5A;CLEC5A	NM_013252;NM_001301167	TSS1500;TSS1500	NA	NA	cg08894816	0.536	0.601	-0.066	-12.17
cg16927689	0.593323	0.661014	0.886356	0.955352	0.921575	0.973826	0.0610509	0.0953607	-0.0676904	-0.0689966	-0.0522518	-0.0343098	-0.0558122	0.643482	-7.06298	0.000609135	-32.1529	0.999988	0.142508	2	44471180	NA	NA	NA	NA	NA	cg16927689	0.606	0.656	-0.049	-8.45
cg09969640	0.488774	0.542146	0.715843	0.774913	0.724789	0.81996	0.714224	0.822116	-0.0533717	-0.0590693	-0.0951712	-0.107891	-0.0788759	0.700346	-7.06181	0.000609641	-32.1493	0.999988	0.141595	3	175484137	NAALADL2	NM_207015	Body	NA	NA	cg09969640	0.657	0.718	-0.061	-13.01
cg07579997	0.960266	0.894605	0.917169	0.87598	0.912119	0.863397	0.923673	0.885667	0.0656611	0.0411895	0.0487219	0.0380062	0.0483947	0.90411	7.04117	0.000618606	32.0859	0.999988	0.125515	4	140187043	NA	NA	NA	NA	NA	cg07579997	0.871	0.831	0.04	12.34
cg04871169	0.641657	0.585117	0.475402	0.419398	0.539549	0.501595	0.832633	0.79695	0.0565401	0.0560037	0.0379545	0.0356824	0.0465452	0.599038	7.03968	0.000619261	32.0813	0.999988	0.124349	7	54320867	NA	NA	NA	NA	NA	cg04871169	0.627	0.585	0.042	6.58
cg20552028	0.749044	0.697288	0.923521	0.877759	0.772382	0.690908	0.954566	0.906984	0.0517554	0.0457613	0.0814745	0.0475818	0.0566433	0.821557	7.03757	0.000620187	32.0748	0.999988	0.122703	14	49411005	NA	NA	NA	NA	NA	cg20552028	0.81	0.762	0.048	12.01
cg27107485	0.894122	0.926005	0.868307	0.906635	0.888504	0.928809	0.867113	0.906012	-0.0318832	-0.0383284	-0.0403051	-0.0388989	-0.0373539	0.898188	-7.03684	0.00062051	-32.0725	0.999988	0.12213	16	2295352	ECI1;ECI1	NM_001178029;NM_001919	Body;Body	NA	NA	cg27107485	0.833	0.862	-0.029	-7.62
cg00092644	0.161981	0.10891	0.915531	0.862618	0.917298	0.859466	0.724345	0.694224	0.0530717	0.0529134	0.0578318	0.0301203	0.0484843	0.655547	7.02971	0.000623654	32.0506	0.999988	0.116561	1	95360379	SLC44A3;SLC44A3;SLC44A3;SLC44A3;SLC44A3;SLC44A3;SLC44A3	NM_001301079;NM_152369;NM_001258340;NM_001114106;NM_001258343;NM_001258342;NM_001258341	Body;Body;Body;Body;Body;Body;Body	NA	NA	cg00092644	0.662	0.621	0.041	6.74
cg22309051	0.641998	0.683966	0.646908	0.68678	0.650803	0.693026	0.674263	0.739055	-0.0419681	-0.0398718	-0.0422227	-0.0647917	-0.0472136	0.6771	-7.01631	0.000629612	-32.0093	0.999988	0.106085	8	26870611	NA	NA	NA	NA	NA	cg22309051	0.653	0.69	-0.037	-6.06
cg06550676	0.847639	0.921928	0.757879	0.831425	0.899515	0.944711	0.542531	0.58369	-0.0742892	-0.0735456	-0.0451964	-0.041159	-0.0585475	0.791165	-7.00136	0.000636343	-31.9631	0.999988	0.0943682	7	106716203	PRKAR2B	NM_002736	Body	NA	NA	cg06550676	0.737	0.783	-0.047	-10.44
cg13633305	0.81832	0.858767	0.898797	0.938936	0.887146	0.918452	0.884475	0.922446	-0.0404472	-0.0401393	-0.0313065	-0.0379711	-0.037466	0.890917	-6.9887	0.000642106	-31.9239	0.999988	0.0844316	10	125648785	CPXM2	NM_198148	Body	chr10:125650820-125651373	N_Shelf	cg13633305	0.828	0.857	-0.03	-7.54
cg10539633	0.60263	0.64473	0.717694	0.773886	0.690067	0.742468	0.808742	0.840624	-0.0420995	-0.0561922	-0.0524006	-0.0318823	-0.0456436	0.727605	-6.98542	0.00064361	-31.9138	0.999988	0.0818531	3	88031395	HTR1F	NM_000866	TSS1500	NA	NA	cg10539633	0.694	0.728	-0.034	-5.9
cg08894901	0.711918	0.746154	0.456038	0.526816	0.913159	0.963657	0.832687	0.889621	-0.0342355	-0.0707775	-0.0504977	-0.056934	-0.0531112	0.755006	-6.98248	0.000644958	-31.9047	0.999988	0.0795476	5	118667777	TNFAIP8;TNFAIP8;TNFAIP8;TNFAIP8	NM_001286814;NM_001286817;NM_001286815;NM_001077654	TSS1500;5URT;5URT;Body	NA	NA	cg08894901	0.713	0.758	-0.044	-9
cg12253142	0.201166	0.0936172	0.488589	0.404058	0.864631	0.822088	0.76029	0.657902	0.107549	0.0845314	0.0425423	0.102388	0.0842527	0.536543	6.97558	0.000648143	31.8833	0.999988	0.0741178	12	12347284	LRP6	NM_002336	Body	NA	NA	cg12253142	0.582	0.507	0.076	14.84
cg10449487	0.782405	0.867288	0.805996	0.845589	0.788532	0.854874	0.777441	0.870979	-0.0848824	-0.0395924	-0.0663421	-0.0935384	-0.0710888	0.824138	-6.95299	0.000658693	-31.8132	0.999988	0.0563166	12	7006020	NA	NA	NA	NA	NA	cg10449487	0.76	0.816	-0.055	-14.92
cg25104558	0.901311	0.949546	0.839537	0.915758	0.788035	0.848088	0.796402	0.901049	-0.0482351	-0.0762206	-0.0600539	-0.104647	-0.072289	0.867466	-6.94672	0.000661655	-31.7937	0.999988	0.0513706	1	21872684	ALPL;ALPL;ALPL	NM_000478;NM_001177520;NM_001127501	5URT;5URT;5URT	NA	NA	cg25104558	0.791	0.846	-0.055	-17.17
cg12020389	0.0732996	0.0348075	0.603706	0.555467	0.966079	0.934554	0.621347	0.580777	0.0384921	0.0482383	0.0315245	0.04057	0.0397062	0.546255	6.9374	0.000666091	31.7647	0.999988	0.0440024	21	30605863	LINC00189	NR_027072	Body	NA	NA	cg12020389	0.569	0.531	0.038	5.47
cg27517446	0.908618	0.968144	0.907968	0.976247	0.946184	0.977466	0.882082	0.940804	-0.0595263	-0.0682786	-0.0312815	-0.0587226	-0.0544522	0.938439	-6.93662	0.000666461	-31.7623	0.999988	0.043389	7	112506990	C7orf60	NM_152556	Body	NA	NA	cg27517446	0.856	0.905	-0.048	-20.1
cg21625423	0.734702	0.772893	0.563421	0.631453	0.0481514	0.0986043	0.526796	0.568105	-0.0381907	-0.0680311	-0.0504529	-0.0413088	-0.0494959	0.493016	-6.93348	0.000667966	-31.7525	0.999988	0.0409015	14	47514083	MDGA2;MDGA2	NM_182830;NM_001113498	Body;Body	NA	NA	cg21625423	0.485	0.529	-0.044	-6.62
cg00452079	0.655934	0.612006	0.900226	0.833178	0.599822	0.514647	0.658792	0.611811	0.0439287	0.067048	0.0851756	0.0469809	0.0607833	0.673302	6.92467	0.000672203	31.725	0.999988	0.0339287	3	73111175	EBLN2;EBLN2;PPP4R2	NM_018029;NM_018029;NM_174907	5URT;1stExon;Body	NA	NA	cg00452079	0.69	0.638	0.052	9.66
cg18826070	0.701541	0.782843	0.649133	0.720603	0.670727	0.726019	0.719508	0.756409	-0.0813019	-0.0714708	-0.0552922	-0.0369015	-0.0612416	0.715848	-6.92342	0.000672806	-31.7211	0.999988	0.0329392	10	35897822	GJD4	NM_153368	3UTR	chr10:35896518-35897461	S_Shore	cg18826070	0.679	0.727	-0.048	-9.2
cg20049309	0.396827	0.434113	0.409442	0.46491	0.758974	0.794173	0.614979	0.671945	-0.0372866	-0.055468	-0.0351989	-0.0569657	-0.0462298	0.56817	-6.91592	0.000676441	-31.6977	0.999988	0.0269971	7	64847121	ZNF92;ZNF92;ZNF92;ZNF92;ZNF92	NM_007139;NM_001287534;NM_001287533;NM_001287532;NM_152626	5URT;5URT;5URT;Body;Body	NA	NA	cg20049309	0.561	0.598	-0.037	-5.45
cg03078708	0.721216	0.689666	0.790505	0.742561	0.723393	0.66127	0.725484	0.665905	0.03155	0.0479439	0.0621226	0.0595789	0.0502988	0.715	6.91158	0.000678559	31.6841	0.999988	0.0235487	14	98229341	NA	NA	NA	NA	NA	cg03078708	0.719	0.675	0.044	8.06
cg23141961	0.355131	0.307984	0.853685	0.824315	0.837344	0.783211	0.855976	0.802444	0.047147	0.0293702	0.054133	0.053532	0.0460456	0.702511	6.89378	0.000687313	31.6285	0.999988	0.00940933	10	133938661	JAKMIP3	NM_001105521	Body	chr10:133937695-133938295	S_Shore	cg23141961	0.707	0.667	0.04	7.04
cg15340709	0.662272	0.691139	0.821257	0.870883	0.879345	0.926822	0.836605	0.88185	-0.028867	-0.0496259	-0.0474773	-0.0452444	-0.0428037	0.821272	-6.89318	0.000687607	-31.6266	0.999988	0.0089378	7	157863100	PTPRN2;PTPRN2;PTPRN2;PTPRN2;PTPRN2	NM_001308268;NM_002847;NM_130843;NM_130842;NM_001308267	Body;Body;Body;Body;Body	NA	NA	cg15340709	0.797	0.839	-0.042	-11.03
cg02506072	0.0345999	0.0715955	0.0539156	0.116583	0.60911	0.646904	0.908457	0.964127	-0.0369956	-0.0626678	-0.0377943	-0.05567	-0.0482819	0.425662	-6.88967	0.000689351	-31.6156	0.999988	0.006142	19	54448952	NA	NA	NA	chr19:54445231-54445745	S_Shelf	cg02506072	0.415	0.463	-0.048	-7.38
cg17181966	0.881177	0.843847	0.820732	0.757091	0.749526	0.662008	0.752913	0.6888	0.0373298	0.0636405	0.0875183	0.0641123	0.0631502	0.769512	6.88814	0.000690113	31.6108	0.999988	0.00492431	2	242952828	LINC01237	NR_110220	Body	chr2:242948740-242952837	Island	cg17181966	0.769	0.716	0.052	11.78
cg22762858	0.471197	0.414827	0.841456	0.808137	0.733874	0.671106	0.510368	0.435297	0.0563702	0.0333185	0.0627676	0.0750706	0.0568818	0.610783	6.8755	0.000696439	31.5712	0.999988	-0.00514407	4	125866798	NA	NA	NA	NA	NA	cg22762858	0.636	0.586	0.05	8.5
cg01818391	0.851088	0.88464	0.858003	0.898262	0.884618	0.927702	0.879708	0.912619	-0.033552	-0.0402598	-0.0430842	-0.0329107	-0.0374517	0.88708	-6.87084	0.000698788	-31.5565	0.999988	-0.00886012	12	96349543	AMDHD1	NM_152435	Body	chr12:96350518-96350721	N_Shore	cg01818391	0.825	0.854	-0.029	-7.28
cg00500007	0.161305	0.0590705	0.563677	0.484133	0.733589	0.680224	0.706636	0.656255	0.102234	0.0795439	0.0533655	0.0503804	0.071381	0.505611	6.86908	0.000699676	31.551	0.999988	-0.0102612	13	35624620	NBEA	NM_015678	Body	NA	NA	cg00500007	0.553	0.486	0.067	12.1
cg17949821	0.674052	0.642293	0.746907	0.70372	0.872533	0.837672	0.744677	0.704271	0.0317582	0.0431866	0.034861	0.0404063	0.037553	0.740766	6.86164	0.000703453	31.5276	0.999988	-0.0162018	17	9863293	GAS7;GAS7;GAS7;GAS7	NM_003644;NM_201433;NM_001130831;NM_201432	TSS1500;Body;Body;Body	NA	NA	cg17949821	0.739	0.708	0.031	5.22
cg18864002	0.0975378	0.137032	0.866017	0.899901	0.530231	0.571165	0.549542	0.58202	-0.0394939	-0.033884	-0.0409345	-0.0324789	-0.0366978	0.529181	-6.86042	0.000704074	-31.5238	0.999988	-0.0171753	11	76521387	NA	NA	NA	NA	NA	cg18864002	0.522	0.552	-0.029	-3.84
cg27574608	0.951991	0.902336	0.919123	0.869494	0.928204	0.875554	0.872029	0.783006	0.0496549	0.0496286	0.0526503	0.0890236	0.0602394	0.887717	6.85876	0.000704917	31.5186	0.999988	-0.0184968	21	43302036	NA	NA	NA	NA	NA	cg27574608	0.861	0.812	0.049	15.68
cg20901560	0.754935	0.724885	0.400934	0.356626	0.926753	0.87066	0.614991	0.564742	0.03005	0.0443075	0.0560934	0.050249	0.045175	0.651816	6.8565	0.000706071	31.5115	0.999988	-0.0203008	3	41277121	CTNNB1;CTNNB1;CTNNB1	NM_001098210;NM_001098209;NM_001904	Body;Body;Body	NA	NA	cg20901560	0.665	0.628	0.037	5.86
cg21929681	0.288879	0.324485	0.0906066	0.139466	0.332355	0.375236	0.541323	0.573552	-0.0356054	-0.0488593	-0.0428811	-0.0322297	-0.0398939	0.333238	-6.85387	0.000707419	-31.5032	0.999988	-0.0224063	2	194702616	NA	NA	NA	NA	NA	cg21929681	0.354	0.391	-0.036	-5.29
cg14652584	0.225565	0.271142	0.334925	0.371367	0.831278	0.862772	0.831227	0.880329	-0.0455775	-0.0364415	-0.0314936	-0.0491014	-0.0406535	0.576076	-6.84323	0.000712895	-31.4697	0.999988	-0.0309172	8	25324893	CDCA2	NM_152562	Body	NA	NA	cg14652584	0.564	0.597	-0.032	-4.5
cg17894854	0.127405	0.163864	0.54475	0.578093	0.57452	0.609193	0.874603	0.91112	-0.03646	-0.0333424	-0.0346724	-0.0365166	-0.0352479	0.547943	-6.83708	0.000716081	-31.4504	0.999988	-0.0358381	4	66378672	EPHA5;EPHA5;EPHA5;EPHA5;EPHA5	NM_001281765;NM_004439;NM_182472;NM_001281766;NM_001281767	Body;Body;Body;Body;Body	NA	NA	cg17894854	0.544	0.571	-0.026	-3.42
cg24863176	0.653736	0.688317	0.471495	0.50744	0.746219	0.784451	0.579474	0.612439	-0.0345804	-0.0359448	-0.0382322	-0.0329649	-0.0354306	0.630447	-6.82635	0.000721682	-31.4165	0.999988	-0.0444392	1	21919208	NA	NA	NA	NA	NA	cg24863176	0.619	0.648	-0.029	-4.05
cg26110818	0.933238	0.883793	0.905586	0.86794	0.961695	0.93094	0.920904	0.873883	0.0494443	0.0376458	0.0307548	0.0470216	0.0412166	0.909747	6.82239	0.000723764	31.404	0.999988	-0.0476198	6	56222181	RNU6-71P	NR_046940	Body	NA	NA	cg26110818	0.874	0.841	0.034	9.82
cg02150936	0.74024	0.69863	0.886568	0.85284	0.907486	0.869894	0.886478	0.853795	0.0416093	0.0337283	0.0375918	0.0326836	0.0364032	0.836991	6.81615	0.000727055	31.3843	0.999988	-0.0526274	1	169270318	NME7;NME7;NME7	NR_104229;NM_197972;NM_013330	Body;Body;Body	NA	NA	cg02150936	0.812	0.782	0.03	6.4
cg10940210	0.869219	0.901089	0.820544	0.883871	0.827122	0.897382	0.805846	0.880507	-0.03187	-0.0633268	-0.07026	-0.0746617	-0.0600296	0.860697	-6.81096	0.000729807	-31.3679	0.999988	-0.0567992	14	101334907	MIR493	NR_030172	TSS1500	NA	NA	cg10940210	0.793	0.839	-0.046	-12.68
cg16568909	0.843967	0.887534	0.86483	0.916536	0.881233	0.910231	0.515882	0.566078	-0.0435667	-0.0517057	-0.0289979	-0.0501958	-0.0436166	0.798287	-6.80962	0.000730519	-31.3637	0.999988	-0.0578757	2	15832284	LOC101926966	NR_110201	Body	NA	NA	cg16568909	0.748	0.783	-0.035	-7.1
cg09131929	0.849561	0.80589	0.905267	0.854639	0.461028	0.430882	0.925933	0.886377	0.0436712	0.0506275	0.0301459	0.0395562	0.0410002	0.764947	6.80312	0.000733985	31.3431	0.999988	-0.063102	11	70372636	SHANK2;SHANK2;SHANK2	NR_110766;NM_133266;NM_012309	Body;Body;Body	NA	NA	cg09131929	0.756	0.721	0.035	6.45
cg16269379	0.631522	0.660415	0.627792	0.669688	0.579349	0.619698	0.654508	0.697956	-0.0288925	-0.0418968	-0.040349	-0.043448	-0.0386466	0.642616	-6.80141	0.0007349	-31.3377	0.999988	-0.0644766	12	48866440	ANP32D	NM_012404	TSS200	NA	NA	cg16269379	0.628	0.657	-0.029	-4.24
cg17927815	0.910512	0.855509	0.918483	0.884433	0.933325	0.893896	0.941933	0.903354	0.0550029	0.0340501	0.039429	0.0385785	0.0417651	0.90518	6.79986	0.000735733	31.3328	0.999988	-0.0657275	8	134489134	ST3GAL1;ST3GAL1	NM_173344;NM_003033	5URT;5URT	NA	NA	cg17927815	0.87	0.837	0.032	9.14
cg10894682	0.805887	0.863294	0.515479	0.550401	0.525704	0.561828	0.872186	0.925467	-0.057407	-0.0349227	-0.0361238	-0.0532812	-0.0454336	0.702531	-6.7974	0.000737052	-31.325	0.999988	-0.0677061	8	47120767	NA	NA	NA	NA	NA	cg10894682	0.674	0.708	-0.034	-5.59
cg09046664	0.814202	0.8767	0.636881	0.67833	0.822681	0.879249	0.531267	0.564659	-0.0624975	-0.0414496	-0.0565676	-0.033392	-0.0484767	0.725496	-6.79171	0.000740118	-31.307	0.999988	-0.0722901	1	21501349	EIF4G3;EIF4G3;EIF4G3	NM_001198803;NM_001198802;NM_001198801	TSS200;5URT;5URT	chr1:21503115-21503836	N_Shore	cg09046664	0.689	0.726	-0.038	-6.7
cg26704522	0.124372	0.182118	0.527732	0.596507	0.745098	0.833163	0.606853	0.644782	-0.0577461	-0.0687751	-0.0880652	-0.0379293	-0.0631289	0.532578	-6.78303	0.000744825	-31.2795	0.999988	-0.0792915	8	39413561	NA	NA	NA	NA	NA	cg26704522	0.516	0.567	-0.05	-8.07
cg07676920	0.846273	0.792173	0.879544	0.829381	0.901189	0.847081	0.839265	0.811035	0.0540996	0.0501625	0.054108	0.0282291	0.0466498	0.843243	6.77184	0.000750944	31.2439	0.999988	-0.0883264	3	12447615	PPARG;PPARG;PPARG;PPARG	NM_015869;NM_005037;NM_138712;NM_138711	Body;Body;Body;Body	NA	NA	cg07676920	0.822	0.785	0.037	8.65
cg12866505	0.398416	0.451936	0.511839	0.540181	0.388926	0.445317	0.355119	0.406509	-0.0535206	-0.0283419	-0.0563915	-0.0513898	-0.047411	0.43728	-6.77003	0.000751938	-31.2382	0.999988	-0.0897881	21	46964386	NA	NA	NA	chr21:46961668-46963078	S_Shore	cg12866505	0.451	0.489	-0.038	-5.45
cg04890237	0.694899	0.748847	0.732097	0.77838	0.779658	0.840437	0.756811	0.787066	-0.0539479	-0.0462825	-0.0607789	-0.0302549	-0.047816	0.764775	-6.76827	0.000752907	-31.2326	0.999988	-0.0912104	1	2537585	MMEL1	NM_033467	Body	chr1:2537671-2537886	N_Shore	cg04890237	0.725	0.762	-0.038	-7.29
cg00939394	0.875791	0.923584	0.836356	0.870522	0.909282	0.942283	0.89334	0.932538	-0.0477931	-0.034167	-0.0330007	-0.0391985	-0.0385398	0.897962	-6.76249	0.000756099	-31.2142	0.999988	-0.0958827	21	46540731	ADARB1;ADARB1;ADARB1;ADARB1;ADARB1;ADARB1;ADARB1;ADARB1	NM_001160230;NM_001112;NM_015834;NM_015833;NR_027674;NR_027673;NR_027672;NR_073200	5URT;5URT;5URT;5URT;Body;Body;Body;Body	NA	NA	cg00939394	0.831	0.86	-0.029	-7.55
cg16649360	0.96109	0.885098	0.969386	0.913759	0.939302	0.891137	0.916464	0.879884	0.0759925	0.0556266	0.0481656	0.0365797	0.0540911	0.919515	6.76177	0.000756497	31.2119	0.999988	-0.0964653	13	107535796	NA	NA	NA	NA	NA	cg16649360	0.888	0.841	0.047	16.95
cg10483984	0.143208	0.198936	0.276648	0.331229	0.409641	0.445821	0.757934	0.792122	-0.0557272	-0.054581	-0.0361799	-0.0341872	-0.0451688	0.419442	-6.75998	0.000757487	-31.2062	0.999988	-0.097909	2	16043785	NA	NA	NA	NA	NA	cg10483984	0.43	0.466	-0.037	-5.16
cg17287134	0.0871052	0.0554013	0.568918	0.518902	0.932767	0.897237	0.816488	0.77346	0.0317039	0.0500154	0.03553	0.0430282	0.0400694	0.581285	6.7405	0.000768386	31.1442	0.999988	-0.113691	7	154959606	NA	NA	NA	NA	NA	cg17287134	0.599	0.563	0.036	5.22
cg04492287	0.751557	0.584153	0.547383	0.447087	0.924476	0.829648	0.669468	0.597892	0.167404	0.100296	0.0948283	0.0715768	0.108526	0.668958	6.73963	0.000768877	31.1414	0.999988	-0.114396	6	26169666	HIST1H2BD	NM_138720	3UTR	chr6:26172033-26172398	N_Shelf	cg04492287	0.706	0.617	0.089	22.4
cg16276552	0.914948	0.947149	0.563334	0.598269	0.921816	0.959064	0.936185	0.971219	-0.0322002	-0.0349349	-0.0372471	-0.0350341	-0.0348541	0.851498	-6.72734	0.000775851	-31.1022	0.999988	-0.124373	14	53287059	NA	NA	NA	NA	NA	cg16276552	0.798	0.827	-0.03	-6.59
cg20701471	0.0223936	0.050861	0.412004	0.459376	0.811744	0.866967	0.108537	0.155937	-0.0284674	-0.0473727	-0.0552221	-0.0473993	-0.0446154	0.360977	-6.72162	0.000779128	-31.0839	0.999988	-0.129031	8	62205240	CLVS1	NM_173519	5URT	NA	NA	cg20701471	0.369	0.41	-0.041	-6.16
cg18877558	0.802619	0.75553	0.861232	0.824359	0.866905	0.82753	0.75394	0.723458	0.0470896	0.0368726	0.0393745	0.030482	0.0384547	0.801947	6.72099	0.000779485	31.0819	0.999988	-0.129537	2	130878313	POTEF	NM_001099771	5URT	chr2:130878522-130878800	N_Shore	cg18877558	0.818	0.778	0.04	9.45
cg03473290	0.789376	0.842853	0.8345	0.86494	0.832655	0.899876	0.810681	0.873944	-0.0534765	-0.0304399	-0.0672209	-0.0632631	-0.0536001	0.843603	-6.72082	0.000779587	-31.0814	0.999988	-0.129681	15	80290638	NA	NA	NA	NA	NA	cg03473290	0.783	0.824	-0.041	-10.31
cg22602019	0.135712	0.082049	0.132851	0.101665	0.123713	0.0858297	0.135195	0.0896106	0.0536635	0.031186	0.0378834	0.0455844	0.0420793	0.110828	6.72018	0.000779954	31.0793	0.999988	-0.130201	1	32714308	FAM167B	NM_032648	3UTR	chr1:32713918-32714186	S_Shore	cg22602019	0.194	0.149	0.046	11.04
cg06425081	0.582353	0.552001	0.983999	0.948966	0.992787	0.948304	0.959697	0.915066	0.0303516	0.0350326	0.0444822	0.0446308	0.0386243	0.860397	6.70271	0.000790057	31.0234	0.999988	-0.144423	18	37646034	LINC01477	NR_110791	TSS1500	NA	NA	cg06425081	0.843	0.802	0.041	11.17
cg13333954	0.492019	0.446583	0.537422	0.480023	0.506748	0.464873	0.0902082	0.0595056	0.0454363	0.0573994	0.0418752	0.0307026	0.0438534	0.384673	6.6971	0.000793334	31.0054	0.999988	-0.148999	12	1098663	RAD52	NM_001297419	5URT	chr12:1099557-1100785	N_Shore	cg13333954	0.441	0.397	0.044	6.68
cg24376891	0.931203	0.97781	0.919795	0.954262	0.598747	0.633758	0.6719	0.728517	-0.0466072	-0.0344666	-0.0350116	-0.0566169	-0.0431756	0.801999	-6.69417	0.000795054	-30.996	0.999988	-0.151392	21	45760359	C21orf2;C21orf2;C21orf2	NM_004928;NM_001271441;NM_001271440	TSS1500;TSS1500;TSS1500	chr21:45758975-45759525	S_Shore	cg24376891	0.75	0.787	-0.037	-7.65
cg07794699	0.496953	0.460981	0.941499	0.871468	0.924717	0.833978	0.929946	0.842358	0.0359722	0.0700314	0.090739	0.0875883	0.0710827	0.787737	6.68818	0.000798577	30.9768	0.999988	-0.156279	4	36227321	ARAP2	NM_015230	Body	NA	NA	cg07794699	0.787	0.728	0.058	14.58
cg20591587	0.879632	0.912798	0.899205	0.944016	0.858777	0.897576	0.899093	0.9581	-0.0331664	-0.0448115	-0.0387992	-0.0590068	-0.043946	0.90615	-6.68483	0.000800556	-30.9661	0.999988	-0.159014	9	120470286	TLR4;TLR4;TLR4	NM_003266;NM_138557;NM_138554	5URT;5URT;Body	NA	NA	cg20591587	0.837	0.871	-0.035	-10.11
cg14182819	0.331664	0.222931	0.327165	0.25	0.351482	0.306061	0.30718	0.242047	0.108733	0.0771647	0.0454212	0.0651333	0.0741131	0.292316	6.68276	0.000801783	30.9594	0.999988	-0.160708	20	48628662	NA	NA	NA	chr20:48626436-48626976	S_Shore	cg14182819	0.329	0.255	0.074	16.73
cg27210490	0.601324	0.550314	0.683069	0.611396	0.491188	0.449819	0.240952	0.202578	0.0510102	0.0716733	0.0413685	0.0383742	0.0506066	0.47883	6.68209	0.000802182	30.9573	0.999988	-0.161258	16	15184701	RRN3;RRN3;PDXDC1	NM_018427;NM_001301064;NM_001285449	Body;Body;Body	chr16:15187935-15188329	N_Shelf	cg27210490	0.525	0.479	0.046	6.93
cg19248395	0.674798	0.589788	0.147548	0.0925179	0.0982438	0.0601842	0.142534	0.0613262	0.0850099	0.0550304	0.0380596	0.081208	0.064827	0.233368	6.67126	0.000808633	30.9225	0.999988	-0.170112	1	64660725	NA	NA	NA	NA	NA	cg19248395	0.312	0.245	0.067	14.48
cg03832220	0.940442	0.899668	0.913252	0.879423	0.905998	0.873791	0.924453	0.889886	0.0407737	0.0338293	0.0322075	0.0345673	0.0353444	0.903364	6.65698	0.000817234	30.8765	0.999988	-0.181808	17	36244714	YWHAEP7	NR_024178	TSS1500	NA	NA	cg03832220	0.864	0.835	0.029	7.61
cg00894567	0.432774	0.399772	0.758762	0.721146	0.797994	0.75572	0.598988	0.567422	0.0330021	0.0376159	0.0422746	0.0315662	0.0361147	0.629072	6.65054	0.000821148	30.8558	0.999988	-0.187091	10	44670010	NA	NA	NA	NA	NA	cg00894567	0.645	0.613	0.031	4.57
cg25730852	0.104098	0.0668725	0.111262	0.0807984	0.0948839	0.0552621	0.0993542	0.06495	0.0372251	0.0304637	0.0396218	0.0344043	0.0354287	0.0846851	6.64971	0.000821659	30.8531	0.999988	-0.187779	1	153707429	INTS3	NM_023015	Body	NA	NA	cg25730852	0.163	0.122	0.041	10.69
cg07024094	0.902188	0.943661	0.881052	0.922201	0.559694	0.589995	0.920281	0.954121	-0.0414734	-0.0411496	-0.0303011	-0.0338396	-0.0366909	0.834149	-6.64839	0.000822463	-30.8488	0.999988	-0.188861	2	169769071	NA	NA	NA	NA	NA	cg07024094	0.781	0.807	-0.027	-5.33
cg20256059	0.5858	0.635316	0.842963	0.87067	0.58491	0.629429	0.857408	0.900215	-0.0495169	-0.0277066	-0.0445194	-0.0428071	-0.0411375	0.738339	-6.63965	0.000827821	-30.8206	0.999988	-0.196041	14	52103470	FRMD6	NM_001042481	5URT	NA	NA	cg20256059	0.704	0.734	-0.031	-5.19
cg21818791	0.555198	0.515891	0.901642	0.833165	0.919359	0.882213	0.929344	0.878473	0.0393073	0.0684768	0.0371466	0.0508713	0.0489505	0.801911	6.62867	0.000834608	30.7852	0.999988	-0.20507	2	66918213	LOC100507073	NR_110156	Body	NA	NA	cg21818791	0.791	0.751	0.04	8.57
cg22518770	0.18875	0.103073	0.714349	0.619378	0.748717	0.712549	0.287821	0.21691	0.0856767	0.0949707	0.0361677	0.0709116	0.0719317	0.448943	6.6256	0.000836516	30.7753	0.999988	-0.207596	7	119351203	LVCAT5;LVCAT5	NR_131960;NR_131962	Body;Body	NA	NA	cg22518770	0.504	0.438	0.066	11.7
cg04440119	0.773054	0.645322	0.719655	0.541481	0.468705	0.406248	0.78455	0.613318	0.127732	0.178174	0.0624568	0.171232	0.134899	0.619042	6.61976	0.000840166	30.7563	0.999988	-0.212411	8	92921253	NA	NA	NA	NA	NA	cg04440119	0.675	0.562	0.113	31.01
cg17288142	0.865373	0.893372	0.359569	0.413414	0.110962	0.15727	0.601405	0.645876	-0.0279984	-0.0538448	-0.0463079	-0.044471	-0.0431555	0.505905	-6.61599	0.000842525	-30.7442	0.999988	-0.215512	5	140501451	PCDHB4;PCDHB4	NM_018938;NM_018938	5URT;1stExon	chr5:140502890-140503804	N_Shore	cg17288142	0.484	0.526	-0.043	-6.26
cg05351173	0.794852	0.766595	0.866844	0.824398	0.527377	0.487683	0.895102	0.846857	0.0282574	0.0424465	0.0396935	0.0482455	0.0396607	0.751214	6.61527	0.000842983	30.7418	0.999988	-0.216114	10	132632259	NA	NA	NA	NA	NA	cg05351173	0.746	0.712	0.034	6.18
cg14315805	0.501477	0.470596	0.50665	0.471909	0.883041	0.847302	0.940002	0.903735	0.0308809	0.0347403	0.0357394	0.0362671	0.0344069	0.690589	6.61304	0.000844382	30.7346	0.999988	-0.217948	8	31498947	NRG1	NM_013962	Body	chr8:31496525-31498346	S_Shore	cg14315805	0.697	0.668	0.03	4.63
cg02210149	0.543453	0.596243	0.907236	0.947636	0.903526	0.932568	0.898041	0.942057	-0.0527898	-0.0403996	-0.0290423	-0.0440161	-0.041562	0.833845	-6.60892	0.00084698	-30.7213	0.999988	-0.221345	6	32096599	FKBPL;ATF6B;ATF6B	NM_022110;NM_004381;NM_001136153	Body;TSS1500;TSS1500	chr6:32097820-32098086	N_Shore	cg02210149	0.78	0.814	-0.034	-7.47
cg16688500	0.852304	0.929401	0.534736	0.637061	0.537958	0.592562	0.589037	0.635496	-0.0770975	-0.102325	-0.0546039	-0.0464594	-0.0701215	0.663569	-6.60607	0.000848787	-30.712	0.999988	-0.223703	1	38150332	C1orf109;C1orf109;C1orf109	NM_017850;NM_001303031;NM_001303030	Body;Body;Body	NA	NA	cg16688500	0.629	0.684	-0.054	-10.26
cg13440882	0.811039	0.894389	0.864031	0.917164	0.382007	0.421352	0.188893	0.274888	-0.0833499	-0.0531331	-0.0393445	-0.0859944	-0.0654555	0.59422	-6.59733	0.000854344	-30.6837	0.999988	-0.230921	22	39471706	APOBEC3G	NM_021822	TSS1500	NA	NA	cg13440882	0.566	0.617	-0.05	-8.36
cg06508534	0.916766	0.878601	0.916847	0.865563	0.923805	0.843275	0.945631	0.863808	0.038165	0.051284	0.0805302	0.081823	0.0629505	0.894287	6.59519	0.000855709	30.6767	0.999988	-0.232687	14	70272511	NA	NA	NA	NA	NA	cg06508534	0.866	0.815	0.052	17.21
cg19349872	0.64244	0.576985	0.96743	0.916664	0.956592	0.916881	0.952311	0.917861	0.0654555	0.0507663	0.0397112	0.0344504	0.0475959	0.855895	6.59455	0.000856117	30.6747	0.999988	-0.233214	18	58472103	NA	NA	NA	NA	NA	cg19349872	0.836	0.795	0.041	10.84
cg01767268	0.871824	0.821373	0.922809	0.840998	0.921058	0.846846	0.630094	0.592975	0.0504513	0.0818108	0.0742122	0.0371185	0.0608982	0.805997	6.59319	0.000856988	30.6703	0.999988	-0.234339	3	169492018	MYNN;MYNN;MYNN;MYNN;MYNN	NM_018657;NM_001185118;NM_001185119;NR_033702;NR_033703	5URT;5URT;TSS200;Body;Body	chr3:169490834-169491206	S_Shore	cg01767268	0.794	0.746	0.048	11.14
cg16172249	0.485702	0.523327	0.796994	0.82576	0.852437	0.889995	0.872941	0.916157	-0.0376253	-0.0287658	-0.0375588	-0.0432163	-0.0367916	0.770414	-6.5914	0.000858141	-30.6644	0.999988	-0.235826	14	22185132	NA	NA	NA	NA	NA	cg16172249	0.732	0.761	-0.029	-5.13
cg25285906	0.107154	0.0670689	0.306978	0.260915	0.0463331	0.0181386	0.0631936	0.0241142	0.0400849	0.0460628	0.0281946	0.0390794	0.0383554	0.111737	6.59077	0.000858542	30.6624	0.999988	-0.236343	9	22306687	NA	NA	NA	NA	NA	cg25285906	0.187	0.141	0.047	11.77
cg00088399	0.418518	0.449565	0.896011	0.933365	0.83013	0.866999	0.479288	0.528748	-0.0310477	-0.0373537	-0.0368694	-0.0494597	-0.0386826	0.675328	-6.58787	0.000860407	-30.653	0.999988	-0.238743	3	156470129	LINC00886	NR_038387	Body	NA	NA	cg00088399	0.649	0.681	-0.032	-4.86
cg01398168	0.519842	0.560279	0.544245	0.586103	0.56977	0.623681	0.452892	0.482661	-0.0404363	-0.0418577	-0.0539108	-0.0297691	-0.0414935	0.542434	-6.58767	0.000860535	-30.6523	0.999988	-0.238908	19	58486514	C19orf18	NM_152474	TSS1500	NA	NA	cg01398168	0.543	0.576	-0.033	-4.51
cg17473109	0.905902	0.874591	0.935045	0.89882	0.937335	0.885299	0.94178	0.888755	0.0313111	0.0362256	0.0520362	0.0530257	0.0431497	0.908441	6.58349	0.000863228	30.6387	0.999988	-0.242364	3	32810970	CNOT10;CNOT10;CNOT10;CNOT10	NR_046352;NM_015442;NM_001256741;NM_001256742	Body;Body;Body;Body	NA	NA	cg17473109	0.871	0.836	0.035	10.11
cg11744892	0.802754	0.852756	0.838243	0.872596	0.813245	0.845369	0.846983	0.886189	-0.0500019	-0.0343533	-0.0321238	-0.0392054	-0.0389211	0.844767	-6.58298	0.000863561	-30.6371	0.999988	-0.242792	12	1999989	CACNA2D4	NM_172364	Body	NA	NA	cg11744892	0.791	0.821	-0.03	-6.49
cg15459913	0.81371	0.755799	0.851309	0.79207	0.853309	0.811714	0.854089	0.823246	0.0579111	0.059239	0.0415949	0.0308426	0.0473969	0.819406	6.58291	0.000863603	30.6369	0.999988	-0.242846	12	19927593	NA	NA	NA	NA	NA	cg15459913	0.803	0.765	0.039	8.58
cg07133389	0.109686	0.0400462	0.101207	0.0703079	0.125588	0.0702487	0.589565	0.517887	0.0696402	0.0308989	0.0553389	0.0716785	0.0568891	0.203067	6.57876	0.000866294	30.6233	0.999988	-0.246287	7	86444481	GRM3	NM_000840	Body	NA	NA	cg07133389	0.277	0.219	0.059	12.7
cg13571700	0.845474	0.786524	0.795508	0.747223	0.947027	0.918975	0.657884	0.607752	0.0589504	0.0482848	0.0280521	0.0501319	0.0463548	0.788296	6.57578	0.000868226	30.6137	0.999988	-0.248752	15	36332776	NA	NA	NA	NA	NA	cg13571700	0.778	0.742	0.037	7.33
cg08225841	0.450139	0.412897	0.479619	0.426648	0.543645	0.458491	0.879296	0.817834	0.0372422	0.0529717	0.0851538	0.0614623	0.0592075	0.558571	6.57006	0.00087196	30.595	0.999988	-0.2535	1	57104899	NA	NA	NA	NA	NA	cg08225841	0.598	0.545	0.054	9.02
cg15932367	0.53634	0.437565	0.842279	0.794772	0.868465	0.817982	0.843752	0.758851	0.0987752	0.0475069	0.0504832	0.0849007	0.0704165	0.737501	6.56776	0.000873462	30.5876	0.999988	-0.255405	1	187011828	NA	NA	NA	NA	NA	cg15932367	0.747	0.687	0.06	13.5
cg09755640	0.97932	0.949077	0.978607	0.934478	0.978109	0.944762	0.697085	0.652755	0.0302429	0.0441285	0.0333471	0.0443298	0.038012	0.889274	6.56164	0.000877485	30.5676	0.999988	-0.26049	2	54768748	SPTBN1	NM_003128	Body	NA	NA	cg09755640	0.862	0.824	0.038	10.9
cg23957763	0.437395	0.493944	0.756666	0.785158	0.727697	0.787355	0.537237	0.604083	-0.0565499	-0.0284918	-0.0596584	-0.0668455	-0.0528864	0.641192	-6.55177	0.000884011	-30.5354	0.999988	-0.268689	8	11854495	DEFB134	NM_001302695	5URT	NA	NA	cg23957763	0.617	0.659	-0.042	-6.79
cg11689406	0.404073	0.480621	0.22845	0.261892	0.540779	0.629033	0.427002	0.515286	-0.0765479	-0.0334416	-0.0882539	-0.0882845	-0.071632	0.435892	-6.55176	0.000884013	-30.5354	0.999988	-0.268692	1	151345815	SELENBP1;SELENBP1;SELENBP1	NM_001258289;NM_003944;NM_001258288	TSS1500;TSS1500;TSS1500	NA	NA	cg11689406	0.435	0.493	-0.058	-9.8
cg25785177	0.49444	0.449833	0.863511	0.832671	0.482872	0.440112	0.107897	0.0754819	0.0446079	0.03084	0.0427601	0.0324147	0.0376557	0.468352	6.5501	0.000885119	30.53	0.999988	-0.270075	4	114445662	CAMK2D;CAMK2D;CAMK2D;CAMK2D;CAMK2D;CAMK2D	NM_172128;NM_001221;NM_172114;NM_172129;NM_172127;NM_172115	Body;Body;Body;Body;Body;Body	NA	NA	cg25785177	0.505	0.467	0.038	5.31
cg01378439	0.213438	0.33202	0.833401	0.943123	0.229949	0.308117	0.871154	0.916089	-0.118581	-0.109722	-0.0781685	-0.0449351	-0.0878518	0.580911	-6.54638	0.000887599	-30.5178	0.999988	-0.273172	2	206840567	NA	NA	NA	NA	NA	cg01378439	0.544	0.616	-0.072	-13.99
cg11861970	0.857009	0.901962	0.130085	0.164727	0.560159	0.609573	0.875414	0.946423	-0.0449534	-0.0346424	-0.0494141	-0.0710094	-0.0500048	0.630669	-6.53994	0.000891908	-30.4968	0.999988	-0.278531	5	67484008	NA	NA	NA	NA	NA	cg11861970	0.603	0.644	-0.041	-6.47
cg13157426	0.798148	0.73875	0.962387	0.876971	0.545568	0.510248	0.570891	0.488738	0.0593982	0.0854158	0.0353205	0.0821525	0.0655717	0.686463	6.53901	0.000892535	30.4937	0.999988	-0.279309	1	198087386	NA	NA	NA	NA	NA	cg13157426	0.701	0.645	0.056	11.02
cg25474312	0.571884	0.530794	0.9204	0.871377	0.923906	0.887951	0.757283	0.727607	0.0410893	0.0490221	0.0359551	0.0296756	0.0389355	0.7739	6.53815	0.00089311	30.491	0.999988	-0.280022	21	31914550	KRTAP19-6;KRTAP19-6	NM_001303120;NM_181612	TSS1500;TSS1500	NA	NA	cg25474312	0.763	0.732	0.031	5.63
cg17256250	0.896482	0.85883	0.539476	0.509075	0.942722	0.90484	0.938141	0.905372	0.0376516	0.0304005	0.0378819	0.0327689	0.0346757	0.811867	6.53724	0.000893721	30.488	0.999988	-0.280778	7	143806055	OR2A2	NM_001005480	TSS1500	NA	NA	cg17256250	0.794	0.765	0.028	5.53
cg18906478	0.813125	0.882116	0.585477	0.661884	0.694624	0.746136	0.846999	0.880173	-0.0689914	-0.0764075	-0.051512	-0.0331744	-0.0575213	0.763817	-6.5369	0.000893949	-30.4869	0.999988	-0.281061	5	159595643	NA	NA	NA	NA	NA	cg18906478	0.717	0.761	-0.043	-8.78
cg15739551	0.793633	0.823824	0.478193	0.515626	0.833727	0.869985	0.453247	0.486893	-0.0301909	-0.0374334	-0.0362579	-0.0336451	-0.0343818	0.656891	-6.53585	0.00089466	-30.4834	0.999988	-0.281941	1	183723994	RGL1;RGL1;RGL1	NM_015149;NM_001297670;NM_001297669	Body;Body;Body	NA	NA	cg15739551	0.639	0.667	-0.028	-4.11
cg04021856	0.613487	0.642301	0.49543	0.532768	0.608798	0.644584	0.427385	0.469381	-0.0288142	-0.0373375	-0.0357862	-0.0419964	-0.0359836	0.554267	-6.53146	0.000897617	-30.4691	0.999988	-0.285593	2	150187489	LYPD6;LYPD6	NM_001195685;NM_194317	5URT;5URT	chr2:150186463-150187492	Island	cg04021856	0.555	0.583	-0.028	-3.75
cg06340812	0.204861	0.159769	0.555534	0.495333	0.629972	0.573205	0.226625	0.128343	0.0450926	0.0602011	0.0567678	0.0982823	0.0650859	0.371705	6.53111	0.000897856	30.4679	0.999988	-0.285888	6	134701631	NA	NA	NA	NA	NA	cg06340812	0.439	0.378	0.061	10.72
cg16220369	0.70848	0.79546	0.565442	0.61724	0.891755	0.940367	0.851549	0.954292	-0.0869803	-0.0517983	-0.0486118	-0.102743	-0.0725334	0.790573	-6.52599	0.000901329	-30.4512	0.999988	-0.290161	7	12790098	NA	NA	NA	NA	NA	cg16220369	0.734	0.791	-0.057	-14.22
cg14938920	0.509261	0.538755	0.691291	0.751279	0.900896	0.969942	0.894527	0.966433	-0.0294949	-0.0599886	-0.0690456	-0.0719054	-0.0576086	0.777798	-6.51966	0.000905641	-30.4304	0.999988	-0.295444	10	28572023	MPP7	NM_173496	TSS1500	NA	NA	cg14938920	0.731	0.778	-0.048	-10.59
cg05506201	0.70651	0.652608	0.854432	0.799747	0.839032	0.764059	0.754349	0.642138	0.0539022	0.0546852	0.0749724	0.112211	0.0739427	0.751609	6.51593	0.000908191	30.4182	0.999988	-0.298556	17	39192203	KRTAP1-3	NM_030966	TSS1500	NA	NA	cg05506201	0.757	0.695	0.062	14.51
cg16699894	0.599203	0.523885	0.934025	0.85717	0.589106	0.544327	0.949918	0.911487	0.0753182	0.0768544	0.0447795	0.0384316	0.0588459	0.73864	6.51052	0.00091191	30.4005	0.999988	-0.30308	2	137675306	NA	NA	NA	NA	NA	cg16699894	0.744	0.693	0.051	10.53
cg07026953	0.589125	0.538733	0.823638	0.772504	0.847513	0.790898	0.407159	0.309506	0.0503918	0.0511336	0.0566155	0.0976531	0.0639485	0.634885	6.50304	0.000917075	30.3759	0.999988	-0.309333	8	51306102	SNTG1;SNTG1;SNTG1	NM_001287813;NM_018967;NM_001287814	5URT;5URT;5URT	NA	NA	cg07026953	0.657	0.602	0.055	9.97
cg16236952	0.82718	0.97617	0.474437	0.571813	0.756952	0.89785	0.861833	0.91618	-0.148989	-0.097376	-0.140898	-0.0543475	-0.110403	0.785302	-6.49677	0.000921435	-30.3554	0.999988	-0.314583	1	222344676	NA	NA	NA	NA	NA	cg16236952	0.712	0.801	-0.088	-28.59
cg22790926	0.698067	0.658643	0.659755	0.613555	0.791346	0.711202	0.743813	0.691932	0.039424	0.0462001	0.0801437	0.0518809	0.0544122	0.696039	6.49145	0.000925152	30.3379	0.999988	-0.31904	4	54890868	CHIC2	NM_012110	Body	NA	NA	cg22790926	0.71	0.664	0.046	8.51
cg18403754	0.921167	0.960091	0.593473	0.646087	0.53653	0.567025	0.595253	0.65342	-0.0389235	-0.0526144	-0.0304951	-0.0581671	-0.04505	0.684131	-6.49008	0.000926113	-30.3334	0.999988	-0.32019	14	68721274	RAD51B;RAD51B;RAD51B	NM_133510;NM_002877;NM_133509	Body;Body;Body	NA	NA	cg18403754	0.655	0.691	-0.036	-5.81
cg11395180	0.852643	0.97611	0.846649	0.915382	0.778576	0.866286	0.742146	0.912473	-0.123467	-0.0687338	-0.0877092	-0.170327	-0.112559	0.861283	-6.48943	0.000926569	-30.3312	0.999988	-0.320736	19	44763126	ZNF233;ZNF233	NM_001207005;NM_181756	TSS1500;TSS1500	chr19:44763978-44764312	N_Shore	cg11395180	0.77	0.859	-0.089	-36.98
cg12637064	0.460162	0.358025	0.713816	0.63615	0.686277	0.568513	0.464278	0.421284	0.102137	0.0776659	0.117764	0.0429937	0.0851401	0.538563	6.48856	0.000927181	30.3284	0.999988	-0.321466	4	187720124	NA	NA	NA	NA	NA	cg12637064	0.589	0.514	0.075	14.69
cg21228117	0.841199	0.869737	0.78513	0.821453	0.819011	0.863634	0.838083	0.875961	-0.028538	-0.0363221	-0.0446228	-0.0378782	-0.0368403	0.839276	-6.48728	0.000928078	-30.3242	0.999988	-0.322537	5	21469846	GUSBP1;GUSBP1;GUSBP1	NR_027027;NR_027028;NR_027026	Body;Body;Body	NA	NA	cg21228117	0.788	0.816	-0.028	-5.96
cg03570948	0.701487	0.654203	0.77381	0.741171	0.756849	0.722865	0.792238	0.757835	0.0472832	0.0326396	0.0339838	0.0344026	0.0370773	0.737557	6.48434	0.000930147	30.3145	0.999988	-0.325003	10	45650346	RSU1P2;ANKRD30BP3	NR_024472;NR_033891	TSS1500;Body	NA	NA	cg03570948	0.736	0.704	0.032	5.43
cg05340094	0.89853	0.92964	0.902711	0.938858	0.541088	0.593147	0.891384	0.946441	-0.0311096	-0.0361472	-0.0520592	-0.0550567	-0.0435931	0.830225	-6.4814	0.000932221	-30.3048	0.999988	-0.327469	16	73095395	NA	NA	NA	chr16:73096888-73097115	N_Shore	cg05340094	0.773	0.805	-0.032	-6.79
cg05795235	0.915492	0.861809	0.956126	0.927686	0.978983	0.936581	0.967564	0.926313	0.0536835	0.0284397	0.042402	0.0412511	0.0414441	0.933819	6.4797	0.000933423	30.2992	0.999988	-0.328895	7	141130199	TMEM178B	NM_001195278	Body	NA	NA	cg05795235	0.897	0.86	0.037	13.01
cg13707189	0.853179	0.886479	0.531218	0.575852	0.841127	0.908173	0.893258	0.962545	-0.0333	-0.0446336	-0.0670459	-0.0692869	-0.0535666	0.806479	-6.47828	0.000934428	-30.2945	0.999988	-0.330087	9	19028399	SAXO1;SAXO1;SAXO1	NM_153707;NM_001287050;NM_001287049	Body;Body;5URT	chr9:19027850-19028064	S_Shore	cg13707189	0.754	0.796	-0.042	-9.45
cg14803910	0.950168	0.918861	0.945633	0.90229	0.925577	0.893951	0.946294	0.899802	0.031307	0.0433431	0.0316262	0.0464921	0.0381921	0.922822	6.47665	0.00093558	30.2892	0.999988	-0.331452	20	62561674	DNAJC5	NM_025219	Body	chr20:62560575-62561093	S_Shore	cg14803910	0.883	0.851	0.032	9.66
cg11450919	0.898993	0.85327	0.920282	0.852255	0.905721	0.846981	0.944924	0.913862	0.0457225	0.0680269	0.0587404	0.0310619	0.0508879	0.892036	6.47505	0.000936719	30.2839	0.999988	-0.332798	1	36890309	OSCP1	NM_145047	Body	NA	NA	cg11450919	0.862	0.822	0.04	11.77
cg14110424	0.847951	0.748549	0.941703	0.8443	0.916529	0.846711	0.879604	0.841179	0.0994022	0.0974029	0.0698179	0.0384254	0.0762621	0.858316	6.47447	0.000937132	30.282	0.999988	-0.333287	9	90789355	NA	NA	NA	NA	NA	cg14110424	0.845	0.784	0.06	19.38
cg18225746	0.810281	0.716026	0.805076	0.762845	0.613518	0.520198	0.867952	0.812264	0.0942545	0.0422306	0.0933204	0.0556874	0.0713732	0.73852	6.44912	0.000955355	30.1984	0.999988	-0.354614	3	145679426	NA	NA	NA	NA	NA	cg18225746	0.748	0.687	0.061	13.75
cg02440396	0.0981122	0.0637435	0.889378	0.849703	0.597934	0.550694	0.876343	0.846845	0.0343687	0.0396748	0.0472397	0.0294976	0.0376952	0.596594	6.44635	0.00095737	30.1892	0.999988	-0.356948	17	12366545	NA	NA	NA	NA	NA	cg02440396	0.609	0.573	0.036	5.25
cg18769698	0.393089	0.473096	0.609003	0.677845	0.782077	0.849743	0.812282	0.84229	-0.0800077	-0.0688425	-0.0676666	-0.0300081	-0.0616312	0.679928	-6.43999	0.000962017	-30.1682	0.999988	-0.362312	11	56311893	OR5M11	NM_001005245	TSS1500	NA	NA	cg18769698	0.647	0.695	-0.049	-8.89
cg23815383	0.807992	0.85061	0.891237	0.941798	0.908674	0.947804	0.796494	0.824161	-0.042618	-0.0505613	-0.0391297	-0.027667	-0.039994	0.871096	-6.43048	0.000969019	-30.1367	0.999988	-0.370345	8	7699052	NA	NA	NA	NA	NA	cg23815383	0.808	0.839	-0.031	-7.42
cg13854854	0.0798335	0.119257	0.206905	0.277669	0.126559	0.186711	0.397578	0.433584	-0.0394235	-0.0707646	-0.0601525	-0.0360063	-0.0515867	0.228512	-6.43017	0.000969248	-30.1357	0.999988	-0.370607	18	52975755	TCF4;TCF4;TCF4;TCF4;TCF4;TCF4;TCF4;TCF4;TCF4;TCF4;TCF4;TCF4;TCF4	NM_001243235;NM_001243234;NM_001243233;NM_001306208;NM_001243232;NM_001243231;NM_001306207;NM_001243227;NM_001243228;NM_001083962;NM_003199;NM_001243230;NM_001243226	Body;Body;Body;Body;Body;Body;Body;Body;Body;Body;Body;Body;Body	NA	NA	cg13854854	0.257	0.305	-0.048	-8.77
cg24126931	0.954815	0.921094	0.980456	0.928618	0.879748	0.838113	0.858379	0.827032	0.0337213	0.0518384	0.0416347	0.0313476	0.0396355	0.898532	6.42896	0.000970143	30.1316	0.999988	-0.371629	6	29868221	NA	NA	NA	NA	NA	cg24126931	0.866	0.83	0.036	10.39
cg04551271	0.975712	0.931451	0.977178	0.948503	0.979966	0.945872	0.979965	0.940448	0.0442618	0.0286751	0.0340933	0.0395171	0.0366368	0.959887	6.4266	0.000971887	30.1238	0.999988	-0.373619	4	184432152	ING2;ING2	NM_001291959;NM_001564	3UTR;3UTR	NA	NA	cg04551271	0.922	0.882	0.04	17.16
cg02920088	0.986201	0.954092	0.977409	0.94199	0.946949	0.916616	0.949964	0.913302	0.0321095	0.0354186	0.0303328	0.036662	0.0336308	0.948315	6.42164	0.000975573	30.1074	0.999988	-0.377812	15	81108440	CEMIP;CEMIP;CEMIP	NM_001293304;NM_018689;NM_001293298	5URT;5URT;5URT	NA	NA	cg02920088	0.907	0.873	0.034	12.55
cg18890273	0.597194	0.661402	0.508973	0.601717	0.727995	0.763101	0.438836	0.507633	-0.0642081	-0.0927445	-0.0351058	-0.068797	-0.0652138	0.600856	-6.42146	0.000975711	-30.1068	0.999988	-0.377968	1	30756541	NA	NA	NA	NA	NA	cg18890273	0.581	0.633	-0.052	-9.01
cg07619583	0.820676	0.77463	0.451354	0.408184	0.140845	0.115081	0.415535	0.368212	0.0460459	0.0431707	0.0257637	0.0473226	0.0405757	0.436815	6.40995	0.000984328	30.0686	0.999988	-0.38771	16	89530197	ANKRD11;ANKRD11;ANKRD11;ANKRD11	NR_045839;NM_013275;NM_001256183;NM_001256182	Body;5URT;5URT;5URT	NA	NA	cg07619583	0.481	0.445	0.035	4.82
cg23960736	0.373944	0.342491	0.439456	0.405987	0.813928	0.779745	0.472098	0.426348	0.0314538	0.0334694	0.0341827	0.0457498	0.036214	0.50675	6.40247	0.000989981	30.0437	0.999988	-0.394054	1	4171594	NA	NA	NA	NA	NA	cg23960736	0.543	0.511	0.032	4.38
cg22041803	0.479102	0.435299	0.96339	0.917812	0.951603	0.903364	0.962386	0.936678	0.0438036	0.0455781	0.0482394	0.025708	0.0408323	0.818704	6.40167	0.000990586	30.0411	0.999988	-0.394732	7	26137796	NA	NA	NA	NA	NA	cg22041803	0.803	0.766	0.037	7.98
cg19404453	0.027426	0.0604148	0.0506757	0.0811923	0.0601558	0.101742	0.0502433	0.0996418	-0.0329888	-0.0305166	-0.0415858	-0.0493985	-0.0386225	0.0664364	-6.39799	0.000993377	-30.0289	0.999988	-0.397848	6	123317073	CLVS2	NM_001010852	TSS200	chr6:123317164-123317753	N_Shore	cg19404453	0.098	0.144	-0.046	-14
cg09381582	0.388148	0.422068	0.651074	0.680272	0.886194	0.923738	0.88825	0.922673	-0.0339199	-0.0291985	-0.037544	-0.0344232	-0.0337714	0.720302	-6.39523	0.000995478	-30.0197	0.999988	-0.40019	6	32037453	TNXB	NM_019105	Body	NA	NA	cg09381582	0.693	0.72	-0.027	-4.25
cg05135419	0.817146	0.867988	0.911926	0.956369	0.730976	0.805397	0.912909	0.948398	-0.0508418	-0.0444434	-0.0744209	-0.0354899	-0.051299	0.868889	-6.39452	0.000996024	-30.0173	0.999988	-0.400797	8	7693250	DEFB104A;DEFB104B	NM_080389;NM_001040702	TSS1500;TSS1500	NA	NA	cg05135419	0.804	0.844	-0.04	-10.68
cg14119788	0.448069	0.339555	0.587009	0.443396	0.565391	0.516344	0.705121	0.559878	0.108514	0.143613	0.0490469	0.145243	0.111604	0.520595	6.3932	0.000997028	30.0129	0.999988	-0.401914	11	59243571	OR4D10	NM_001004705	TSS1500	NA	NA	cg14119788	0.585	0.486	0.099	22.84
cg26981117	0.860986	0.894415	0.519532	0.586022	0.906879	0.945954	0.917418	0.974725	-0.0334296	-0.0664909	-0.0390756	-0.0573074	-0.0490759	0.825741	-6.38652	0.00100215	-29.9907	0.999988	-0.407594	2	33352369	LTBP1	NM_206943	Body	NA	NA	cg26981117	0.771	0.811	-0.04	-9.29
cg02257887	0.0880868	0.164229	0.189408	0.267072	0.144846	0.184219	0.422516	0.532568	-0.0761423	-0.0776632	-0.039372	-0.110052	-0.0758073	0.249118	-6.38522	0.00100315	-29.9863	0.999988	-0.408698	2	134592269	NA	NA	NA	NA	NA	cg02257887	0.264	0.331	-0.067	-14.18
cg18228738	0.406688	0.435442	0.606583	0.642507	0.500958	0.536603	0.771502	0.805804	-0.0287539	-0.0359234	-0.0356447	-0.0343016	-0.0336559	0.588261	-6.38411	0.001004	-29.9826	0.999988	-0.40964	6	76576730	MYO6;MYO6	NM_004999;NM_001300899	Body;Body	NA	NA	cg18228738	0.581	0.604	-0.023	-2.96
cg10305974	0.845091	0.89167	0.899317	0.927769	0.872717	0.912287	0.891712	0.926548	-0.0465798	-0.0284518	-0.0395704	-0.0348361	-0.0373595	0.895889	-6.37898	0.00100796	-29.9656	0.999988	-0.413998	6	140299291	LOC100507477;LOC100507477	NR_121622;NR_121623	Body;Body	NA	NA	cg10305974	0.832	0.861	-0.029	-7.53
cg24699876	0.42058	0.352653	0.0708481	0.0314129	0.436614	0.368186	0.526909	0.490872	0.0679272	0.0394352	0.0684279	0.0360369	0.0529568	0.337259	6.37633	0.00101001	29.9567	0.999988	-0.416254	6	29763945	LOC554223;LOC554223	NR_132323;NM_001207043	Body;Body	chr6:29759946-29760903	S_Shelf	cg24699876	0.398	0.345	0.052	8.82
cg20174927	0.903445	0.862395	0.906258	0.85918	0.930579	0.882069	0.903504	0.877433	0.0410502	0.0470778	0.04851	0.0260713	0.0406773	0.890608	6.3744	0.00101151	29.9503	0.999988	-0.417895	3	154876455	MME;MME;MME;MME	NM_007287;NM_000902;NM_007288;NM_007289	Body;Body;Body;Body	NA	NA	cg20174927	0.856	0.824	0.032	8.42
cg21496672	0.638252	0.602995	0.615162	0.573968	0.683647	0.649433	0.644574	0.615902	0.0352574	0.0411936	0.0342131	0.0286718	0.034834	0.627992	6.37322	0.00101243	29.9463	0.999988	-0.418904	6	63874234	NA	NA	NA	NA	NA	cg21496672	0.644	0.609	0.035	5.3
cg19037691	0.914149	0.852517	0.93972	0.841467	0.873253	0.813067	0.866595	0.825619	0.0616328	0.0982528	0.0601859	0.0409758	0.0652618	0.865798	6.37142	0.00101383	29.9403	0.999988	-0.420436	10	69716655	HERC4;HERC4;HERC4;HERC4	NM_001278186;NM_001278185;NM_022079;NM_015601	Body;Body;Body;Body	NA	NA	cg19037691	0.844	0.791	0.053	15.79
cg23192321	0.772265	0.812618	0.82713	0.859368	0.819978	0.858744	0.845936	0.874797	-0.0403528	-0.0322375	-0.0387658	-0.0288617	-0.0350545	0.833855	-6.36903	0.0010157	-29.9323	0.999988	-0.422474	19	7547088	PEX11G;PEX11G;PEX11G;PEX11G;PEX11G;PEX11G	NM_001300881;NM_001270539;NM_001300881;NM_080662;NM_001270539;NM_080662	Body;ExonBnd;ExonBnd;ExonBnd;Body;Body	NA	NA	cg23192321	0.785	0.812	-0.027	-5.52
cg13440910	0.633323	0.668756	0.789304	0.828907	0.751802	0.789534	0.49038	0.517632	-0.0354336	-0.0396036	-0.0377313	-0.027252	-0.0350051	0.683705	-6.35651	0.00102553	-29.8905	0.999988	-0.433147	6	124143340	NKAIN2;NKAIN2;NKAIN2;NKAIN2	NM_001300737;NM_001300738;NM_001040214;NM_153355	5URT;5URT;Body;Body	NA	NA	cg13440910	0.659	0.685	-0.026	-3.82
cg22158476	0.628223	0.600186	0.695046	0.656412	0.615771	0.571278	0.648184	0.613898	0.0280375	0.038634	0.0444936	0.0342861	0.0363628	0.628625	6.34024	0.00103846	29.8361	0.999988	-0.447043	13	23433383	NA	NA	NA	NA	NA	cg22158476	0.645	0.607	0.037	5.76
cg00947446	0.699963	0.772909	0.716387	0.76061	0.734705	0.794335	0.732519	0.765444	-0.0729457	-0.0442234	-0.0596299	-0.0329254	-0.0524311	0.747109	-6.33849	0.00103986	-29.8302	0.999988	-0.448535	5	31811180	PDZD2	NM_178140	Body	NA	NA	cg00947446	0.707	0.748	-0.041	-7.77
cg21028994	0.358293	0.402425	0.391912	0.417216	0.71947	0.761559	0.116976	0.160634	-0.0441323	-0.0253039	-0.0420885	-0.0436581	-0.0387957	0.416061	-6.33712	0.00104096	-29.8257	0.999988	-0.449705	14	55966953	NA	NA	NA	NA	NA	cg21028994	0.433	0.465	-0.032	-4.27
cg00904947	0.947142	0.921286	0.964244	0.921236	0.682346	0.630446	0.813946	0.766041	0.0258563	0.0430078	0.0519001	0.047905	0.0421673	0.830836	6.33376	0.00104367	29.8144	0.999988	-0.45258	10	86123231	CCSER2;CCSER2;CCSER2	NM_018999;NM_001284241;NM_001284240	5URT;5URT;5URT	NA	NA	cg00904947	0.811	0.772	0.038	8.7
cg27030245	0.0987104	0.0592949	0.0919453	0.0479142	0.0880456	0.0588557	0.0976891	0.0656867	0.0394156	0.0440311	0.0291899	0.0320024	0.0361597	0.0760177	6.33344	0.00104393	29.8133	0.999988	-0.452861	11	62559554	TMEM223	NM_001080501	TSS200	chr11:62559099-62559555	Island	cg27030245	0.094	0.058	0.036	12.64
cg03867231	0.72721	0.686612	0.866488	0.788643	0.558587	0.497983	0.609348	0.570967	0.0405986	0.077845	0.0606043	0.0383808	0.0543572	0.66323	6.33262	0.00104459	29.8106	0.999988	-0.453559	8	125820254	NA	NA	NA	NA	NA	cg03867231	0.68	0.634	0.046	7.93
cg21181457	0.626082	0.666209	0.767889	0.843839	0.48242	0.576621	0.49076	0.605817	-0.0401272	-0.0759495	-0.0942006	-0.115057	-0.0813336	0.632455	-6.33088	0.00104599	-29.8047	0.999988	-0.455047	14	96529979	C14orf132;C14orf132;C14orf132;C14orf132	NM_001289139;NM_001252507;NM_001282464;NM_001282463	Body;Body;Body;Body	NA	NA	cg21181457	0.598	0.662	-0.064	-12.49
cg12285491	0.602556	0.643366	0.807772	0.842602	0.872424	0.911473	0.21991	0.246996	-0.0408099	-0.0348299	-0.0390495	-0.027086	-0.0354438	0.643387	-6.3265	0.00104954	-29.79	0.999988	-0.458801	5	91996632	NA	NA	NA	NA	NA	cg12285491	0.624	0.652	-0.028	-4.03
cg08866162	0.947163	0.867821	0.92593	0.839258	0.88632	0.851469	0.882134	0.778324	0.0793421	0.0866715	0.0348506	0.10381	0.0761686	0.872302	6.32598	0.00104996	29.7883	0.999988	-0.459245	2	201735973	PPIL3;PPIL3	NM_130906;NM_032472	3UTR;3UTR	NA	NA	cg08866162	0.854	0.792	0.062	20.9
cg00747618	0.661183	0.698393	0.788315	0.832859	0.458584	0.532289	0.810004	0.889154	-0.0372094	-0.0445439	-0.0737051	-0.0791498	-0.0586521	0.708848	-6.32229	0.00105295	-29.7759	0.999988	-0.462404	1	247612701	NA	NA	NA	chr1:247614695-247614944	N_Shore	cg00747618	0.672	0.717	-0.045	-8.37
cg18773522	0.633955	0.669161	0.398683	0.433684	0.585199	0.615639	0.606027	0.637103	-0.0352063	-0.0350012	-0.03044	-0.0310759	-0.0329309	0.572431	-6.32223	0.001053	-29.7757	0.999988	-0.462455	18	77180469	NFATC1;NFATC1;NFATC1;NFATC1;NFATC1;NFATC1;NFATC1;NFATC1;NFATC1;NFATC1	NM_172388;NM_172390;NM_006162;NM_001278669;NM_001278670;NM_001278673;NM_001278675;NM_172389;NM_172387;NM_001278672	5URT;Body;Body;Body;Body;5URT;Body;Body;Body;Body	chr18:77180182-77180841	Island	cg18773522	0.572	0.598	-0.026	-3.41
cg18462784	0.499998	0.473041	0.875718	0.829868	0.880845	0.843084	0.504086	0.466066	0.026957	0.0458503	0.0377607	0.0380199	0.037147	0.671588	6.32118	0.00105386	29.7722	0.999988	-0.463361	7	127218505	NA	NA	NA	NA	NA	cg18462784	0.679	0.648	0.03	4.56
cg19985018	0.74368	0.713601	0.452816	0.416489	0.788173	0.754842	0.88865	0.841541	0.0300787	0.0363265	0.0333313	0.0471092	0.0367114	0.699974	6.31889	0.00105573	29.7645	0.999988	-0.465321	15	73776842	REC114	NM_001042367	Body	NA	NA	cg19985018	0.705	0.673	0.032	5.16
cg01494075	0.777165	0.734793	0.66216	0.625167	0.852725	0.826476	0.875576	0.835431	0.0423728	0.0369928	0.0262491	0.0401445	0.0364398	0.773687	6.31775	0.00105666	29.7606	0.999988	-0.4663	17	70103034	SOX9-AS1;SOX9-AS1	NR_103738;NR_103737	Body;Body	NA	NA	cg01494075	0.766	0.736	0.03	5.48
cg12569777	0.0794311	0.109925	0.0650318	0.113681	0.0551835	0.0896533	0.0409197	0.0956691	-0.0304938	-0.048649	-0.0344698	-0.0547494	-0.0420905	0.0811868	-6.3176	0.00105678	-29.7602	0.999988	-0.466425	13	108918804	NA	NA	NA	NA	NA	cg12569777	0.114	0.162	-0.048	-13.52
cg13024052	0.1325	0.10429	0.76989	0.704748	0.963856	0.912678	0.899968	0.851971	0.0282093	0.0651422	0.0511775	0.0479963	0.0481314	0.667488	6.31352	0.00106013	29.7464	0.999988	-0.469931	2	10223562	NA	NA	NA	chr2:10219802-10221016	S_Shelf	cg13024052	0.675	0.633	0.042	7.11
cg05039282	0.104217	0.0676262	0.112465	0.0528507	0.110832	0.0712498	0.116337	0.0825322	0.0365903	0.059614	0.0395821	0.0338047	0.0423978	0.0897636	6.31158	0.00106172	29.7399	0.999988	-0.471594	16	84603334	COTL1	NM_021149	Body	NA	NA	cg05039282	0.172	0.123	0.049	13.59
cg24478024	0.771127	0.732174	0.962075	0.92037	0.931364	0.901021	0.967159	0.937216	0.0389528	0.041705	0.0303433	0.0299434	0.0352361	0.890313	6.30977	0.00106321	29.7338	0.999988	-0.473146	22	36235294	RBFOX2;RBFOX2;RBFOX2;RBFOX2;RBFOX2;RBFOX2	NM_001082577;NM_014309;NM_001031695;NM_001082576;NM_001082579;NM_001082578	Body;Body;Body;Body;Body;Body	NA	NA	cg24478024	0.859	0.828	0.03	7.88
cg03859313	0.0612784	0.102184	0.087234	0.126638	0.104812	0.144033	0.170547	0.196302	-0.0409054	-0.0394035	-0.0392213	-0.0257553	-0.0363214	0.124128	-6.30815	0.00106454	-29.7284	0.999988	-0.474537	9	12774921	LURAP1L;LURAP1L-AS1	NM_203403;NR_125775	TSS200;Body	chr9:12775486-12775813	N_Shore	cg03859313	0.105	0.141	-0.036	-9.51
cg09036354	0.933042	0.876352	0.953332	0.925514	0.967576	0.899241	0.901051	0.848858	0.0566903	0.0278184	0.0683348	0.0521925	0.051259	0.913121	6.30122	0.00107027	29.7051	0.999988	-0.480491	10	95276808	CEP55;CEP55	NM_018131;NM_001127182	Body;Body	NA	NA	cg09036354	0.88	0.835	0.045	15.03
cg10971251	0.491752	0.427949	0.505878	0.459487	0.823044	0.795197	0.585998	0.532076	0.0638023	0.0463907	0.0278471	0.0539217	0.0479905	0.577672	6.30011	0.00107119	29.7013	0.999988	-0.48144	11	22513757	LINC01495	NR_120583	TSS200	NA	NA	cg10971251	0.608	0.566	0.042	6.47
cg14519963	0.821502	0.73723	0.759606	0.718666	0.814236	0.771291	0.788444	0.729352	0.0842719	0.0409406	0.0429459	0.0590921	0.0568126	0.767541	6.29764	0.00107325	29.693	0.999988	-0.483572	15	44067110	ELL3	NM_025165	Body	chr15:44068586-44069792	N_Shore	cg14519963	0.767	0.72	0.047	9.9
cg14114297	0.448134	0.484795	0.76742	0.832606	0.791334	0.838161	0.145524	0.180161	-0.0366614	-0.0651863	-0.0468268	-0.0346375	-0.045828	0.561017	-6.29177	0.00107815	-29.6732	0.999988	-0.488618	5	81084231	NA	NA	NA	NA	NA	cg14114297	0.551	0.587	-0.036	-5.06
cg21178389	0.113112	0.0715983	0.0656117	0.00155885	0.122469	0.0869789	0.0908398	0.053521	0.041514	0.0640529	0.0354904	0.0373188	0.044594	0.0757113	6.29041	0.00107928	29.6686	0.999988	-0.489787	20	43670436	STK4	NM_006282	Body	NA	NA	cg21178389	0.157	0.096	0.06	20.81
cg23952210	0.671012	0.702364	0.7355	0.808096	0.766592	0.846143	0.735185	0.789929	-0.0313511	-0.0725956	-0.079551	-0.0547447	-0.0595606	0.756853	-6.28307	0.00108545	-29.6439	0.999988	-0.496106	5	138865466	NA	NA	NA	NA	NA	cg23952210	0.712	0.759	-0.047	-9.68
cg21335655	0.795587	0.842359	0.454265	0.504721	0.567256	0.654943	0.866963	0.911416	-0.0467728	-0.0504555	-0.0876867	-0.044453	-0.057342	0.699689	-6.28137	0.00108688	-29.6382	0.999988	-0.497571	6	127099672	NA	NA	NA	NA	NA	cg21335655	0.665	0.709	-0.044	-7.88
cg10981342	0.0621135	0.101206	0.0401911	0.076733	0.0665397	0.117574	0.0337454	0.0622819	-0.0390929	-0.0365419	-0.0510345	-0.0285365	-0.0388014	0.0700481	-6.27994	0.00108809	-29.6333	0.999988	-0.498802	10	13043967	CCDC3;CCDC3	NM_031455;NM_001282658	TSS1500;5URT	chr10:13043094-13043781	S_Shore	cg10981342	0.102	0.146	-0.045	-13.07
cg21199495	0.076217	0.11443	0.413101	0.456448	0.733957	0.759511	0.364134	0.407934	-0.0382134	-0.0433473	-0.0255543	-0.0437999	-0.0377287	0.415716	-6.27154	0.00109523	-29.6049	0.999988	-0.506053	1	155059162	EFNA3	NM_004952	3UTR	chr1:155057187-155058056	S_Shore	cg21199495	0.428	0.46	-0.032	-4.29
cg17466991	0.353057	0.404631	0.191855	0.242355	0.141275	0.165993	0.134361	0.182309	-0.0515746	-0.0505005	-0.024718	-0.0479481	-0.0436853	0.226979	-6.2698	0.00109671	-29.5991	0.999988	-0.507555	20	3868905	PANK2;PANK2	NM_024960;NM_153638	TSS1500;TSS1500	chr20:3869453-3870570	N_Shore	cg17466991	0.265	0.304	-0.039	-6.48
cg13901000	0.427884	0.465042	0.805167	0.838436	0.808079	0.85187	0.0592569	0.0874073	-0.0371573	-0.0332689	-0.0437906	-0.0281504	-0.0355918	0.542893	-6.26921	0.00109722	-29.5971	0.999988	-0.508063	15	68757342	NA	NA	NA	NA	NA	cg13901000	0.534	0.563	-0.029	-3.89
cg06111799	0.0971489	0.162839	0.0923729	0.122502	0.0570248	0.141399	0.174419	0.249819	-0.0656904	-0.0301293	-0.0843746	-0.0754004	-0.0638987	0.137191	-6.26854	0.00109779	-29.5948	0.999988	-0.508644	3	107941434	IFT57	NM_018010	TSS200	chr3:107940930-107941503	Island	cg06111799	0.106	0.169	-0.063	-21.34
cg03798162	0.94385	0.882352	0.872686	0.843682	0.899515	0.842938	0.902932	0.826967	0.0614983	0.0290047	0.0565776	0.0759652	0.0557615	0.876865	6.26222	0.0011032	29.5735	0.999988	-0.514095	6	30169344	TRIM26;TRIM26	NM_003449;NM_001242783	5URT;5URT	NA	NA	cg03798162	0.852	0.807	0.046	13.39
cg19204924	0.507686	0.538365	0.443396	0.472649	0.574262	0.616265	0.443203	0.481634	-0.0306792	-0.0292525	-0.0420032	-0.0384316	-0.0350916	0.509682	-6.2615	0.00110382	-29.571	0.999988	-0.514721	19	20576478	NA	NA	NA	NA	NA	cg19204924	0.518	0.546	-0.027	-3.55
cg22557777	0.128475	0.209349	0.847866	0.899922	0.849725	0.882935	0.127248	0.183769	-0.0808744	-0.0520561	-0.0332097	-0.0565218	-0.0556655	0.516161	-6.25901	0.00110597	-29.5626	0.999988	-0.516873	11	36407062	PRR5L;PRR5L;PRR5L	NM_001160167;NM_024841;NM_001160168	5URT;5URT;Body	NA	NA	cg22557777	0.5	0.547	-0.047	-7.14
cg13023166	0.81501	0.84954	0.857892	0.890591	0.856127	0.89762	0.877159	0.935016	-0.0345296	-0.0326985	-0.0414934	-0.0578578	-0.0416448	0.872369	-6.25805	0.00110679	-29.5593	0.999988	-0.517702	16	85541402	NA	NA	NA	NA	NA	cg13023166	0.812	0.844	-0.032	-8
cg15010222	0.0812074	0.128737	0.131229	0.166472	0.398723	0.442061	0.0717416	0.0988515	-0.04753	-0.0352428	-0.0433371	-0.0271099	-0.038305	0.189878	-6.25645	0.00110818	-29.5539	0.999988	-0.519086	13	35109443	LINC00457	NR_047036	Body	NA	NA	cg15010222	0.226	0.262	-0.036	-6.28
cg13817555	0.0787714	0.127164	0.460191	0.510441	0.124127	0.153763	0.182469	0.215388	-0.0483929	-0.0502501	-0.0296358	-0.032919	-0.0402994	0.231539	-6.25595	0.0011086	-29.5522	0.999988	-0.519515	20	29979461	DEFB119;DEFB119;DEFB119;DEFB119;DEFB119;DEFB119;DEFB119	NM_001271209;NM_153323;NM_153289;NR_073153;NR_073152;NR_073151;NR_126440	TSS1500;TSS1500;TSS1500;TSS1500;TSS1500;TSS1500;TSS1500	NA	NA	cg13817555	0.265	0.3	-0.035	-5.62
cg01269359	0.654084	0.598726	0.611454	0.470204	0.566308	0.468787	0.602694	0.529224	0.0553578	0.14125	0.0975205	0.0734696	0.0918994	0.562685	6.25299	0.00111117	29.5422	0.999988	-0.52208	20	50378029	ATP9A	NM_006045	Body	NA	NA	cg01269359	0.612	0.533	0.08	16.53
cg00526953	0.845737	0.801567	0.800757	0.737863	0.787362	0.758298	0.807126	0.762084	0.0441697	0.0628945	0.0290641	0.0450426	0.0452927	0.787599	6.2466	0.00111672	29.5206	0.999988	-0.527603	16	1535814	NA	NA	NA	chr16:1537699-1537927	N_Shore	cg00526953	0.776	0.738	0.038	7.65
cg14291693	0.523569	0.496655	0.543223	0.500668	0.952145	0.907523	0.493198	0.436627	0.0269133	0.0425552	0.0446221	0.0565709	0.0426654	0.606701	6.24628	0.001117	29.5195	0.999988	-0.527881	11	27683959	BDNF;BDNF;BDNF;BDNF;BDNF;BDNF;BDNF;BDNF;BDNF;BDNF;BDNF;BDNF;BDNF;BDNF;BDNF;BDNF-AS;BDNF-AS;BDNF-AS;BDNF-AS;BDNF-AS	NM_001143810;NM_170734;NM_001143809;NM_170731;NM_001143814;NM_001143813;NM_001709;NM_001143812;NM_001143811;NM_001143808;NM_170733;NM_001143807;NM_001143806;NM_001143805;NM_170732;NR_033314;NR_002832;NR_033315;NR_033313;NR_033312	Body;Body;Body;Body;5URT;5URT;5URT;5URT;5URT;5URT;5URT;5URT;5URT;5URT;5URT;Body;Body;Body;Body;Body	NA	NA	cg14291693	0.63	0.594	0.036	5.41
cg03350621	0.795512	0.827307	0.590314	0.652941	0.592386	0.665412	0.652549	0.697584	-0.0317948	-0.0626268	-0.0730269	-0.0450344	-0.0531207	0.684251	-6.24403	0.00111896	-29.5118	0.999988	-0.529832	9	101882247	TGFBR1;TGFBR1;TGFBR1	NM_001306210;NM_001130916;NM_004612	Body;Body;Body	NA	NA	cg03350621	0.654	0.695	-0.041	-7.04
cg00003937	0.931754	0.957206	0.936575	0.976979	0.948994	0.987259	0.649926	0.688998	-0.0254514	-0.0404039	-0.0382651	-0.0390726	-0.0357983	0.884711	-6.24101	0.0011216	-29.5016	0.999988	-0.532445	1	19631743	AKR7A2	NM_003689	Body	NA	NA	cg00003937	0.82	0.857	-0.037	-10.15
cg13470160	0.88537	0.945378	0.922795	0.968938	0.889685	0.94134	0.885306	0.911641	-0.0600077	-0.0461429	-0.0516547	-0.0263348	-0.046035	0.918807	-6.24007	0.00112243	-29.4984	0.999988	-0.533265	9	99380032	CDC14B;CDC14B	NM_003671;NM_033331	Body;Body	chr9:99380814-99382236	N_Shore	cg13470160	0.844	0.882	-0.038	-12.28
cg25872116	0.899378	0.942146	0.849478	0.89675	0.794646	0.819679	0.832564	0.87361	-0.0427681	-0.0472716	-0.0250333	-0.0410458	-0.0390297	0.863532	-6.23635	0.00112569	-29.4858	0.999988	-0.536484	1	84418216	TTLL7	NM_024686	5URT	NA	NA	cg25872116	0.801	0.829	-0.028	-6.13
cg13686184	0.393102	0.337885	0.771451	0.637922	0.8423	0.755947	0.842695	0.775182	0.0552174	0.133529	0.0863532	0.067513	0.0856531	0.66956	6.23389	0.00112787	29.4774	0.999988	-0.538623	21	37258354	NA	NA	NA	chr21:37259191-37259602	N_Shore	cg13686184	0.697	0.624	0.073	16.08
cg17526958	0.624535	0.541175	0.938676	0.879151	0.932736	0.880988	0.949242	0.915354	0.0833602	0.059525	0.0517485	0.0338881	0.0571305	0.832732	6.22942	0.00113181	29.4623	0.999988	-0.542496	5	31536233	C5orf22	NM_018356	Body	chr5:31532110-31532537	S_Shelf	cg17526958	0.819	0.772	0.047	11.99
cg08712808	0.918665	0.891895	0.950757	0.895309	0.918386	0.877907	0.956073	0.909271	0.0267703	0.0554478	0.040479	0.0468014	0.0423747	0.914783	6.22743	0.00113357	29.4555	0.999988	-0.544221	3	7342929	GRM7;GRM7	NM_181874;NM_000844	Body;Body	NA	NA	cg08712808	0.878	0.843	0.035	10.48
cg06692356	0.0812053	0.145305	0.108612	0.140429	0.123745	0.211594	0.198768	0.262476	-0.0640994	-0.0318174	-0.087849	-0.0637075	-0.0618683	0.159017	-6.22026	0.00113996	-29.4311	0.999988	-0.550455	15	44580919	CASC4;CASC4;CASC4;CASC4	NM_138423;NM_177974;NM_138423;NM_177974	5URT;5URT;1stExon;1stExon	chr15:44580804-44581543	Island	cg06692356	0.188	0.246	-0.058	-13.71
cg03514530	0.439844	0.351953	0.774866	0.65107	0.630262	0.571778	0.694176	0.640415	0.0878911	0.123796	0.0584832	0.0537611	0.0809829	0.594296	6.21941	0.00114071	29.4282	0.999988	-0.551187	3	145525915	NA	NA	NA	NA	NA	cg03514530	0.633	0.563	0.07	13.89
cg08948128	0.594347	0.64303	0.256986	0.316654	0.328775	0.368869	0.375709	0.404011	-0.0486829	-0.0596685	-0.0400947	-0.028303	-0.0441873	0.411048	-6.21888	0.00114119	-29.4264	0.999988	-0.551649	18	805193	YES1	NM_005433	5URT	NA	NA	cg08948128	0.427	0.464	-0.037	-5.13
cg19031301	0.872006	0.91409	0.867199	0.905123	0.870907	0.900739	0.840749	0.898793	-0.0420845	-0.0379244	-0.0298325	-0.0580439	-0.0419713	0.883701	-6.21609	0.00114369	-29.4169	0.999988	-0.554079	10	44702029	NA	NA	NA	chr10:44701884-44702149	Island	cg19031301	0.82	0.852	-0.033	-8.46
cg14357619	0.870865	0.915079	0.874117	0.926133	0.580135	0.64187	0.816843	0.844057	-0.0442144	-0.0520161	-0.0617346	-0.0272142	-0.0462948	0.808637	-6.21134	0.00114795	-29.4008	0.999988	-0.558207	6	135763803	AHI1;AHI1;AHI1;AHI1	NM_001134830;NM_017651;NM_001134831;NM_001134832	Body;Body;Body;Body	NA	NA	cg14357619	0.755	0.789	-0.034	-6.77
cg20567675	0.16515	0.11051	0.529761	0.477505	0.80066	0.748232	0.872799	0.848379	0.0546404	0.0522553	0.0524279	0.0244195	0.0459358	0.569124	6.21127	0.00114802	29.4005	0.999988	-0.558268	7	14881635	DGKB;DGKB	NM_004080;NM_145695	TSS1500;TSS1500	NA	NA	cg20567675	0.593	0.55	0.043	6.56
cg15512481	0.869194	0.919136	0.52023	0.58665	0.883974	0.956056	0.845954	0.967201	-0.0499421	-0.0664197	-0.0720824	-0.121246	-0.0774227	0.818549	-6.20514	0.00115354	-29.3797	0.999988	-0.563599	2	110931401	NPHP1;NPHP1;NPHP1;NPHP1	NM_001128179;NM_001128178;NM_000272;NM_207181	Body;Body;Body;Body	NA	NA	cg15512481	0.753	0.815	-0.062	-17.52
cg14003320	0.58562	0.54481	0.978783	0.851645	0.915669	0.827244	0.882016	0.772803	0.0408096	0.127138	0.0884255	0.109214	0.0913967	0.794824	6.20513	0.00115355	29.3796	0.999988	-0.563608	2	26055122	ASXL2	NM_018263	Body	NA	NA	cg14003320	0.803	0.725	0.077	23.36
cg08526985	0.888452	0.935031	0.730961	0.765703	0.911531	0.940559	0.91846	0.952466	-0.0465797	-0.0347411	-0.0290289	-0.0340064	-0.036089	0.880395	-6.20178	0.00115659	-29.3682	0.999988	-0.566528	9	19787116	SLC24A2;SLC24A2	NM_020344;NM_001193288	TSS200;TSS200	chr9:19788215-19789288	N_Shore	cg08526985	0.82	0.848	-0.028	-6.62
cg12975470	0.899621	0.854378	0.926341	0.88534	0.919188	0.894684	0.596102	0.553984	0.0452437	0.0410005	0.0245033	0.0421181	0.0382164	0.816205	6.18451	0.00117239	29.3093	0.999988	-0.581586	7	1533824	INTS1	NM_001080453	Body	chr7:1535617-1536099	N_Shore	cg12975470	0.794	0.765	0.029	5.67
cg06484448	0.756346	0.846252	0.805067	0.852642	0.87184	0.919909	0.835216	0.881933	-0.0899061	-0.0475751	-0.0480692	-0.0467172	-0.0580669	0.846151	-6.18236	0.00117438	-29.3019	0.999988	-0.583465	1	167397535	NA	NA	NA	NA	NA	cg06484448	0.784	0.828	-0.045	-11.56
cg10504365	0.163833	0.207196	0.10953	0.145821	0.110331	0.136394	0.20465	0.252281	-0.0433626	-0.0362903	-0.0260629	-0.0476306	-0.0383366	0.166254	-6.18152	0.00117515	-29.2991	0.999988	-0.584192	1	231297617	TRIM67;TRIM67	NM_001004342;NM_001300889	TSS1500;TSS1500	chr1:231296559-231297345	S_Shore	cg10504365	0.207	0.243	-0.036	-6.72
cg00632736	0.560255	0.514953	0.909021	0.867789	0.943761	0.919073	0.586114	0.545938	0.0453018	0.0412319	0.0246884	0.0401761	0.0378496	0.730863	6.18026	0.00117632	29.2947	0.999988	-0.585296	12	68798875	NA	NA	NA	NA	NA	cg00632736	0.726	0.696	0.031	5.07
cg08129490	0.597572	0.560359	0.955153	0.92748	0.95634	0.924784	0.932368	0.895259	0.0372133	0.0276729	0.031556	0.0371087	0.0333877	0.843664	6.17761	0.00117877	29.2857	0.999988	-0.587608	1	111832109	CHIA;CHIA;CHIA;CHIA;CHIA;CHIA;CHIA;CHIA	NM_001040623;NM_021797;NM_201653;NM_001258003;NM_001258002;NM_001258001;NM_001258005;NM_001258004	TSS1500;TSS1500;TSS1500;TSS1500;TSS1500;TSS1500;TSS1500;TSS1500	NA	NA	cg08129490	0.819	0.79	0.029	6.24
cg05034761	0.74579	0.796196	0.294663	0.335901	0.893368	0.919056	0.729791	0.76984	-0.0504064	-0.0412386	-0.0256878	-0.0400489	-0.0393454	0.685576	-6.17554	0.0011807	-29.2786	0.999988	-0.58942	9	101635170	NA	NA	NA	NA	NA	cg05034761	0.66	0.693	-0.033	-5.27
cg17344640	0.513995	0.553539	0.847011	0.880313	0.554203	0.58429	0.897483	0.949806	-0.0395442	-0.033302	-0.0300862	-0.0523232	-0.0388139	0.72258	-6.17406	0.00118208	-29.2735	0.999988	-0.590714	3	120206938	NA	NA	NA	NA	NA	cg17344640	0.692	0.72	-0.028	-4.54
cg25426742	0.436484	0.466981	0.876882	0.925661	0.948697	0.994112	0.942369	0.972581	-0.0304967	-0.0487793	-0.0454151	-0.0302116	-0.0387257	0.820471	-6.17277	0.00118328	-29.2691	0.999988	-0.591843	2	198478885	RFTN2	NM_144629	Body	NA	NA	cg25426742	0.77	0.807	-0.037	-8.14
cg24203562	0.847291	0.944033	0.854405	0.90858	0.795707	0.849207	0.837152	0.881638	-0.0967421	-0.0541757	-0.0535002	-0.0444857	-0.0622259	0.864752	-6.17022	0.00118566	-29.2604	0.999988	-0.594071	2	239241869	TRAF3IP1;TRAF3IP1	NM_015650;NM_001139490	Body;Body	NA	NA	cg24203562	0.795	0.842	-0.047	-13.12
cg16664385	0.304882	0.338126	0.382726	0.415219	0.264166	0.296277	0.131726	0.161034	-0.033244	-0.0324927	-0.032111	-0.0293072	-0.0317887	0.28677	-6.15639	0.00119867	-29.213	0.999988	-0.606183	10	25242747	PRTFDC1;PRTFDC1	NM_001282786;NM_020200	TSS1500;TSS1500	chr10:25241110-25241900	S_Shore	cg16664385	0.325	0.351	-0.026	-3.46
cg23130769	0.876999	0.910287	0.892305	0.931863	0.910415	0.943563	0.889149	0.916841	-0.033288	-0.0395572	-0.0331477	-0.0276921	-0.0334213	0.908928	-6.15459	0.00120037	-29.2069	0.999988	-0.607754	2	59476886	LOC101927285	NR_110219	Body	NA	NA	cg23130769	0.843	0.869	-0.026	-6.9
cg09499856	0.130461	0.157934	0.202864	0.242822	0.252435	0.290276	0.156409	0.187774	-0.0274738	-0.0399587	-0.0378408	-0.0313648	-0.0341595	0.202622	-6.15288	0.00120199	-29.201	0.999988	-0.609254	5	41510325	PLCXD3	NM_001005473	Body	chr5:41510324-41510651	Island	cg09499856	0.186	0.22	-0.034	-6.51
cg15021629	0.938132	0.892425	0.944528	0.875513	0.918894	0.886399	0.905369	0.82955	0.0457063	0.0690145	0.032495	0.0758195	0.0557588	0.898851	6.15148	0.00120332	29.1962	0.999988	-0.610485	13	111957651	ARHGEF7;ARHGEF7	NM_001113513;NM_003899	3UTR;3UTR	NA	NA	cg15021629	0.869	0.824	0.045	14.37
cg09175462	0.754964	0.874184	0.78585	0.884274	0.811285	0.848827	0.820921	0.906076	-0.119221	-0.0984242	-0.037542	-0.0851546	-0.0850853	0.835798	-6.15125	0.00120355	-29.1954	0.999988	-0.61069	18	56553546	ZNF532	NM_018181	5URT	NA	NA	cg09175462	0.762	0.826	-0.063	-19.06
cg22139299	0.902739	0.943702	0.855251	0.899807	0.860372	0.884563	0.84219	0.884219	-0.0409631	-0.0445565	-0.024191	-0.0420297	-0.0379351	0.884105	-6.14537	0.00120915	-29.1752	0.999988	-0.615845	3	49096340	QRICH1;QRICH1	NM_198880;NM_017730	Body;Body	NA	NA	cg22139299	0.82	0.85	-0.029	-7.2
cg26138073	0.313134	0.252766	0.847681	0.809002	0.136156	0.104699	0.932446	0.866946	0.0603681	0.0386788	0.0314563	0.0655	0.0490008	0.532854	6.14306	0.00121136	29.1673	0.999988	-0.617871	13	22979750	NA	NA	NA	NA	NA	cg26138073	0.561	0.516	0.046	6.98
cg23610455	0.651531	0.621739	0.897511	0.867355	0.891314	0.856307	0.898035	0.865127	0.0297922	0.0301569	0.0350071	0.0329081	0.0319661	0.818615	6.14207	0.00121231	29.1639	0.999988	-0.618742	11	61247929	PPP1R32;PPP1R32	NM_145017;NM_001170753	TSS1500;TSS1500	NA	NA	cg23610455	0.799	0.773	0.026	4.99
cg20727403	0.455967	0.495211	0.480836	0.511772	0.491564	0.519096	0.492358	0.532165	-0.0392434	-0.0309357	-0.0275323	-0.0398071	-0.0343796	0.497371	-6.13728	0.00121691	-29.1474	0.999988	-0.622951	8	80988440	TPD52;TPD52;TPD52;TPD52;TPD52;TPD52;TPD52;TPD52;TPD52;TPD52;TPD52;TPD52	NR_105033;NM_001025252;NM_001287143;NM_001287142;NM_001287140;NR_105037;NR_105036;NR_105035;NR_105034;NM_005079;NM_001025253;NM_001287144	Body;Body;Body;Body;Body;Body;Body;Body;Body;Body;Body;Body	NA	NA	cg20727403	0.508	0.535	-0.027	-3.46
cg18033333	0.59569	0.545384	0.710737	0.633326	0.10652	0.0614767	0.466788	0.431884	0.050306	0.0774109	0.045043	0.0349045	0.0519161	0.443976	6.1367	0.00121747	29.1454	0.999988	-0.623459	4	85604328	WDFY3	NM_014991	Body	NA	NA	cg18033333	0.491	0.444	0.046	7.05
cg25144179	0.734612	0.782377	0.503484	0.572657	0.819189	0.873863	0.570743	0.598872	-0.0477657	-0.0691732	-0.0546741	-0.0281287	-0.0499354	0.681974	-6.1356	0.00121853	-29.1416	0.999988	-0.624425	9	91653162	SHC3	NM_016848	Body	NA	NA	cg25144179	0.654	0.695	-0.04	-6.88
cg16437184	0.476333	0.520633	0.422677	0.468495	0.420114	0.456101	0.636507	0.662037	-0.0443001	-0.0458179	-0.0359866	-0.0255306	-0.0379088	0.507862	-6.13506	0.00121905	-29.1398	0.999988	-0.624897	6	135157459	NA	NA	NA	NA	NA	cg16437184	0.515	0.545	-0.03	-3.99
cg19672962	0.58352	0.684846	0.642607	0.698152	0.445275	0.485356	0.895211	0.967659	-0.101326	-0.0555457	-0.0400806	-0.0724477	-0.0673499	0.675328	-6.12845	0.00122544	-29.1171	0.999988	-0.630705	5	159520379	PWWP2A;PWWP2A;PWWP2A	NM_001130864;NM_001267035;NM_052927	Body;Body;Body	NA	NA	cg19672962	0.642	0.694	-0.052	-9.74
cg17617182	0.106592	0.0734762	0.521402	0.491051	0.416013	0.382298	0.52604	0.477744	0.0331162	0.030351	0.0337154	0.0482959	0.0363696	0.374327	6.12677	0.00122708	29.1113	0.999988	-0.632187	6	12279872	NA	NA	NA	NA	NA	cg17617182	0.426	0.391	0.035	4.97
cg02549324	0.0896167	0.128037	0.848152	0.886742	0.794536	0.820218	0.610151	0.658303	-0.0384203	-0.0385902	-0.025682	-0.0481519	-0.0377111	0.604469	-6.12268	0.00123106	-29.0972	0.999988	-0.635785	7	80804624	NA	NA	NA	NA	NA	cg02549324	0.583	0.613	-0.03	-4.21
cg08370787	0.140894	0.177821	0.106981	0.154938	0.125626	0.164924	0.204109	0.277895	-0.0369272	-0.0479574	-0.0392972	-0.0737856	-0.0494918	0.169148	-6.12026	0.00123343	-29.0889	0.999988	-0.637916	5	148208041	ADRB2;ADRB2	NM_000024;NM_000024	1stExon;3UTR	chr5:148206075-148206482	S_Shore	cg08370787	0.204	0.25	-0.046	-9.34
cg23997402	0.684725	0.61829	0.75662	0.68573	0.769709	0.722549	0.801666	0.772331	0.0664351	0.0708893	0.04716	0.0293346	0.0534547	0.726452	6.11703	0.00123659	29.0777	0.999988	-0.640758	19	14275669	LOC100507373;ADGRL1;ADGRL1	NR_045214;NM_014921;NM_001008701	Body;Body;Body	chr19:14273429-14274173	S_Shore	cg23997402	0.756	0.7	0.056	12.36
cg17606491	0.710866	0.672639	0.310956	0.272494	0.293278	0.254603	0.364312	0.296368	0.0382269	0.0384618	0.0386743	0.0679437	0.0458267	0.39694	6.11633	0.00123728	29.0753	0.999988	-0.641378	10	125806390	CHST15;CHST15;CHST15;CHST15	NM_014863;NM_015892;NM_001270765;NM_001270764	5URT;5URT;5URT;5URT	chr10:125804001-125804379	S_Shelf	cg17606491	0.453	0.412	0.041	5.92
cg02229773	0.945509	0.90897	0.927077	0.894154	0.937572	0.899516	0.96781	0.941418	0.0365392	0.0329222	0.0380567	0.0263925	0.0334776	0.927753	6.11632	0.00123729	29.0753	0.999988	-0.641388	5	122974691	NA	NA	NA	chr5:122971758-122972008	S_Shelf	cg02229773	0.885	0.856	0.029	8.58
cg18135379	0.773901	0.801297	0.33727	0.381785	0.722368	0.776931	0.534239	0.599012	-0.0273957	-0.0445151	-0.0545637	-0.0647727	-0.0478118	0.615851	-6.11596	0.00123764	-29.074	0.999988	-0.641706	1	161981673	OLFML2B;OLFML2B	NM_001297713;NM_015441	Body;Body	NA	NA	cg18135379	0.589	0.636	-0.046	-7.56
cg00164716	0.0926689	0.0519017	0.112818	0.0822898	0.0990794	0.0627017	0.130653	0.0722419	0.0407671	0.0305285	0.0363776	0.0584114	0.0415212	0.0880444	6.11548	0.00123812	29.0724	0.999988	-0.642131	12	56367828	RAB5B;RAB5B;RAB5B;RAB5B;RAB5B	NM_002868;NM_001252037;NM_001252036;NM_002868;NM_001252037	1stExon;1stExon;5URT;5URT;5URT	chr12:56367636-56368172	Island	cg00164716	0.108	0.067	0.041	14.41
cg11657317	0.0135801	0.077152	0.508848	0.56312	0.904542	0.933594	0.877808	0.917676	-0.0635719	-0.0542728	-0.029052	-0.0398681	-0.0466912	0.59954	-6.11358	0.00123998	-29.0659	0.999988	-0.643799	13	36205479	MIR548F5;NBEA;NBEA	NR_031646;NM_001204197;NM_015678	Body;Body;Body	NA	NA	cg11657317	0.569	0.614	-0.045	-7.15
cg17864046	0.218179	0.377762	0.223981	0.31214	0.192688	0.314698	0.733058	0.788259	-0.159583	-0.0881587	-0.12201	-0.0552012	-0.106238	0.395096	-6.11024	0.00124328	-29.0543	0.999988	-0.64675	6	166422341	NA	NA	NA	chr6:166421891-166422241	S_Shore	cg17864046	0.382	0.475	-0.093	-20.69
cg08899051	0.0106286	0.113801	0.114739	0.156184	0.120784	0.1753	0.12939	0.214871	-0.103173	-0.0414458	-0.0545162	-0.0854815	-0.071154	0.129462	-6.10739	0.00124609	-29.0445	0.999988	-0.649256	11	45132387	PRDM11	NR_046338	Body	NA	NA	cg08899051	0.148	0.223	-0.074	-22.51
cg08319139	0.472342	0.43548	0.543488	0.515541	0.890204	0.860034	0.83674	0.797488	0.0368622	0.0279469	0.0301703	0.0392523	0.0335579	0.668915	6.10557	0.0012479	29.0382	0.999988	-0.650864	2	108853288	NA	NA	NA	NA	NA	cg08319139	0.679	0.65	0.029	4.31
cg24383305	0.233028	0.173264	0.88719	0.82919	0.909866	0.884785	0.56655	0.49995	0.0597641	0.0580001	0.025081	0.0665996	0.0523612	0.622978	6.10333	0.00125012	29.0305	0.999988	-0.652842	8	141929688	PTK2;PTK2;PTK2	NM_005607;NM_001199649;NM_153831	Body;5URT;5URT	NA	NA	cg24383305	0.638	0.593	0.045	7.43
cg14910025	0.515297	0.465969	0.532063	0.435146	0.610589	0.521592	0.109204	0.0665172	0.0493276	0.0969174	0.0889973	0.0426865	0.0694822	0.407047	6.10147	0.00125197	29.0241	0.999988	-0.654479	8	124125149	TBC1D31;TBC1D31	NM_145647;NM_001145088	Body;Body	NA	NA	cg14910025	0.471	0.405	0.066	11.87
cg20820894	0.954071	0.923438	0.937858	0.904536	0.927276	0.893833	0.958077	0.928967	0.0306325	0.0333214	0.0334435	0.0291106	0.031627	0.928507	6.10092	0.00125252	29.0221	0.999988	-0.654973	17	28163605	SSH2;SSH2;SSH2	NM_033389;NM_001282129;NM_001282130	Body;Body;Body	NA	NA	cg20820894	0.884	0.857	0.028	7.95
cg03046907	0.823719	0.857936	0.663751	0.736898	0.877023	0.92944	0.901366	0.941352	-0.034217	-0.0731468	-0.0524169	-0.0399856	-0.0499416	0.841436	-6.09809	0.00125534	-29.0124	0.999988	-0.65747	2	27227401	MAPRE3	NM_012326	5URT	NA	NA	cg03046907	0.785	0.824	-0.039	-9.46
cg12182937	0.628466	0.679964	0.872106	0.921165	0.518749	0.545982	0.714351	0.749288	-0.0514985	-0.0490593	-0.0272329	-0.0349363	-0.0406817	0.703759	-6.08969	0.00126376	-28.9833	0.999988	-0.664895	6	33215649	NA	NA	NA	chr6:33216103-33217463	N_Shore	cg12182937	0.682	0.722	-0.04	-7.17
cg07257190	0.493632	0.525304	0.368221	0.412384	0.511147	0.540755	0.544792	0.577377	-0.0316723	-0.0441628	-0.0296079	-0.0325849	-0.034507	0.496701	-6.08452	0.00126897	-28.9655	0.999988	-0.669464	10	74923859	ECD;ECD;ECD;ECD	NR_024203;NM_001135753;NM_001135752;NM_007265	Body;5URT;5URT;5URT	chr10:74927642-74928063	N_Shelf	cg07257190	0.507	0.535	-0.027	-3.52
cg04936634	0.792856	0.754191	0.898997	0.846003	0.881754	0.839985	0.916928	0.890814	0.0386654	0.0529935	0.0417687	0.0261146	0.0398855	0.852691	6.07936	0.00127421	28.9476	0.999988	-0.674032	19	35685140	NA	NA	NA	NA	NA	cg04936634	0.829	0.797	0.032	7.26
cg17782713	0.924028	0.969123	0.918747	0.948342	0.897847	0.932349	0.591775	0.622498	-0.0450955	-0.0295953	-0.0345022	-0.0307235	-0.0349791	0.850589	-6.07882	0.00127475	-28.9457	0.999988	-0.674509	10	22613360	BMI1;COMMD3-BMI1	NM_005180;NM_001204062	5URT;Body	chr10:22614275-22614934	N_Shore	cg17782713	0.792	0.823	-0.031	-6.91
cg23207954	0.503813	0.616107	0.811731	0.854444	0.481401	0.581759	0.479309	0.541711	-0.112295	-0.0427136	-0.100359	-0.0624026	-0.0794424	0.608784	-6.07804	0.00127554	-28.943	0.999988	-0.675197	7	94341337	NA	NA	NA	NA	NA	cg23207954	0.578	0.639	-0.062	-11.46
cg25358137	0.645688	0.587191	0.699277	0.634053	0.947866	0.894717	0.673681	0.648594	0.0584975	0.0652241	0.0531482	0.025087	0.0504892	0.716383	6.07718	0.00127642	28.9401	0.999988	-0.675963	15	25101650	SNRPN;SNRPN;SNRPN;SNRPN	NM_022805;NM_022808;NM_022807;NM_022806	TSS200;5URT;5URT;5URT	NA	NA	cg25358137	0.724	0.682	0.041	7.55
cg07554359	0.926808	0.954841	0.905626	0.971983	0.935548	0.986076	0.931089	0.97559	-0.0280326	-0.0663569	-0.0505274	-0.0445013	-0.0473545	0.948445	-6.07643	0.00127719	-28.9375	0.999988	-0.676626	1	243806608	AKT3;AKT3;AKT3	NM_181690;NM_001206729;NM_005465	Body;Body;Body	NA	NA	cg07554359	0.868	0.912	-0.044	-18.77
cg23819286	0.722979	0.660593	0.838386	0.798257	0.561767	0.522812	0.531545	0.500081	0.0623855	0.0401294	0.0389553	0.0314642	0.0432336	0.642052	6.07278	0.00128091	28.9248	0.999988	-0.679857	1	185984412	HMCN1	NM_031935	Body	NA	NA	cg23819286	0.657	0.62	0.037	5.81
cg13274692	0.914099	0.940517	0.583561	0.636032	0.601696	0.640663	0.633545	0.672668	-0.0264174	-0.0524716	-0.0389673	-0.0391237	-0.039245	0.702848	-6.06927	0.00128451	-28.9126	0.999988	-0.682974	7	54932653	NA	NA	NA	NA	NA	cg13274692	0.674	0.705	-0.031	-4.87
cg16210827	0.929005	0.901115	0.88225	0.844318	0.919865	0.889512	0.915088	0.880626	0.0278898	0.0379314	0.0303531	0.0344619	0.032659	0.895222	6.06847	0.00128533	28.9099	0.999988	-0.683683	13	21009496	CRYL1	NM_015974	Body	chr13:21009774-21010338	N_Shore	cg16210827	0.913	0.879	0.034	13.09
cg27278860	0.931292	0.895935	0.658083	0.609733	0.91077	0.878114	0.65259	0.623489	0.0353571	0.0483501	0.0326561	0.0291014	0.0363662	0.770001	6.06698	0.00128685	28.9047	0.999988	-0.685002	6	130627274	SAMD3	NM_001258275	5URT	NA	NA	cg27278860	0.758	0.728	0.03	5.24
cg04261556	0.747314	0.780034	0.372302	0.40883	0.442689	0.486811	0.865731	0.892632	-0.0327198	-0.0365273	-0.0441227	-0.0269015	-0.0350678	0.624543	-6.06635	0.0012875	-28.9025	0.999988	-0.685558	7	20373143	ITGB8	NM_002214	Body	chr7:20370003-20371504	S_Shore	cg04261556	0.611	0.638	-0.026	-3.61
cg00953399	0.744048	0.717932	0.848069	0.807015	0.91643	0.85971	0.915993	0.871844	0.026116	0.0410535	0.0567202	0.0441486	0.0420096	0.83513	6.06407	0.00128985	28.8946	0.999988	-0.687586	6	116867006	FAM26D;FAM26D;FAM26D;FAM26D;TRAPPC3L	NM_001256887;NM_001256889;NM_153036;NM_001256888;NM_001139444	5URT;5URT;5URT;Body;TSS1500	NA	NA	cg00953399	0.815	0.782	0.034	7.54
cg18266257	0.851397	0.874877	0.887137	0.929444	0.873351	0.920248	0.861544	0.906194	-0.0234805	-0.0423073	-0.046897	-0.04465	-0.0393337	0.888024	-6.06292	0.00129103	-28.8906	0.999988	-0.688602	6	32803444	TAP2;TAP2;TAP2	NM_018833;NM_000544;NM_001290043	Body;Body;Body	chr6:32806284-32806669	N_Shelf	cg18266257	0.824	0.856	-0.031	-8.04
cg13038007	0.904585	0.858604	0.560346	0.485256	0.703155	0.589022	0.878598	0.819969	0.0459803	0.07509	0.114132	0.0586287	0.0734579	0.724942	6.0623	0.00129167	28.8885	0.999988	-0.689154	2	72498492	EXOC6B	NM_015189	Body	NA	NA	cg13038007	0.738	0.675	0.063	14.2
cg06623961	0.563209	0.649692	0.092959	0.123336	0.841329	0.904352	0.809979	0.893464	-0.0864824	-0.0303768	-0.063023	-0.0834856	-0.0658419	0.60979	-6.06089	0.00129313	-28.8836	0.999988	-0.690406	2	66675880	MEIS1	NM_002398	Body	chr2:66672431-66673636	S_Shelf	cg06623961	0.577	0.633	-0.056	-9.9
cg21692434	0.100714	0.159339	0.104013	0.14761	0.431654	0.46575	0.236624	0.267386	-0.0586246	-0.0435977	-0.0340957	-0.0307619	-0.04177	0.239136	-6.04974	0.00130471	-28.8449	0.999988	-0.700305	1	162219640	NOS1AP;NOS1AP	NM_014697;NM_001164757	Body;Body	NA	NA	cg21692434	0.269	0.306	-0.038	-6.15
cg13127598	0.0329128	0.0676513	0.0348879	0.100474	0.0496285	0.0867229	0.0749513	0.115615	-0.0347386	-0.0655861	-0.0370943	-0.0406636	-0.0445207	0.0703555	-6.04871	0.00130579	-28.8413	0.999988	-0.701228	16	23893106	PRKCB;PRKCB	NM_002738;NM_212535	Body;Body	NA	NA	cg13127598	0.098	0.152	-0.054	-17.35
cg10575842	0.798247	0.838623	0.510439	0.54851	0.892743	0.939552	0.875838	0.900349	-0.040376	-0.038071	-0.0468083	-0.0245113	-0.0374416	0.788038	-6.04635	0.00130825	-28.8331	0.999988	-0.703319	19	41430077	CYP2B7P	NR_001278	TSS200	NA	NA	cg10575842	0.747	0.777	-0.03	-5.62
cg14666457	0.892311	0.855389	0.890613	0.860225	0.566212	0.53824	0.850686	0.817648	0.0369219	0.0303887	0.0279716	0.0330381	0.0320801	0.783915	6.03292	0.00132241	28.7863	0.999988	-0.715274	1	108760506	NA	NA	NA	NA	NA	cg14666457	0.768	0.74	0.028	4.92
cg02822405	0.64123	0.674033	0.309956	0.360109	0.197155	0.237866	0.191095	0.263131	-0.0328028	-0.0501522	-0.0407112	-0.0720351	-0.0489253	0.359322	-6.03199	0.0013234	-28.7831	0.999988	-0.716107	20	46110854	NA	NA	NA	NA	NA	cg02822405	0.379	0.421	-0.041	-6.18
cg12738399	0.563445	0.537113	0.64887	0.593127	0.629586	0.567067	0.546504	0.473427	0.0263321	0.0557436	0.0625196	0.0730768	0.054418	0.569892	6.03059	0.00132488	28.7782	0.999988	-0.71735	20	73102	DEFB125	NM_153325	Body	NA	NA	cg12738399	0.605	0.557	0.048	7.73
cg12178385	0.924485	0.883623	0.936344	0.900904	0.905461	0.877306	0.928085	0.873416	0.0408622	0.0354396	0.0281544	0.0546688	0.0397813	0.903703	6.03035	0.00132515	28.7774	0.999988	-0.71757	16	69761720	NQO1;NQO1;NQO1;NQO1	NM_001025434;NM_001025433;NM_000903;NM_001286137	TSS1500;TSS1500;TSS1500;TSS1500	chr16:69760293-69760506	S_Shore	cg12178385	0.866	0.834	0.032	8.82
cg11234875	0.477185	0.510265	0.439838	0.466155	0.452404	0.491598	0.517261	0.550861	-0.0330802	-0.0263174	-0.0391937	-0.0336008	-0.033048	0.488196	-6.02618	0.00132958	-28.7628	0.999988	-0.721284	17	7223679	NEURL4;NEURL4	NM_001005408;NM_032442	Body;Body	chr17:7227416-7227698	N_Shelf	cg11234875	0.471	0.504	-0.033	-4.42
cg20619104	0.785026	0.867458	0.872475	0.933766	0.902576	0.936767	0.516632	0.56239	-0.0824315	-0.0612917	-0.034191	-0.0457577	-0.055918	0.797136	-6.02507	0.00133077	-28.759	0.999988	-0.722272	4	7803013	AFAP1;AFAP1	NM_198595;NM_001134647	Body;Body	chr4:7802191-7802440	S_Shore	cg20619104	0.741	0.785	-0.044	-9.84
cg10787840	0.84137	0.869376	0.875742	0.909004	0.871677	0.921134	0.824997	0.877126	-0.0280062	-0.0332621	-0.0494566	-0.0521288	-0.0407134	0.873803	-6.0247	0.00133116	-28.7577	0.999988	-0.722601	14	103828133	NA	NA	NA	NA	NA	cg10787840	0.812	0.844	-0.032	-7.88
cg05566802	0.62134	0.574874	0.730716	0.683638	0.782587	0.708804	0.501718	0.469964	0.046466	0.0470785	0.0737827	0.0317538	0.0497703	0.634205	6.01916	0.00133711	28.7383	0.999988	-0.727552	1	208426487	NA	NA	NA	NA	NA	cg05566802	0.655	0.613	0.042	6.82
cg27420361	0.739898	0.770845	0.766089	0.793519	0.829671	0.875698	0.778597	0.820147	-0.0309472	-0.0274302	-0.0460274	-0.0415494	-0.0364885	0.796808	-6.01803	0.00133831	-28.7344	0.999988	-0.728554	15	75974684	CSPG4	NM_001897	Body	chr15:75975005-75975363	N_Shore	cg27420361	0.755	0.783	-0.029	-5.48
cg21929578	0.719228	0.744152	0.759258	0.798661	0.475718	0.510181	0.873165	0.916142	-0.0249241	-0.0394029	-0.0344622	-0.0429776	-0.0354417	0.724563	-6.01769	0.00133868	-28.7332	0.999988	-0.728861	10	28074056	NA	NA	NA	NA	NA	cg21929578	0.694	0.719	-0.025	-3.92
cg20385461	0.22016	0.116474	0.596649	0.46522	0.778713	0.694743	0.735825	0.694605	0.103685	0.131429	0.0839702	0.0412196	0.090076	0.537798	6.01671	0.00133974	28.7298	0.999988	-0.729737	2	161342383	RBMS1;RBMS1	NM_002897;NM_016836	Body;Body	NA	NA	cg20385461	0.587	0.507	0.08	16.42
cg06463230	0.656595	0.688427	0.566413	0.618249	0.564776	0.625716	0.634632	0.718437	-0.031832	-0.0518357	-0.0609393	-0.0838058	-0.0571032	0.634155	-6.01521	0.00134135	-28.7246	0.999988	-0.731074	8	1779625	ARHGEF10;ARHGEF10;ARHGEF10	NM_014629;NM_001308152;NM_001308153	5URT;5URT;Body	chr8:1779620-1779821	Island	cg06463230	0.613	0.658	-0.045	-7.55
cg00370263	0.507481	0.451004	0.94758	0.91551	0.935706	0.904513	0.877072	0.835078	0.0564775	0.0320699	0.0311933	0.0419946	0.0404338	0.796743	6.00921	0.00134785	28.7036	0.999988	-0.736439	4	3334205	RGS12;RGS12	NM_002926;NM_198229	Body;Body	NA	NA	cg00370263	0.783	0.749	0.034	6.77
cg06223348	0.416741	0.450001	0.746118	0.786132	0.472905	0.507095	0.491232	0.5172	-0.0332598	-0.0400136	-0.0341892	-0.0259681	-0.0333577	0.548428	-6.00882	0.00134826	-28.7023	0.999988	-0.73678	10	77847193	C10orf11;C10orf11;C10orf11	NM_001305581;NR_131178;NM_032024	Body;Body;Body	NA	NA	cg06223348	0.549	0.574	-0.025	-3.26
cg12906713	0.941	0.975737	0.940746	0.980415	0.950079	0.975052	0.952284	0.988044	-0.0347368	-0.0396693	-0.0249725	-0.0357604	-0.0337848	0.96292	-6.00819	0.00134895	-28.7	0.999988	-0.737349	1	40889886	NA	NA	NA	NA	NA	cg12906713	0.887	0.923	-0.036	-15.47
cg26301626	0.965036	0.927815	0.955158	0.913939	0.937443	0.908215	0.970387	0.942471	0.037221	0.041219	0.0292276	0.0279156	0.0338958	0.940058	6.00558	0.00135179	28.6909	0.999988	-0.739685	22	25081049	NA	NA	NA	chr22:25081850-25082112	N_Shore	cg26301626	0.898	0.866	0.031	10.41
cg13679899	0.962095	0.922254	0.968784	0.917807	0.974349	0.922084	0.952697	0.928039	0.0398414	0.0509768	0.0522653	0.0246582	0.0419354	0.943514	6.00528	0.00135211	28.6899	0.999988	-0.739947	7	155100517	INSIG1;INSIG1;INSIG1	NM_198337;NM_005542;NM_198336	3UTR;3UTR;3UTR	NA	NA	cg13679899	0.905	0.865	0.04	15.21
cg18580724	0.796902	0.764988	0.442473	0.395911	0.163025	0.13571	0.11464	0.0768832	0.0319132	0.0465623	0.0273153	0.0377572	0.035887	0.361317	6.0041	0.00135339	28.6858	0.999988	-0.741002	7	107880589	NRCAM;NRCAM;NRCAM;NRCAM;NRCAM;NRCAM	NM_001037132;NM_001037132;NM_001193583;NM_001193584;NM_001193582;NM_005010	1stExon;5URT;5URT;5URT;5URT;5URT	NA	NA	cg18580724	0.413	0.378	0.035	4.98
cg01164949	0.84778	0.899351	0.552655	0.579407	0.563771	0.600933	0.896396	0.933787	-0.0515707	-0.0267523	-0.0371622	-0.0373909	-0.038219	0.73426	-6.00349	0.00135406	-28.6836	0.999988	-0.741554	2	37700211	NA	NA	NA	NA	NA	cg01164949	0.702	0.729	-0.027	-4.41
cg04464548	0.792679	0.845858	0.853399	0.889942	0.517625	0.558819	0.59161	0.618147	-0.0531789	-0.0365428	-0.0411934	-0.0265369	-0.039363	0.70851	-5.99907	0.00135888	-28.6682	0.999988	-0.745502	7	127742473	NA	NA	NA	chr7:127744194-127744554	N_Shore	cg04464548	0.678	0.707	-0.03	-4.69
cg07464845	0.918999	0.892378	0.847532	0.805333	0.87989	0.844161	0.514635	0.461736	0.0266209	0.0421996	0.0357291	0.0528994	0.0393622	0.770583	5.99846	0.00135956	28.666	0.999988	-0.746052	3	197798460	ANKRD18DP	NR_003291	Body	NA	NA	cg07464845	0.758	0.726	0.031	5.66
cg03418552	0.277047	0.189838	0.198818	0.125517	0.724402	0.674969	0.543468	0.5093	0.087209	0.0733011	0.0494331	0.0341678	0.0610277	0.40542	5.99105	0.0013677	28.6401	0.999988	-0.752683	11	115375432	CADM1;CADM1;CADM1;CADM1;CADM1	NM_001098517;NM_014333;NM_001301043;NM_001301044;NM_001301045	TSS200;TSS200;TSS200;TSS200;TSS200	chr11:115373574-115375881	Island	cg03418552	0.463	0.404	0.059	9.95
cg12290642	0.904003	0.935952	0.525884	0.557444	0.927041	0.96395	0.922024	0.949215	-0.0319486	-0.0315595	-0.0369092	-0.0271913	-0.0319021	0.835689	-5.98358	0.00137596	-28.6139	0.999988	-0.75938	10	81165397	ZCCHC24	NM_153367	Body	NA	NA	cg12290642	0.786	0.813	-0.026	-5.39
cg21520269	0.631058	0.604506	0.968412	0.938098	0.931234	0.893244	0.731444	0.691509	0.0265525	0.0303141	0.0379903	0.0399347	0.0336979	0.798688	5.9809	0.00137895	28.6045	0.999988	-0.761788	8	73452299	KCNB2	NM_004770	5URT	chr8:73448659-73449725	S_Shelf	cg21520269	0.782	0.753	0.029	5.45
cg21140290	0.055322	0.106534	0.0531147	0.13402	0.0696228	0.134508	0.107322	0.13737	-0.0512121	-0.0809054	-0.0648856	-0.0300478	-0.0567627	0.0997267	-5.98053	0.00137936	-28.6032	0.999988	-0.762117	3	169975155	PRKCI	NM_002740	Body	NA	NA	cg21140290	0.127	0.189	-0.062	-18.83
cg20368444	0.923319	0.887676	0.591601	0.55879	0.90636	0.879031	0.590897	0.543988	0.0356424	0.0328104	0.0273288	0.0469087	0.0356726	0.735208	5.97844	0.00138169	28.5959	0.999988	-0.763993	2	74868534	M1AP;M1AP;M1AP	NM_138804;NM_001281296;NM_001281295	5URT;5URT;5URT	NA	NA	cg20368444	0.729	0.7	0.029	4.77
cg03518664	0.643361	0.689016	0.638438	0.69625	0.947956	0.974505	0.917499	0.956116	-0.0456553	-0.057812	-0.0265491	-0.0386171	-0.0421584	0.807893	-5.97546	0.00138502	-28.5854	0.999988	-0.766667	1	26252038	NA	NA	NA	chr1:26249205-26249613	S_Shelf	cg03518664	0.762	0.796	-0.034	-7.18
cg09258689	0.836251	0.870417	0.221764	0.250898	0.850666	0.879465	0.728475	0.770516	-0.0341658	-0.0291337	-0.0287996	-0.0420417	-0.0335352	0.676057	-5.97479	0.00138577	-28.5831	0.999988	-0.76727	12	132853954	LOC100130238;GALNT9	NR_024563;NM_001122636	Body;Body	chr12:132853943-132854190	Island	cg09258689	0.652	0.68	-0.028	-4.22
cg06824581	0.483818	0.449875	0.495646	0.470189	0.514816	0.474525	0.490552	0.443955	0.0339426	0.0254565	0.0402901	0.0465972	0.0365716	0.477922	5.97454	0.00138605	28.5822	0.999988	-0.767494	1	20515978	UBXN10	NM_152376	5URT	chr1:20512360-20512797	S_Shelf	cg06824581	0.522	0.488	0.034	4.58
cg22829164	0.853704	0.808179	0.477876	0.446425	0.886543	0.835458	0.472121	0.396642	0.0455251	0.0314509	0.0510845	0.0754793	0.0508849	0.647119	5.97267	0.00138814	28.5757	0.999988	-0.769171	10	101156363	NA	NA	NA	NA	NA	cg22829164	0.664	0.622	0.042	6.87
cg20996897	0.551258	0.517733	0.537294	0.505202	0.86447	0.831775	0.608018	0.555237	0.0335258	0.0320924	0.032695	0.0527812	0.0377736	0.621373	5.96807	0.00139332	28.5595	0.999988	-0.773308	5	154190756	LARP1	NM_015315	Body	NA	NA	cg20996897	0.641	0.609	0.032	4.67
cg18020491	0.905286	0.860025	0.897151	0.826002	0.936849	0.891037	0.90971	0.879118	0.0452615	0.0711498	0.0458126	0.0305922	0.048204	0.888147	5.96787	0.00139355	28.5588	0.999988	-0.77349	11	85436702	SYTL2;SYTL2;SYTL2;SYTL2	NM_001289608;NM_001162953;NM_001162951;NM_032943	Body;Body;Body;Body	NA	NA	cg18020491	0.857	0.819	0.038	10.76
cg24924525	0.125088	0.0848881	0.921759	0.893776	0.96324	0.933416	0.469836	0.423696	0.0402002	0.0279837	0.029824	0.0461393	0.0360368	0.601962	5.9678	0.00139362	28.5585	0.999988	-0.77355	6	6517012	LY86-AS1	NR_026970	Body	NA	NA	cg24924525	0.612	0.579	0.032	4.6
cg20826914	0.825663	0.86404	0.911199	0.960992	0.872823	0.899446	0.295986	0.330383	-0.0383777	-0.0497933	-0.026623	-0.0343967	-0.0372977	0.745066	-5.96728	0.00139421	-28.5567	0.999988	-0.774017	13	50266195	EBPL;EBPL;EBPL;EBPL	NM_001278636;NM_032565;NR_103803;NR_103802	TSS1500;TSS1500;TSS1500;TSS1500	chr13:50265224-50265598	S_Shore	cg20826914	0.704	0.735	-0.031	-5.36
cg09723782	0.883005	0.914171	0.539841	0.606719	0.86645	0.918689	0.901647	0.938699	-0.031166	-0.0668775	-0.0522392	-0.0370521	-0.0468337	0.821153	-5.96589	0.00139578	-28.5518	0.999988	-0.775265	2	201327726	SPATS2L;SPATS2L;SPATS2L;SPATS2L;SPATS2L;SPATS2L;SPATS2L	NM_001282744;NM_015535;NM_001100424;NM_001100423;NM_001100422;NM_001282735;NM_001282743	Body;Body;Body;Body;Body;Body;Body	NA	NA	cg09723782	0.768	0.804	-0.036	-7.86
cg03265969	0.511174	0.486303	0.517657	0.476262	0.937762	0.901766	0.941561	0.907247	0.0248715	0.0413949	0.0359964	0.034314	0.0341442	0.709967	5.96537	0.00139637	28.55	0.999988	-0.77574	7	54617631	VSTM2A;VSTM2A	NM_182546;NM_001301009	Body;Body	chr7:54614052-54614797	S_Shelf	cg03265969	0.713	0.684	0.029	4.62
cg20157873	0.890292	0.862387	0.923752	0.878232	0.907709	0.876582	0.90832	0.873117	0.0279053	0.0455201	0.031127	0.0352031	0.0349389	0.890049	5.96401	0.0013979	28.5452	0.999988	-0.776959	7	152788733	NA	NA	NA	NA	NA	cg20157873	0.906	0.87	0.035	13.01
cg02397545	0.28615	0.337028	0.741874	0.791163	0.509038	0.591612	0.80366	0.838002	-0.0508781	-0.0492882	-0.0825748	-0.034342	-0.0542708	0.612316	-5.96374	0.00139821	-28.5443	0.999988	-0.777199	1	216835295	ESRRG;ESRRG;ESRRG;ESRRG;ESRRG;ESRRG;ESRRG;ESRRG;ESRRG;ESRRG;ESRRG;ESRRG;ESRRG;ESRRG;ESRRG;ESRRG	NM_206595;NM_206594;NM_001134285;NM_001243519;NM_001243515;NM_001243514;NM_001243513;NM_001243512;NM_001243511;NM_001243510;NM_001243509;NM_001243507;NM_001243518;NM_001438;NM_001243505;NM_001243506	Body;Body;Body;Body;Body;Body;Body;Body;Body;Body;Body;Body;Body;Body;5URT;5URT	NA	NA	cg02397545	0.592	0.633	-0.042	-6.52
cg03019505	0.453673	0.506391	0.438758	0.480264	0.45172	0.47823	0.442268	0.477676	-0.0527182	-0.0415062	-0.0265104	-0.0354079	-0.0390357	0.466123	-5.95977	0.00140271	-28.5303	0.999988	-0.780776	22	26898513	TFIP11;TFIP11	NM_012143;NM_001008697	Body;Body	chr22:26895185-26895460	S_Shelf	cg03019505	0.48	0.511	-0.031	-4.12
cg11357369	0.768992	0.837066	0.817334	0.862021	0.852261	0.884753	0.859182	0.897796	-0.068074	-0.0446868	-0.0324918	-0.0386134	-0.0459665	0.847426	-5.95844	0.00140422	-28.5257	0.999988	-0.781966	6	164506268	NA	NA	NA	NA	NA	cg11357369	0.824	0.869	-0.046	-14.63
cg13472578	0.641232	0.66499	0.624158	0.674047	0.655304	0.70072	0.694595	0.733906	-0.0237575	-0.0498889	-0.0454155	-0.0393106	-0.0395931	0.673619	-5.95837	0.0014043	-28.5254	0.999988	-0.782034	1	29009894	GMEB1;GMEB1	NM_024482;NM_006582	5URT;5URT	NA	NA	cg13472578	0.654	0.684	-0.031	-4.67
cg10935882	0.841412	0.922687	0.501479	0.536216	0.493657	0.55424	0.835876	0.878778	-0.0812747	-0.0347377	-0.060583	-0.042902	-0.0548744	0.695543	-5.95835	0.00140432	-28.5253	0.999988	-0.782049	18	53176051	TCF4;TCF4;TCF4;TCF4;TCF4;TCF4;TCF4;TCF4	NM_001243231;NM_001306207;NM_001243227;NM_001243228;NM_001083962;NM_003199;NM_001243230;NM_001243226	Body;Body;Body;Body;Body;Body;Body;Body	NA	NA	cg10935882	0.663	0.705	-0.042	-7.31
cg21282134	0.926921	0.885684	0.946641	0.918781	0.948003	0.899644	0.948427	0.917766	0.0412372	0.0278599	0.0483588	0.030661	0.0370293	0.923983	5.95575	0.00140729	28.5162	0.999988	-0.784392	11	13379959	ARNTL;ARNTL;ARNTL;ARNTL;ARNTL;ARNTL	NM_001030272;NM_001178;NM_001297719;NM_001297722;NM_001297724;NM_001030273	Body;Body;Body;Body;Body;Body	NA	NA	cg21282134	0.883	0.853	0.031	9.13
cg09034467	0.731838	0.781692	0.452824	0.580844	0.482362	0.546776	0.739927	0.855101	-0.0498543	-0.12802	-0.0644147	-0.115174	-0.0893656	0.64642	-5.95445	0.00140877	-28.5116	0.999988	-0.785564	21	16031333	NA	NA	NA	NA	NA	cg09034467	0.607	0.677	-0.07	-14.56
cg20330553	0.849591	0.811407	0.848551	0.819672	0.603424	0.575886	0.596701	0.555574	0.0381838	0.0288793	0.0275377	0.041127	0.033932	0.707601	5.95227	0.00141126	28.5039	0.999988	-0.787525	10	68254001	CTNNA3;CTNNA3	NM_013266;NM_001127384	Body;Body	NA	NA	cg20330553	0.706	0.677	0.029	4.56
cg23111276	0.869186	0.92492	0.914454	0.941028	0.862447	0.898738	0.855649	0.905954	-0.0557343	-0.0265736	-0.0362903	-0.050305	-0.0422258	0.896547	-5.94543	0.00141911	-28.4798	0.999988	-0.793691	8	700734	ERICH1-AS1	NR_073397	Body	NA	NA	cg23111276	0.829	0.863	-0.034	-9.19
cg12860194	0.510255	0.447837	0.924221	0.801961	0.885222	0.818191	0.868342	0.816455	0.0624182	0.122259	0.0670307	0.0518868	0.0758988	0.759061	5.94387	0.00142091	28.4743	0.999988	-0.795099	2	109064092	GCC2;GCC2	NM_181453;NR_028063	TSS1500;TSS1500	chr2:109065509-109065954	N_Shore	cg12860194	0.766	0.704	0.062	14.91
cg21051232	0.75631	0.68673	0.559374	0.454748	0.923686	0.866893	0.68773	0.647868	0.0695794	0.104626	0.0567929	0.0398619	0.067715	0.697917	5.94292	0.001422	28.471	0.999988	-0.795956	18	70533178	NETO1;NETO1;NETO1	NM_138999;NM_001201465;NM_138966	TSS1500;Body;Body	chr18:70533965-70536871	N_Shore	cg21051232	0.713	0.658	0.055	11.11
cg18239719	0.916395	0.950005	0.926429	0.960506	0.906172	0.941127	0.53801	0.56335	-0.0336093	-0.0340772	-0.034955	-0.0253403	-0.0319955	0.837749	-5.94104	0.00142416	-28.4644	0.999988	-0.797643	17	8889912	NA	NA	NA	NA	NA	cg18239719	0.781	0.809	-0.028	-5.71
cg22501608	0.403568	0.433569	0.381102	0.422083	0.100196	0.143114	0.52042	0.547149	-0.030001	-0.0409812	-0.0429183	-0.0267293	-0.0351574	0.3689	-5.93926	0.00142623	-28.4581	0.999988	-0.799252	15	78449129	IDH3A	NM_005530	Body	NA	NA	cg22501608	0.391	0.422	-0.031	-4.21
cg15101676	0.903599	0.866962	0.885194	0.832638	0.874024	0.83488	0.0494367	0.0232134	0.0366373	0.0525564	0.0391439	0.0262232	0.0386402	0.658743	5.93514	0.001431	28.4436	0.999988	-0.802968	2	180210085	NA	NA	NA	NA	NA	cg15101676	0.654	0.618	0.036	5.55
cg00960209	0.648503	0.687532	0.610923	0.649463	0.664388	0.689946	0.7284	0.78104	-0.0390287	-0.0385402	-0.0255582	-0.0526403	-0.0389419	0.682524	-5.93411	0.00143221	-28.4399	0.999988	-0.803904	16	29165693	NA	NA	NA	NA	NA	cg00960209	0.662	0.692	-0.03	-4.63
cg09889396	0.616151	0.668868	0.759939	0.839192	0.291292	0.342977	0.932665	0.963021	-0.0527171	-0.079253	-0.0516853	-0.030356	-0.0535029	0.676763	-5.93183	0.00143486	-28.4319	0.999988	-0.80596	15	27866198	NA	NA	NA	NA	NA	cg09889396	0.646	0.687	-0.041	-6.94
cg12699274	0.102268	0.0502885	0.0762776	0.0363903	0.545205	0.521205	0.0982089	0.0550735	0.0519797	0.0398872	0.0239992	0.0431355	0.0397504	0.185615	5.92579	0.00144193	28.4106	0.999988	-0.811422	1	4161496	NA	NA	NA	NA	NA	cg12699274	0.255	0.206	0.049	10.03
cg26636541	0.571259	0.59641	0.160877	0.206788	0.766475	0.81843	0.563884	0.62764	-0.0251513	-0.0459104	-0.0519552	-0.0637556	-0.0466931	0.53897	-5.92305	0.00144514	-28.4009	0.999988	-0.813898	2	224468656	SCG2	NM_003469	TSS1500	NA	NA	cg26636541	0.532	0.572	-0.04	-5.86
cg15649204	0.182196	0.0585237	0.418883	0.307282	0.311891	0.23329	0.126612	0.0872351	0.123672	0.111601	0.0786011	0.0393768	0.0883127	0.215739	5.92189	0.00144651	28.3968	0.999988	-0.814945	21	21410476	NA	NA	NA	NA	NA	cg15649204	0.312	0.225	0.087	22.71
cg21279804	0.640536	0.60192	0.526312	0.490008	0.479824	0.456266	0.435492	0.397636	0.0386164	0.0363036	0.0235579	0.0378562	0.0340835	0.503499	5.91976	0.00144902	28.3893	0.999988	-0.816873	2	41922576	NA	NA	NA	chr2:41924592-41924949	N_Shelf	cg21279804	0.542	0.511	0.031	4.13
cg23407897	0.945911	0.883302	0.938053	0.896216	0.912355	0.882226	0.940478	0.868671	0.0626094	0.0418374	0.0301293	0.0718074	0.0515959	0.908401	5.91856	0.00145044	28.385	0.999988	-0.817961	10	44186769	NA	NA	NA	chr10:44185039-44186132	S_Shore	cg23407897	0.876	0.834	0.042	13.47
cg10231332	0.348183	0.378599	0.466797	0.49414	0.377988	0.42511	0.87855	0.918896	-0.0304163	-0.027343	-0.0471221	-0.0403453	-0.0363067	0.536033	-5.91851	0.00145049	-28.3848	0.999988	-0.818004	3	151350793	MIR548H2	NR_031678	Body	NA	NA	cg10231332	0.538	0.565	-0.028	-3.6
cg18556647	0.961046	0.92587	0.97419	0.944686	0.950947	0.915744	0.969919	0.915582	0.0351759	0.0295046	0.0352027	0.0543372	0.0385551	0.944748	5.91716	0.00145209	28.3801	0.999988	-0.819227	5	76277387	NA	NA	NA	NA	NA	cg18556647	0.905	0.868	0.036	13.17
cg02232285	0.478367	0.503192	0.473247	0.513815	0.897531	0.933416	0.621583	0.654658	-0.0248245	-0.0405676	-0.035885	-0.0330743	-0.0335879	0.634476	-5.91367	0.00145622	-28.3677	0.999988	-0.822387	2	242121162	PPP1R7;PPP1R7;PPP1R7;PPP1R7	NM_001282413;NM_001282412;NM_001282409;NM_002712	Body;Body;Body;Body	NA	NA	cg02232285	0.622	0.65	-0.028	-4.02
cg17577685	0.530432	0.561947	0.927477	0.971203	0.894826	0.955677	0.909778	0.942965	-0.0315148	-0.0437257	-0.0608515	-0.0331871	-0.0423198	0.836788	-5.91165	0.00145862	-28.3606	0.999988	-0.824214	2	64266214	NA	NA	NA	NA	NA	cg17577685	0.782	0.817	-0.036	-8.2
cg04213390	0.870149	0.909957	0.513919	0.554609	0.450399	0.521519	0.911175	0.94696	-0.0398083	-0.04069	-0.0711199	-0.0357856	-0.0468509	0.709836	-5.9094	0.00146129	-28.3526	0.999988	-0.826249	2	85743934	NA	NA	NA	NA	NA	cg04213390	0.677	0.713	-0.035	-5.96
cg24179674	0.930392	0.878268	0.912098	0.884199	0.956224	0.891965	0.876388	0.837132	0.0521239	0.0278993	0.0642597	0.0392557	0.0458847	0.895833	5.90711	0.00146403	28.3445	0.999988	-0.828328	1	65880582	DNAJC6;DNAJC6;DNAJC6	NM_014787;NM_001256864;NM_001256865	3UTR;3UTR;3UTR	NA	NA	cg24179674	0.863	0.825	0.038	10.8
cg25407876	0.0918393	0.0503097	0.655977	0.589099	0.977837	0.930055	0.673084	0.574609	0.0415296	0.0668783	0.0477822	0.0984746	0.0636662	0.567851	5.90521	0.00146629	28.3378	0.999988	-0.830046	10	75005362	DNAJC9	NM_015190	Body	chr10:75006629-75007184	N_Shore	cg25407876	0.599	0.54	0.058	10.2
cg01437709	0.902478	0.938859	0.892332	0.933146	0.91478	0.948504	0.91762	0.942014	-0.0363806	-0.0408135	-0.0337235	-0.0243937	-0.0338278	0.923717	-5.90055	0.00147188	-28.3213	0.999988	-0.834275	15	41246346	CHAC1;CHAC1	NM_001142776;NM_024111	Body;Body	chr15:41244885-41246004	S_Shore	cg01437709	0.855	0.882	-0.027	-7.77
cg13647459	0.916623	0.892386	0.943249	0.900866	0.777659	0.742546	0.896321	0.849387	0.0242368	0.0423832	0.0351125	0.0469335	0.0371665	0.864879	5.89694	0.00147622	28.3085	0.999988	-0.837548	14	72900738	RGS6;RGS6;RGS6;RGS6;RGS6;RGS6;RGS6;RGS6;RGS6;RGS6	NM_001204420;NM_004296;NM_001204419;NM_001204424;NM_001204416;NM_001204422;NM_001204418;NM_001204417;NM_001204421;NM_001204423	Body;Body;Body;Body;Body;Body;Body;Body;Body;Body	NA	NA	cg13647459	0.835	0.804	0.031	7.34
cg05005999	0.773674	0.801122	0.755303	0.795857	0.785434	0.824654	0.768921	0.797112	-0.0274483	-0.0405538	-0.0392202	-0.0281903	-0.0338532	0.78776	-5.89486	0.00147873	-28.3011	0.999988	-0.839434	5	10376970	MARCH6;MARCH6;MARCH6	NM_005885;NM_001270661;NM_001270660	Body;Body;Body	NA	NA	cg05005999	0.748	0.774	-0.026	-4.71
cg10721315	0.4352	0.473575	0.515164	0.558801	0.850123	0.874575	0.623581	0.676553	-0.0383745	-0.043637	-0.0244514	-0.0529715	-0.0398586	0.625947	-5.89212	0.00148204	-28.2914	0.999988	-0.841925	10	108729446	SORCS1;SORCS1;SORCS1;SORCS1;SORCS1;SORCS1	NM_001013031;NM_001206570;NM_052918;NM_001206572;NM_001206569;NM_001206571	Body;Body;Body;Body;Body;Body	NA	NA	cg10721315	0.612	0.645	-0.033	-4.81
cg12049086	0.533346	0.566022	0.457066	0.507979	0.86341	0.890101	0.832999	0.880683	-0.0326762	-0.0509124	-0.0266909	-0.0476838	-0.0394908	0.691451	-5.89093	0.00148349	-28.2872	0.999988	-0.843006	3	177990520	NA	NA	NA	NA	NA	cg12049086	0.667	0.699	-0.032	-5.01
cg14739645	0.605744	0.549416	0.639392	0.601333	0.597043	0.569303	0.8809	0.84353	0.0563277	0.0380581	0.0277391	0.0373696	0.0398737	0.660833	5.88922	0.00148556	28.2811	0.999988	-0.844561	18	66507884	CCDC102B;CCDC102B	NM_001093729;NM_024781	Body;Body	NA	NA	cg14739645	0.676	0.64	0.036	5.69
cg14560789	0.805384	0.764258	0.924052	0.858786	0.92005	0.887604	0.980828	0.943839	0.0411257	0.0652659	0.0324455	0.0369894	0.0439566	0.8856	5.88881	0.00148605	28.2797	0.999988	-0.844929	11	120203212	TMEM136;TMEM136;TMEM136;TMEM136;TMEM136;TMEM136;TMEM136	NM_001198675;NM_001198674;NM_001198673;NM_001198672;NM_001198671;NM_001198670;NM_174926	3UTR;3UTR;3UTR;3UTR;3UTR;3UTR;3UTR	chr11:120206460-120207649	N_Shelf	cg14560789	0.857	0.82	0.037	10.4
cg27440965	0.891335	0.86466	0.85949	0.804632	0.914686	0.853453	0.844613	0.805481	0.0266751	0.0548577	0.0612324	0.0391317	0.0454742	0.854794	5.8856	0.00148996	28.2683	0.999988	-0.847846	20	43954866	SDC4	NM_002999	3UTR	NA	NA	cg27440965	0.828	0.792	0.037	8.86
cg04724426	0.778149	0.821158	0.782825	0.836475	0.816394	0.839852	0.809472	0.852538	-0.0430083	-0.0536507	-0.0234578	-0.0430662	-0.0407957	0.817108	-5.8849	0.00149081	-28.2658	0.999988	-0.848484	10	51564444	NCOA4;NCOA4;NCOA4;TIMM23B;TIMM23B;TIMM23B	NM_001145263;NM_001145261;NM_001145260;NR_110767;NM_001290118;NM_001290117	TSS1500;TSS1500;TSS1500;Body;Body;Body	chr10:51565071-51565648	N_Shore	cg04724426	0.769	0.8	-0.031	-6.41
cg16767870	0.111785	0.0525582	0.594051	0.536649	0.940769	0.910938	0.914662	0.880734	0.059227	0.0574018	0.0298314	0.0339284	0.0450972	0.617768	5.88478	0.00149096	28.2653	0.999988	-0.848592	6	124479386	NKAIN2;NKAIN2;NKAIN2;NKAIN2	NM_001300738;NM_001040214;NM_153355;NM_001300737	5URT;Body;Body;Body	NA	NA	cg16767870	0.632	0.59	0.042	6.7
cg05712295	0.928972	0.899027	0.916434	0.88186	0.937646	0.907557	0.499336	0.450541	0.0299453	0.034574	0.0300893	0.0487955	0.035851	0.802672	5.88399	0.00149193	28.2625	0.999988	-0.849314	4	1235781	CTBP1;CTBP1	NM_001012614;NM_001328	5URT;Body	chr4:1233872-1234420	S_Shore	cg05712295	0.781	0.753	0.028	5.2
cg25885914	0.843369	0.810897	0.900981	0.825942	0.960901	0.880586	0.878223	0.832207	0.0324719	0.0750391	0.0803153	0.0460165	0.0584607	0.866638	5.88266	0.00149354	28.2578	0.999988	-0.850518	12	20906250	SLCO1C1;SLCO1C1;SLCO1C1;SLCO1C1	NM_001145944;NM_001145946;NM_001145945;NM_017435	3UTR;3UTR;3UTR;3UTR	NA	NA	cg25885914	0.845	0.798	0.048	13.88
cg18078658	0.0513561	0.113503	0.424989	0.478672	0.850561	0.874245	0.597497	0.645935	-0.062147	-0.0536831	-0.0236843	-0.0484384	-0.0469882	0.504595	-5.88229	0.00149399	-28.2565	0.999988	-0.850853	12	72374129	TPH2	NM_173353	Body	NA	NA	cg18078658	0.496	0.538	-0.042	-6.25
cg07324609	0.481048	0.452476	0.499724	0.450046	0.574241	0.49916	0.603407	0.530093	0.0285727	0.0496776	0.0750806	0.0733138	0.0566612	0.511275	5.87939	0.00149755	28.2462	0.999988	-0.853496	4	83502730	NA	NA	NA	NA	NA	cg07324609	0.539	0.482	0.057	9.46
cg23472335	0.0738121	0.0333325	0.604867	0.578611	0.11088	0.0794415	0.63913	0.606388	0.0404797	0.0262564	0.0314386	0.0327419	0.0327291	0.340808	5.87805	0.00149919	28.2414	0.999988	-0.854717	11	35443437	NA	NA	NA	chr11:35440375-35441882	S_Shore	cg23472335	0.389	0.355	0.034	4.83
cg23424510	0.702509	0.743449	0.695926	0.72809	0.724799	0.761771	0.68771	0.712458	-0.0409401	-0.032164	-0.0369717	-0.0247479	-0.0337059	0.719589	-5.874	0.00150416	-28.2271	0.999988	-0.858395	7	72042306	TYW1B	NM_001145440	Body	NA	NA	cg23424510	0.692	0.718	-0.026	-3.97
cg27086941	0.916491	0.87839	0.898089	0.855024	0.889685	0.866835	0.598703	0.559857	0.0381017	0.0430649	0.0228507	0.0388456	0.0357157	0.807884	5.86995	0.00150917	28.2126	0.999988	-0.862088	21	23122878	LINC01425	NR_109958	Body	NA	NA	cg27086941	0.786	0.758	0.028	5.26
cg10771048	0.983285	0.942791	0.960499	0.889621	0.934858	0.900949	0.924697	0.883008	0.0404934	0.0708787	0.0339084	0.041688	0.0467421	0.927463	5.86819	0.00151134	28.2064	0.999988	-0.863688	16	14294646	MKL2;MKL2	NM_014048;NM_001308142	Body;Body	NA	NA	cg10771048	0.893	0.851	0.042	15.27
cg09267654	0.870698	0.902286	0.867311	0.901658	0.0724559	0.101339	0.562561	0.590565	-0.0315879	-0.0343468	-0.0288835	-0.0280041	-0.0307056	0.608609	-5.8676	0.00151207	-28.2043	0.999988	-0.864225	11	104274863	NA	NA	NA	NA	NA	cg09267654	0.585	0.611	-0.026	-3.41
cg06820102	0.238595	0.180653	0.532941	0.496027	0.216297	0.119004	0.240246	0.141551	0.057942	0.0369134	0.0972932	0.0986943	0.0727107	0.270664	5.86758	0.00151209	28.2042	0.999988	-0.864242	3	141104391	ZBTB38	NM_001080412	5URT	NA	NA	cg06820102	0.353	0.284	0.069	14.16
cg05847038	0.491381	0.461396	0.912868	0.885207	0.950289	0.906277	0.902135	0.853251	0.0299855	0.0276606	0.0440121	0.0488845	0.0376357	0.795351	5.86671	0.00151317	28.2011	0.999988	-0.865035	8	24298771	ADAM7;LOC101929294	NM_003817;NR_125808	Body;Body	NA	NA	cg05847038	0.781	0.75	0.031	6.03
cg21998718	0.809088	0.846559	0.89858	0.923834	0.373148	0.412599	0.393526	0.446237	-0.0374712	-0.0252541	-0.039451	-0.0527104	-0.0387217	0.637947	-5.86259	0.00151829	-28.1864	0.999988	-0.868792	22	25805211	NA	NA	NA	chr22:25800554-25801437	S_Shelf	cg21998718	0.616	0.646	-0.03	-4.36
cg08073868	0.817926	0.782794	0.524668	0.498443	0.927001	0.889471	0.532391	0.481139	0.0351312	0.0262244	0.0375307	0.0512521	0.0375346	0.681729	5.86191	0.00151914	28.184	0.999988	-0.869413	8	79063853	NA	NA	NA	NA	NA	cg08073868	0.688	0.658	0.03	4.61
cg09676651	0.905796	0.883692	0.515166	0.474068	0.523116	0.478931	0.63791	0.593277	0.0221038	0.0410979	0.044185	0.0446323	0.0380048	0.626494	5.86161	0.00151952	28.1829	0.999988	-0.869692	3	167589948	NA	NA	NA	NA	NA	cg09676651	0.642	0.608	0.034	5.03
cg02521266	0.806479	0.766498	0.880589	0.815942	0.947734	0.897865	0.912286	0.884837	0.0399808	0.0646472	0.0498684	0.0274495	0.0454865	0.864029	5.86032	0.00152112	28.1784	0.999988	-0.870863	10	5326242	NA	NA	NA	NA	NA	cg02521266	0.84	0.804	0.036	9.08
cg21558706	0.775253	0.864402	0.849833	0.905793	0.812638	0.847068	0.835443	0.887753	-0.0891499	-0.0559602	-0.03443	-0.0523096	-0.0579624	0.847273	-5.86024	0.00152122	-28.1781	0.999988	-0.870936	3	48103391	MAP4;MAP4;MAP4	NM_002375;NM_001134364;NM_030885	5URT;5URT;5URT	NA	NA	cg21558706	0.816	0.873	-0.057	-20.59
cg25790078	0.881689	0.842844	0.885379	0.859601	0.947934	0.917799	0.90834	0.866335	0.0388441	0.0257785	0.0301346	0.0420049	0.0341905	0.88874	5.86018	0.0015213	28.1779	0.999988	-0.870992	2	13022157	NA	NA	NA	NA	NA	cg25790078	0.854	0.827	0.027	6.66
cg09376996	0.0850007	0.0492081	0.939272	0.822384	0.849061	0.772808	0.976473	0.874874	0.0357926	0.116889	0.0762536	0.101599	0.0826335	0.671135	5.8598	0.00152177	28.1765	0.999988	-0.871337	14	52190796	FRMD6;FRMD6;FRMD6;FRMD6	NM_001267047;NM_001042481;NM_001267046;NM_152330	Body;Body;Body;Body	NA	NA	cg09376996	0.687	0.615	0.073	15.76
cg18113332	0.874664	0.907054	0.88273	0.922842	0.89122	0.915734	0.857652	0.900666	-0.0323896	-0.0401118	-0.024514	-0.0430141	-0.0350074	0.89407	-5.85543	0.00152724	-28.1609	0.999988	-0.875322	11	368384	B4GALNT4	NM_178537	TSS1500	NA	NA	cg18113332	0.831	0.858	-0.028	-6.91
cg04420889	0.675585	0.623992	0.970049	0.942667	0.922434	0.88664	0.613971	0.579589	0.0515937	0.0273821	0.0357946	0.0343819	0.0372881	0.776866	5.85097	0.00153284	28.145	0.999988	-0.879397	20	42187103	SGK2	NM_170693	TSS1500	NA	NA	cg04420889	0.766	0.735	0.031	5.68
cg02675353	0.450105	0.486589	0.118938	0.160764	0.0679756	0.118701	0.836795	0.86115	-0.036484	-0.0418263	-0.0507258	-0.0243549	-0.0383477	0.387627	-5.85089	0.00153295	-28.1447	0.999988	-0.879472	8	143695529	ARC	NM_015193	1stExon	chr8:143694430-143696166	Island	cg02675353	0.398	0.436	-0.038	-5.5
cg15503804	0.936747	0.9633	0.930948	0.977934	0.912699	0.963834	0.939158	0.971522	-0.0265532	-0.046986	-0.0511351	-0.0323643	-0.0392596	0.949517	-5.85087	0.00153297	-28.1447	0.999988	-0.879486	6	27342133	ZNF204P	NR_024553	Body	chr6:27342437-27342779	N_Shore	cg15503804	0.872	0.909	-0.037	-13.88
cg20934731	0.558816	0.599922	0.939543	0.96258	0.937949	0.973862	0.912604	0.955637	-0.0411057	-0.0230373	-0.035913	-0.0430334	-0.0357724	0.855114	-5.84908	0.00153523	-28.1383	0.999988	-0.881124	8	4439787	CSMD1	NM_033225	Body	NA	NA	cg20934731	0.799	0.831	-0.031	-7.23
cg16018987	0.55203	0.58512	0.557482	0.602154	0.886101	0.912232	0.904152	0.93738	-0.03309	-0.044672	-0.0261309	-0.0332275	-0.0342801	0.742081	-5.84808	0.00153649	-28.1347	0.999988	-0.882036	1	78612452	NA	NA	NA	NA	NA	cg16018987	0.712	0.739	-0.027	-4.43
cg06634732	0.891967	0.86768	0.863751	0.826817	0.910425	0.878006	0.93593	0.89927	0.0242874	0.0369349	0.032419	0.0366598	0.0325753	0.884231	5.84709	0.00153773	28.1312	0.999988	-0.882939	1	33543179	NA	NA	NA	chr1:33546524-33547243	N_Shelf	cg06634732	0.85	0.824	0.026	6.05
cg26703409	0.143511	0.112114	0.506128	0.471855	0.372271	0.346687	0.127034	0.0856817	0.0313972	0.0342734	0.0255839	0.0413526	0.0331518	0.27066	5.84598	0.00153914	28.1272	0.999988	-0.883955	9	7962270	NA	NA	NA	NA	NA	cg26703409	0.336	0.3	0.036	5.52
cg10387952	0.704718	0.682134	0.808773	0.769031	0.923772	0.877687	0.859998	0.81989	0.022584	0.0397419	0.0460852	0.0401077	0.0371297	0.805751	5.84589	0.00153925	28.1269	0.999988	-0.884038	8	19168353	NA	NA	NA	chr8:19170999-19172056	N_Shelf	cg10387952	0.79	0.76	0.03	5.89
cg22784386	0.959212	0.925114	0.542756	0.498518	0.101836	0.0778742	0.177048	0.132371	0.0340979	0.0442383	0.0239613	0.0446767	0.0367436	0.426841	5.84507	0.00154029	28.124	0.999988	-0.884787	6	100903817	SIM1	NM_005068	Body	chr6:100903491-100903713	S_Shore	cg22784386	0.466	0.431	0.035	4.82
cg22412298	0.907524	0.874133	0.94713	0.877644	0.88291	0.811118	0.830456	0.725811	0.033391	0.0694861	0.071792	0.104645	0.0698285	0.857091	5.8437	0.00154203	28.1191	0.999988	-0.886042	13	22025367	ZDHHC20;ZDHHC20;ZDHHC20;ZDHHC20	NR_104487;NR_104486;NM_153251;NM_001286638	Body;Body;Body;5URT	NA	NA	cg22412298	0.84	0.783	0.057	17.31
cg23686976	0.516764	0.540767	0.600021	0.647539	0.683978	0.721212	0.660674	0.712267	-0.0240024	-0.0475174	-0.0372342	-0.0515932	-0.0400868	0.635403	-5.84267	0.00154334	-28.1154	0.999988	-0.886984	4	152892903	NA	NA	NA	NA	NA	cg23686976	0.622	0.653	-0.031	-4.59
cg03650294	0.73136	0.802311	0.734374	0.766406	0.763599	0.802087	0.753859	0.802526	-0.0709515	-0.032032	-0.0384878	-0.0486671	-0.0475346	0.769565	-5.84258	0.00154344	-28.1151	0.999988	-0.88706	16	34378001	NA	NA	NA	NA	NA	cg03650294	0.728	0.765	-0.037	-7.16
cg04756632	0.48528	0.450616	0.48801	0.457278	0.83079	0.804182	0.496961	0.465878	0.0346645	0.0307325	0.0266079	0.0310828	0.0307719	0.559874	5.84165	0.00154463	28.1118	0.999988	-0.887917	8	135235862	NA	NA	NA	NA	NA	cg04756632	0.587	0.56	0.027	3.52
cg10916061	0.942917	0.915162	0.955912	0.921272	0.947029	0.908735	0.949379	0.921833	0.027755	0.0346397	0.0382934	0.0275459	0.0320585	0.93278	5.84111	0.00154531	28.1098	0.999988	-0.888407	14	71778224	NA	NA	NA	NA	NA	cg10916061	0.889	0.861	0.028	8.25
cg14078162	0.221377	0.180412	0.0868033	0.0477829	0.0783705	0.0558839	0.500485	0.462253	0.0409644	0.0390204	0.0224866	0.0382325	0.035176	0.204171	5.84066	0.00154588	28.1082	0.999988	-0.888815	2	104640450	NA	NA	NA	NA	NA	cg14078162	0.269	0.232	0.037	6.48
cg08729414	0.872736	0.835402	0.805882	0.719118	0.912384	0.787858	0.944677	0.86186	0.0373343	0.0867643	0.124526	0.082817	0.0828604	0.84249	5.83835	0.00154883	28.1	0.999988	-0.890934	6	156399961	NA	NA	NA	NA	NA	cg08729414	0.837	0.77	0.067	21.81
cg01234248	0.0620944	0.0277521	0.0957448	0.0525852	0.640368	0.593927	0.172319	0.0950318	0.0343423	0.0431596	0.0464416	0.0772868	0.0503076	0.217478	5.83629	0.00155145	28.0926	0.999988	-0.892817	12	26150045	RASSF8;RASSF8;RASSF8	NM_007211;NM_001164748;NM_001164747	5URT;5URT;5URT	NA	NA	cg01234248	0.288	0.232	0.056	11.41
cg19371339	0.0713924	0.0471797	0.488331	0.453602	0.729103	0.695449	0.115885	0.0807658	0.0242128	0.0347291	0.0336547	0.035119	0.0319289	0.335214	5.83476	0.0015534	28.0872	0.999988	-0.894213	1	152657198	LCE2B	NM_014357	TSS1500	NA	NA	cg19371339	0.387	0.352	0.034	4.91
cg20332645	0.42437	0.399516	0.226718	0.194145	0.3014	0.26105	0.220289	0.174236	0.0248537	0.0325733	0.0403497	0.0460528	0.0359574	0.275216	5.83454	0.00155368	28.0864	0.999988	-0.894414	4	1400869	NKX1-1	NM_001290079	TSS1500	chr4:1396291-1401730	Island	cg20332645	0.293	0.257	0.036	5.95
cg15000945	0.556255	0.588815	0.422596	0.467486	0.747251	0.784451	0.831603	0.856606	-0.03256	-0.0448905	-0.0372002	-0.025003	-0.0349134	0.656883	-5.83448	0.00155376	-28.0861	0.999988	-0.894472	17	79298502	TMEM105	NM_178520	5URT	NA	NA	cg15000945	0.642	0.67	-0.028	-4.02
cg06694012	0.871812	0.913339	0.919668	0.956092	0.927866	0.96777	0.923152	0.945873	-0.0415274	-0.036424	-0.0399044	-0.0227203	-0.0351441	0.928196	-5.83261	0.00155616	-28.0795	0.999988	-0.896183	2	2936423	LINC01250	NR_110228	Body	NA	NA	cg06694012	0.857	0.886	-0.029	-8.81
cg17227526	0.923932	0.954083	0.722143	0.764419	0.921673	0.951734	0.909573	0.964471	-0.0301508	-0.0422754	-0.0300612	-0.0548977	-0.0393463	0.889003	-5.82986	0.00155968	-28.0696	0.999988	-0.898702	1	233190139	PCNXL2	NM_014801	Body	NA	NA	cg17227526	0.826	0.858	-0.032	-8.59
cg10612481	0.980558	0.942033	0.955204	0.927484	0.918321	0.85747	0.944787	0.882463	0.0385249	0.02772	0.0608515	0.0623234	0.047355	0.92604	5.82473	0.00156628	28.0513	0.999988	-0.903398	6	41746318	FRS3	NM_006653	5URT	chr6:41748132-41748672	N_Shore	cg10612481	0.892	0.849	0.042	15.22
cg03729941	0.0978927	0.124022	0.111429	0.173853	0.103448	0.147601	0.212639	0.255111	-0.0261294	-0.0624235	-0.0441525	-0.0424725	-0.0437945	0.153249	-5.82457	0.0015665	-28.0507	0.999988	-0.903551	3	173114761	NLGN1	NM_014932	TSS1500	chr3:173113270-173113681	S_Shore	cg03729941	0.131	0.175	-0.044	-11.05
cg24693472	0.949745	0.91411	0.93173	0.880014	0.956073	0.920165	0.931466	0.904959	0.0356351	0.0517153	0.0359085	0.0265069	0.0374414	0.923533	5.82446	0.00156664	28.0503	0.999988	-0.90365	8	118621510	NA	NA	NA	NA	NA	cg24693472	0.883	0.851	0.032	9.49
cg08443357	0.840415	0.869994	0.481342	0.521779	0.519865	0.567508	0.534167	0.561451	-0.0295797	-0.0404377	-0.0476429	-0.0272839	-0.0362361	0.612065	-5.82293	0.00156862	-28.0448	0.999988	-0.905053	20	1310000	SDCBP2;FKBP1A-SDCBP2;SDCBP2-AS1;SDCBP2-AS1;SDCBP2-AS1	NM_080489;NR_037661;NR_040049;NR_040048;NR_040047	TSS200;Body;Body;Body;Body	chr20:1305899-1306554	S_Shelf	cg08443357	0.601	0.629	-0.028	-3.88
cg00773711	0.912911	0.880818	0.90886	0.866764	0.951183	0.924887	0.904687	0.873018	0.0320925	0.0420956	0.0262957	0.031669	0.0330382	0.902891	5.82015	0.00157222	28.0349	0.999988	-0.907601	3	44452966	NA	NA	NA	NA	NA	cg00773711	0.864	0.838	0.026	6.71
cg07311419	0.550129	0.514223	0.891307	0.843598	0.561908	0.535978	0.62932	0.596268	0.0359058	0.0477089	0.0259307	0.0330519	0.0356493	0.640341	5.81712	0.00157615	28.024	0.999988	-0.910381	11	79197548	NA	NA	NA	NA	NA	cg07311419	0.653	0.622	0.031	4.55
cg13174279	0.62152	0.551115	0.871193	0.847866	0.85119	0.782538	0.701112	0.634864	0.0704054	0.023327	0.0686522	0.0662476	0.057158	0.732675	5.81667	0.00157674	28.0224	0.999988	-0.910796	4	176482000	NA	NA	NA	NA	NA	cg13174279	0.737	0.69	0.048	9.51
cg26354926	0.946838	0.909821	0.903322	0.869635	0.957533	0.933898	0.930998	0.894968	0.0370172	0.0336867	0.0236345	0.0360299	0.0325921	0.918377	5.81403	0.00158017	28.013	0.999988	-0.913211	14	28459104	NA	NA	NA	NA	NA	cg26354926	0.877	0.849	0.028	7.63
cg21238376	0.531203	0.568956	0.562715	0.587915	0.586887	0.634215	0.573254	0.606329	-0.0377535	-0.0251994	-0.0473278	-0.0330755	-0.0358391	0.581434	-5.81344	0.00158094	-28.0108	0.999988	-0.913756	17	78919776	RPTOR;RPTOR	NM_020761;NM_001163034	Body;Body	chr17:78921897-78922233	N_Shelf	cg21238376	0.579	0.607	-0.028	-3.8
cg27255513	0.0706383	0.116975	0.236014	0.288955	0.066672	0.126369	0.0774804	0.10048	-0.0463364	-0.0529413	-0.0596968	-0.0229994	-0.0454935	0.135448	-5.81298	0.00158154	-28.0092	0.999988	-0.914177	14	68601779	RAD51B;RAD51B;RAD51B	NM_133510;NM_002877;NM_133509	Body;Body;Body	NA	NA	cg27255513	0.171	0.216	-0.045	-9.91
cg20185691	0.875597	0.817764	0.532129	0.504214	0.920659	0.871826	0.560613	0.483961	0.0578331	0.0279148	0.0488332	0.0766526	0.0528084	0.695845	5.81161	0.00158334	28.0043	0.999988	-0.915439	6	8551990	LOC100506207;LOC100506207	NR_038979;NR_038980	Body;Body	NA	NA	cg20185691	0.705	0.662	0.043	7.55
cg09275691	0.068018	0.0934056	0.516044	0.546184	0.924924	0.966891	0.526385	0.568567	-0.0253876	-0.0301396	-0.0419672	-0.0421825	-0.0349192	0.526302	-5.80729	0.00158899	-27.9888	0.999988	-0.919404	12	69079989	NUP107;LOC100507250	NM_020401;NR_038930	TSS1500;Body	chr12:69080580-69081152	N_Shore	cg09275691	0.519	0.55	-0.031	-4.18
cg21653720	0.354983	0.384551	0.566835	0.615493	0.479445	0.529263	0.805733	0.833974	-0.0295685	-0.048658	-0.049818	-0.0282407	-0.0390713	0.571285	-5.80723	0.00158906	-27.9886	0.999988	-0.919454	1	114757739	NA	NA	NA	NA	NA	cg21653720	0.568	0.598	-0.03	-4.07
cg26884029	0.09871	0.0604344	0.953471	0.886487	0.9221	0.891417	0.607992	0.564156	0.0382755	0.0669843	0.0306824	0.0438365	0.0449447	0.623096	5.80625	0.00159036	27.9851	0.999988	-0.920361	15	59144717	FAM63B;FAM63B	NM_001040453;NM_001040450	Body;Body	NA	NA	cg26884029	0.631	0.591	0.04	6.1
cg14030511	0.819082	0.915921	0.874102	0.926671	0.860805	0.918347	0.835498	0.874115	-0.0968387	-0.0525692	-0.0575418	-0.0386176	-0.0613918	0.878068	-5.80568	0.0015911	-27.983	0.999988	-0.920878	12	97946074	NA	NA	NA	NA	NA	cg14030511	0.807	0.853	-0.047	-13.99
cg11772378	0.950365	0.898665	0.594545	0.493328	0.224	0.185887	0.641474	0.563976	0.0516995	0.101217	0.0381131	0.077498	0.0671319	0.56903	5.80181	0.0015962	27.9691	0.999988	-0.924441	4	89578647	HERC3;HERC3	NM_014606;NM_001271602	Body;Body	NA	NA	cg11772378	0.602	0.544	0.058	10.06
cg06417592	0.682324	0.654438	0.732678	0.674154	0.742742	0.707442	0.742293	0.700525	0.027886	0.0585244	0.0352999	0.0417679	0.0408695	0.704574	5.79641	0.00160334	27.9498	0.999988	-0.929402	4	68830227	TMPRSS11A;TMPRSS11A	NM_001114387;NM_182606	TSS1500;TSS1500	NA	NA	cg06417592	0.711	0.676	0.035	5.78
cg13724466	0.361671	0.397914	0.721655	0.753152	0.697135	0.721463	0.764867	0.800745	-0.0362434	-0.0314969	-0.0243281	-0.0358774	-0.0319864	0.652325	-5.79402	0.00160651	-27.9412	0.999988	-0.931601	1	178855145	RALGPS2;RALGPS2	NM_001286247;NM_152663	Body;Body	NA	NA	cg13724466	0.636	0.66	-0.024	-3.25
cg27216707	0.876893	0.909599	0.941347	0.965334	0.90444	0.942956	0.930936	0.965716	-0.0327058	-0.0239876	-0.0385169	-0.03478	-0.0324976	0.929653	-5.79267	0.00160831	-27.9363	0.999988	-0.932843	1	209250419	NA	NA	NA	NA	NA	cg27216707	0.859	0.886	-0.027	-7.95
cg22173661	0.793152	0.821198	0.898172	0.933194	0.949501	0.97857	0.905517	0.934977	-0.0280462	-0.0350226	-0.029069	-0.02946	-0.0303994	0.901785	-5.7854	0.00161801	-27.9102	0.999988	-0.939537	4	73187374	ADAMTS3	NM_014243	Body	NA	NA	cg22173661	0.839	0.864	-0.025	-6.36
cg25482422	0.368059	0.330975	0.571401	0.535053	0.961656	0.93862	0.919975	0.875798	0.037084	0.0363482	0.0230354	0.044177	0.0351612	0.687692	5.78448	0.00161925	27.9069	0.999988	-0.940389	10	60867197	NA	NA	NA	NA	NA	cg25482422	0.694	0.663	0.032	4.95
cg20723705	0.532108	0.489066	0.901671	0.87707	0.953069	0.917021	0.609401	0.577396	0.0430425	0.0246009	0.0360486	0.0320051	0.0339243	0.7321	5.78222	0.00162229	27.8987	0.999988	-0.942472	11	122118676	NA	NA	NA	NA	NA	cg20723705	0.727	0.699	0.028	4.49
cg22300737	0.493012	0.451711	0.574236	0.54942	0.870448	0.818827	0.856944	0.795367	0.0413004	0.0248157	0.0516212	0.0615768	0.0448285	0.676246	5.78077	0.00162423	27.8935	0.999988	-0.943805	12	107025132	RFX4;RFX4;LOC100287944	NM_213594;NM_001206691;NR_040246	Body;Body;Body	NA	NA	cg22300737	0.69	0.652	0.038	6.33
cg10383724	0.377224	0.346373	0.255737	0.217678	0.831182	0.789205	0.906161	0.881533	0.0308515	0.0380585	0.0419773	0.024628	0.0338788	0.575637	5.77627	0.00163031	27.8773	0.999988	-0.94796	11	12228521	MICAL2;MICAL2;MICAL2;MICAL2;MICAL2;MICAL2;MICAL2	NM_001282668;NM_014632;NM_001282664;NM_001282665;NM_001282663;NM_001282666;NM_001282667	Body;Body;Body;Body;Body;Body;Body	NA	NA	cg10383724	0.593	0.558	0.035	4.97
cg21156739	0.925339	0.961127	0.908539	0.943229	0.503176	0.534907	0.9023	0.926557	-0.0357878	-0.0346908	-0.0317308	-0.0242571	-0.0316166	0.825647	-5.77553	0.00163131	-27.8746	0.999988	-0.948641	16	56635680	NA	NA	NA	NA	NA	cg21156739	0.775	0.799	-0.024	-4.65
cg23685336	0.710347	0.6735	0.78934	0.759837	0.915996	0.869086	0.925907	0.860225	0.0368477	0.0295037	0.04691	0.0656817	0.0447358	0.81303	5.773	0.00163473	27.8655	0.999988	-0.950972	3	154302054	NA	NA	NA	NA	NA	cg23685336	0.8	0.763	0.037	7.88
cg15081901	0.973094	0.947956	0.981579	0.952039	0.633893	0.597021	0.796229	0.760309	0.0251377	0.0295392	0.0368722	0.0359201	0.0318673	0.830265	5.77231	0.00163568	27.863	0.999988	-0.951616	14	100110570	HHIPL1;HHIPL1	NM_001127258;NM_032425	TSS1500;TSS1500	chr14:100111120-100111906	N_Shore	cg15081901	0.81	0.777	0.032	6.96
cg13812657	0.727427	0.77464	0.73118	0.779373	0.743276	0.793598	0.810552	0.831706	-0.0472128	-0.0481928	-0.0503217	-0.0211549	-0.0417206	0.773969	-5.76787	0.00164171	-27.847	0.999988	-0.955713	12	56124760	CD63	NM_001257389	TSS1500	chr12:56122017-56123186	S_Shore	cg13812657	0.734	0.766	-0.032	-5.84
cg09977701	0.39132	0.420329	0.255661	0.308648	0.15421	0.183509	0.297824	0.346112	-0.0290098	-0.0529874	-0.0292984	-0.0482877	-0.0398958	0.294702	-5.7641	0.00164685	-27.8335	0.999988	-0.95919	3	53060719	SFMBT1	NM_016329	5URT	NA	NA	cg09977701	0.327	0.362	-0.035	-5.13
cg17436674	0.390069	0.459482	0.37765	0.435647	0.744821	0.802501	0.224113	0.247212	-0.0694133	-0.0579967	-0.05768	-0.0230993	-0.0520474	0.460187	-5.7641	0.00164686	-27.8334	0.999988	-0.959196	4	106474176	ARHGEF38;ARHGEF38	NM_017700;NM_001242729	Body;Body	NA	NA	cg17436674	0.466	0.509	-0.043	-6.27
cg07351286	0.707893	0.74236	0.810107	0.834993	0.46808	0.502202	0.562436	0.59297	-0.0344665	-0.0248862	-0.034122	-0.0305337	-0.0310021	0.65263	-5.75945	0.00165323	-27.8167	0.999988	-0.96349	16	73576081	NA	NA	NA	NA	NA	cg07351286	0.636	0.659	-0.023	-3.19
cg10068074	0.857835	0.885827	0.866575	0.921339	0.865384	0.936628	0.864932	0.9073	-0.0279919	-0.0547639	-0.0712439	-0.0423683	-0.049092	0.888228	-5.75864	0.00165434	-27.8137	0.999988	-0.964238	15	63384709	NA	NA	NA	NA	NA	cg10068074	0.82	0.858	-0.038	-10.62
cg07903232	0.507396	0.440875	0.0822487	0.0492905	0.796571	0.753288	0.538561	0.504067	0.0665206	0.0329582	0.0432831	0.0344942	0.044314	0.459037	5.75851	0.00165453	27.8133	0.999988	-0.964361	7	20704865	ABCB5;ABCB5;ABCB5	NM_001163993;NM_001163941;NM_178559	Body;Body;Body	NA	NA	cg07903232	0.498	0.457	0.041	5.94
cg15689226	0.194295	0.252505	0.466551	0.523281	0.820418	0.859964	0.874562	0.899367	-0.0582097	-0.0567293	-0.0395458	-0.024805	-0.0448224	0.611368	-5.75825	0.00165488	-27.8123	0.999988	-0.964603	6	37200864	TMEM217;TMEM217;TMEM217;TMEM217;TMEM217	NR_104443;NR_104442;NM_145316;NM_001162900;NM_001286401	Body;Body;5URT;5URT;5URT	NA	NA	cg15689226	0.594	0.63	-0.036	-5.45
cg02269574	0.612366	0.534915	0.895782	0.848358	0.796487	0.767936	0.369683	0.313453	0.077451	0.0474239	0.0285507	0.0562297	0.0524138	0.642372	5.75784	0.00165545	27.8108	0.999988	-0.964983	21	43344403	C2CD2;C2CD2	NM_199050;NM_015500	5URT;Body	NA	NA	cg02269574	0.659	0.614	0.044	7.37
cg15560854	0.617281	0.488846	0.958694	0.815159	0.151116	0.104551	0.15141	0.0714982	0.128435	0.143535	0.0465658	0.0799119	0.099612	0.419819	5.75714	0.00165641	27.8083	0.999988	-0.965628	2	158693910	ACVR1;ACVR1	NM_001105;NM_001111067	5URT;5URT	NA	NA	cg15560854	0.486	0.396	0.09	19.47
cg22748852	0.530611	0.6335	0.464897	0.497315	0.524325	0.590133	0.555489	0.627671	-0.102889	-0.0324182	-0.0658071	-0.0721819	-0.068324	0.552993	-5.75359	0.00166131	-27.7955	0.999988	-0.968913	20	8255893	PLCB1;PLCB1	NM_182734;NM_015192	Body;Body	NA	NA	cg22748852	0.539	0.594	-0.054	-9.15
cg04686264	0.917536	0.890631	0.93474	0.896443	0.936806	0.904604	0.918859	0.867112	0.0269054	0.0382969	0.0322022	0.0517467	0.0372878	0.908341	5.75351	0.00166142	27.7952	0.999988	-0.96899	17	3535998	SHPK	NM_013276	Body	chr17:3539318-3540484	N_Shelf	cg04686264	0.928	0.89	0.038	17.38
cg09208919	0.642043	0.689332	0.68346	0.713	0.69989	0.726742	0.681505	0.719659	-0.047289	-0.0295398	-0.0268527	-0.0381538	-0.0354588	0.694454	-5.75239	0.00166296	-27.7912	0.999988	-0.970021	9	326599	DOCK8;DOCK8;DOCK8	NM_203447;NM_001193536;NM_001190458	Body;Body;Body	NA	NA	cg09208919	0.672	0.7	-0.027	-4.18
cg02563011	0.663814	0.618839	0.582636	0.538671	0.591345	0.561725	0.511245	0.439667	0.0449751	0.0439652	0.0296195	0.0715776	0.0475343	0.563493	5.75076	0.00166522	27.7853	0.999988	-0.97153	8	2960317	CSMD1	NM_033225	Body	NA	NA	cg02563011	0.597	0.555	0.042	6.43
cg20314184	0.129227	0.154931	0.0870058	0.120365	0.115983	0.161466	0.096731	0.150085	-0.0257048	-0.0333593	-0.0454827	-0.0533538	-0.0394751	0.126974	-5.74994	0.00166635	-27.7823	0.999988	-0.972287	19	22967051	ZNF99	NM_001080409	TSS200	NA	NA	cg20314184	0.168	0.207	-0.04	-8.44
cg16637961	0.839599	0.887473	0.828982	0.887705	0.864623	0.96696	0.849778	0.895284	-0.0478733	-0.0587229	-0.102336	-0.0455056	-0.0636095	0.877551	-5.74927	0.00166728	-27.7799	0.999988	-0.972907	3	13177818	NA	NA	NA	NA	NA	cg16637961	0.805	0.855	-0.05	-15.59
cg00367499	0.193985	0.134893	0.167939	0.115238	0.172934	0.130906	0.130924	0.107387	0.0590929	0.0527007	0.0420273	0.0235364	0.0443393	0.144276	5.74824	0.00166872	27.7762	0.999988	-0.973865	5	170634447	RANBP17	NM_022897	Body	NA	NA	cg00367499	0.229	0.183	0.046	10
cg22969760	0.589187	0.658827	0.911995	0.973646	0.874588	0.918749	0.861393	0.887822	-0.0696406	-0.0616512	-0.0441608	-0.0264295	-0.0504705	0.834526	-5.74729	0.00167004	-27.7727	0.999988	-0.974746	4	159122604	NA	NA	NA	NA	NA	cg22969760	0.777	0.819	-0.042	-10.4
cg22369225	0.828156	0.865944	0.810387	0.841109	0.860184	0.884391	0.856047	0.892023	-0.0377874	-0.0307221	-0.0242074	-0.0359762	-0.0321733	0.85478	-5.74475	0.00167358	-27.7635	0.999988	-0.9771	11	15145666	INSC;INSC	NM_001042536;NM_001031853	5URT;Body	NA	NA	cg22369225	0.802	0.827	-0.025	-5.26
cg03019000	0.796135	0.848604	0.417575	0.471583	0.872612	0.895032	0.826229	0.868254	-0.0524692	-0.0540079	-0.0224206	-0.0420252	-0.0427307	0.749503	-5.74382	0.00167488	-27.7602	0.999988	-0.977962	3	51704351	TEX264;TEX264;TEX264;TEX264;TEX264;TEX264;TEX264;TEX264;TEX264	NM_001278195;NM_015926;NM_001129884;NM_001243727;NR_024012;NM_001243726;NM_001243725;NR_103463;NR_103462	TSS1500;TSS1500;TSS1500;TSS1500;TSS1500;TSS1500;TSS1500;TSS1500;TSS1500	chr3:51705062-51706022	N_Shore	cg03019000	0.712	0.747	-0.034	-6.22
cg16794682	0.833534	0.868317	0.834228	0.873527	0.857455	0.89065	0.871103	0.894556	-0.034783	-0.0392994	-0.0331947	-0.0234528	-0.0326825	0.865421	-5.7437	0.00167504	-27.7598	0.999988	-0.978069	11	69460951	CCND1	NM_053056	Body	chr11:69451136-69458596	S_Shelf	cg16794682	0.81	0.835	-0.025	-5.54
cg25830548	0.531287	0.578097	0.900431	0.929733	0.924261	0.955706	0.895443	0.925366	-0.0468094	-0.0293023	-0.0314445	-0.029923	-0.0343698	0.83004	-5.74279	0.00167631	-27.7565	0.999988	-0.978916	6	87041914	NA	NA	NA	NA	NA	cg25830548	0.78	0.807	-0.028	-5.65
cg13493092	0.467336	0.503081	0.554862	0.57916	0.854112	0.904995	0.854167	0.893365	-0.0357455	-0.0242977	-0.0508829	-0.0391981	-0.037531	0.701385	-5.74232	0.00167697	-27.7547	0.999988	-0.979352	12	81992937	PPFIA2;PPFIA2;PPFIA2;PPFIA2;PPFIA2;PPFIA2;PPFIA2	NM_001220478;NM_001220477;NM_001220474;NM_001220473;NM_003625;NM_001220476;NM_001220475	TSS1500;TSS1500;Body;Body;Body;Body;Body	NA	NA	cg13493092	0.676	0.705	-0.029	-4.59
cg14818653	0.532726	0.578571	0.395091	0.458328	0.818548	0.858361	0.519918	0.615942	-0.045845	-0.0632372	-0.0398137	-0.0960237	-0.0612299	0.597185	-5.74099	0.00167883	-27.7499	0.999988	-0.980584	10	110701419	NA	NA	NA	NA	NA	cg14818653	0.577	0.626	-0.049	-8.2
cg26703452	0.100426	0.070423	0.467138	0.434543	0.492293	0.451325	0.726971	0.701062	0.0300028	0.0325944	0.0409682	0.0259086	0.0323685	0.430523	5.73872	0.001682	27.7417	0.999988	-0.982686	4	56415779	NA	NA	NA	chr4:56411993-56413357	S_Shelf	cg26703452	0.473	0.441	0.032	4.26
cg19662205	0.734804	0.779921	0.670316	0.705189	0.811391	0.851896	0.8832	0.906022	-0.0451165	-0.0348732	-0.0405056	-0.0228218	-0.0358293	0.792842	-5.73719	0.00168414	-27.7362	0.999988	-0.984102	9	96238396	FAM120A;FAM120A;FAM120A;FAM120A	NM_001286724;NM_001286723;NM_014612;NM_001286722	Body;Body;Body;Body	NA	NA	cg19662205	0.751	0.777	-0.027	-4.9
cg20403031	0.917259	0.945639	0.920419	0.948763	0.910083	0.949932	0.911127	0.941147	-0.0283798	-0.0283435	-0.0398487	-0.03002	-0.031648	0.930546	-5.73551	0.00168651	-27.7301	0.999988	-0.985662	22	22874590	ZNF280A;ZNF280A	NM_080740;NM_080740	1stExon;5URT	NA	NA	cg20403031	0.86	0.887	-0.027	-7.71
cg23106559	0.895488	0.863753	0.871477	0.839576	0.906395	0.878907	0.848176	0.820082	0.0317351	0.0319007	0.027489	0.0280943	0.0298047	0.865482	5.73516	0.001687	27.7289	0.999988	-0.985985	12	58167483	METTL21B;METTL21B	NM_206914;NM_015433	Body;Body	chr12:58166252-58166741	S_Shore	cg23106559	0.833	0.809	0.023	4.98
cg15061656	0.925718	0.894204	0.494975	0.464214	0.962374	0.936952	0.550741	0.517431	0.0315144	0.0307612	0.0254222	0.0333097	0.0302519	0.718326	5.73375	0.00168899	27.7237	0.999988	-0.987297	5	75903550	IQGAP2;IQGAP2;IQGAP2;IQGAP2	NM_001285462;NM_001285461;NM_006633;NM_001285460	TSS1500;TSS1500;Body;Body	NA	NA	cg15061656	0.715	0.69	0.025	3.83
cg08984179	0.442276	0.60148	0.51196	0.578964	0.523019	0.639982	0.644352	0.70704	-0.159204	-0.0670033	-0.116963	-0.0626879	-0.101465	0.581134	-5.73272	0.00169044	-27.72	0.999988	-0.988252	10	119117730	PDZD8	NM_173791	Body	NA	NA	cg08984179	0.548	0.628	-0.08	-16.93
cg02516943	0.554407	0.597431	0.839193	0.869565	0.783349	0.860569	0.76893	0.836785	-0.0430241	-0.030372	-0.0772201	-0.0678552	-0.0546178	0.763779	-5.73269	0.00169048	-27.7199	0.999988	-0.988282	16	68357783	PRMT7;PRMT7;PRMT7	NM_001184824;NM_019023;NM_001290018	Body;Body;Body	NA	NA	cg02516943	0.716	0.758	-0.042	-8.45
cg17991520	0.424486	0.516755	0.751452	0.837285	0.151384	0.190015	0.125202	0.170215	-0.0922695	-0.0858333	-0.0386313	-0.0450128	-0.0654367	0.395849	-5.73213	0.00169127	-27.7179	0.999988	-0.988802	6	140301076	LOC103352541;LOC100507477;LOC100507477	NR_121624;NR_121622;NR_121623	Body;Body;Body	NA	NA	cg17991520	0.399	0.452	-0.053	-8.7
cg18559596	0.859591	0.886782	0.897157	0.934758	0.901191	0.958134	0.900735	0.937282	-0.0271912	-0.0376011	-0.0569436	-0.0365475	-0.0395708	0.909454	-5.72959	0.00169486	-27.7087	0.999988	-0.99116	10	91220945	SLC16A12;SLC16A12-AS1	NM_213606;NR_120614	Body;Body	NA	NA	cg18559596	0.841	0.872	-0.031	-8.84
cg01429333	0.814989	0.84929	0.848642	0.894092	0.445218	0.470543	0.841293	0.873361	-0.0343015	-0.0454497	-0.0253244	-0.0320685	-0.034286	0.754678	-5.72477	0.00170169	-27.6912	0.999988	-0.995633	7	1152615	C7orf50;C7orf50;C7orf50	NM_001134395;NM_032350;NM_001134396	Body;Body;Body	chr7:1149179-1150306	S_Shelf	cg01429333	0.718	0.743	-0.025	-4.04
cg17445490	0.879826	0.914888	0.923993	0.954158	0.940257	0.967883	0.9264	0.954403	-0.0350621	-0.0301645	-0.0276253	-0.0280027	-0.0302136	0.932726	-5.72383	0.00170303	-27.6878	0.999988	-0.996512	1	21642517	ECE1	NM_001113348	Body	NA	NA	cg17445490	0.863	0.889	-0.026	-7.55
cg17556833	0.537094	0.506367	0.514523	0.474029	0.913933	0.840106	0.669369	0.600854	0.0307277	0.0404945	0.0738276	0.0685156	0.0533914	0.632034	5.72366	0.00170327	27.6872	0.999988	-0.996667	11	61424282	NA	NA	NA	NA	NA	cg17556833	0.656	0.611	0.045	7.41
cg20129904	0.928575	0.958842	0.941159	0.970751	0.601756	0.630307	0.933202	0.962243	-0.0302667	-0.0295921	-0.0285505	-0.0290417	-0.0293628	0.865854	-5.72227	0.00170524	-27.6821	0.999988	-0.997954	3	197027630	DLG1-AS1;DLG1	NR_038289;NM_001290983	Body;TSS1500	chr3:197024427-197025506	S_Shelf	cg20129904	0.809	0.834	-0.024	-5.28
cg20419541	0.859414	0.886076	0.855012	0.906111	0.847067	0.877879	0.850824	0.891752	-0.0266627	-0.0510998	-0.0308122	-0.0409282	-0.0373757	0.871767	-5.72021	0.00170818	-27.6747	0.999988	-0.99987	1	35441734	LOC653160	NR_037869	Body	chr1:35442237-35442936	N_Shore	cg20419541	0.812	0.841	-0.029	-6.66
cg13888180	0.893291	0.920563	0.893792	0.947407	0.856685	0.889421	0.814962	0.852995	-0.0272716	-0.0536156	-0.032736	-0.0380337	-0.0379142	0.88364	-5.71795	0.00171141	-27.6665	0.999988	-1.00197	22	40920413	LOC101927257;MKL1;MKL1;MKL1	NR_109965;NM_001282662;NM_020831;NM_001282661	Body;5URT;5URT;5URT	NA	NA	cg13888180	0.819	0.848	-0.029	-7.14
cg19838163	0.935919	0.826855	0.912242	0.855091	0.859056	0.809704	0.423712	0.297836	0.109064	0.0571507	0.0493524	0.125877	0.085361	0.740052	5.71564	0.00171473	27.658	0.999988	-1.00413	3	169411535	NA	NA	NA	NA	NA	cg19838163	0.748	0.679	0.069	16.85
cg20654611	0.608218	0.557102	0.855142	0.823824	0.909458	0.873877	0.56382	0.494448	0.0511159	0.031318	0.0355806	0.0693725	0.0468467	0.710736	5.71491	0.00171576	27.6554	0.999988	-1.0048	11	27484879	LGR4	NM_018490	Body	NA	NA	cg20654611	0.714	0.676	0.039	6.7
cg24946611	0.490773	0.393671	0.477767	0.450109	0.86664	0.789976	0.641099	0.54812	0.0971021	0.0276574	0.0766634	0.0929791	0.0736005	0.582269	5.71453	0.00171632	27.654	0.999988	-1.00516	12	16939636	NA	NA	NA	NA	NA	cg24946611	0.621	0.558	0.063	11.76
cg09161948	0.412394	0.465627	0.756313	0.785546	0.786548	0.865074	0.865991	0.913509	-0.0532323	-0.0292326	-0.0785268	-0.047518	-0.0521274	0.731375	-5.71407	0.00171697	-27.6524	0.999988	-1.00558	21	46036813	TSPEAR;TSPEAR	NM_144991;NM_001272037	Body;5URT	NA	NA	cg09161948	0.694	0.736	-0.041	-7.77
cg00190989	0.867264	0.889553	0.581422	0.630964	0.895768	0.945484	0.932971	0.971722	-0.0222886	-0.0495421	-0.0497159	-0.0387513	-0.0400745	0.839393	-5.71377	0.0017174	-27.6513	0.999988	-1.00586	2	98796035	VWA3B	NM_144992	Body	NA	NA	cg00190989	0.787	0.819	-0.032	-7.23
cg12643778	0.941684	0.901212	0.948579	0.90807	0.950567	0.912781	0.973562	0.952035	0.0404728	0.0405097	0.0377861	0.021527	0.0350739	0.936061	5.71322	0.00171819	27.6493	0.999988	-1.00637	3	98277503	NA	NA	NA	NA	NA	cg12643778	0.894	0.863	0.031	9.87
cg26758986	0.829138	0.86643	0.283686	0.319646	0.810727	0.864345	0.848965	0.874663	-0.0372921	-0.0359602	-0.0536178	-0.0256976	-0.0381419	0.7122	-5.71308	0.0017184	-27.6488	0.999988	-1.0065	11	74022882	LOC101928580;LOC101928580;P4HA3;P4HA3;P4HA3	NR_120556;NR_120556;NM_182904;NM_001288748;NR_110031	ExonBnd;Body;TSS200;TSS200;TSS200	chr11:74022428-74022703	S_Shore	cg26758986	0.694	0.731	-0.037	-6.65
cg00407401	0.964063	0.923868	0.957571	0.913658	0.974656	0.946323	0.970712	0.944626	0.040195	0.0439134	0.0283328	0.0260855	0.0346317	0.949435	5.71017	0.00172258	27.6382	0.999988	-1.00921	5	142690959	NR3C1;NR3C1;NR3C1;NR3C1;NR3C1;NR3C1;NR3C1;NR3C1;NR3C1;NR3C1;NR3C1;NR3C1;NR3C1;NR3C1;NR3C1	NM_001020825;NM_001204264;NM_001204263;NM_001204262;NM_001204261;NM_001204260;NM_001204259;NM_001204258;NM_000176;NM_001018077;NM_001018076;NM_001018075;NM_001018074;NM_001024094;NM_001204265	Body;Body;Body;Body;Body;Body;Body;Body;Body;Body;Body;Body;Body;Body;Body	NA	NA	cg00407401	0.907	0.873	0.034	12.41
cg14478713	0.827108	0.78077	0.885009	0.844086	0.545886	0.520174	0.868471	0.838909	0.046338	0.0409232	0.0257122	0.029562	0.0356338	0.763802	5.70713	0.00172697	27.6272	0.999988	-1.01204	9	16653688	BNC2	NM_017637	Body	NA	NA	cg14478713	0.754	0.724	0.03	5.37
cg06238300	0.688387	0.721253	0.695632	0.741981	0.70297	0.732489	0.66705	0.695005	-0.0328653	-0.0463486	-0.0295185	-0.0279552	-0.0341719	0.705596	-5.70417	0.00173125	-27.6164	0.999988	-1.0148	17	79952487	ASPSCR1;ASPSCR1;ASPSCR1	NR_045351;NM_001251888;NM_024083	Body;Body;Body	chr17:79952141-79952494	Island	cg06238300	0.689	0.723	-0.033	-5.61
cg07866059	0.456599	0.493831	0.831348	0.865615	0.870889	0.904406	0.914361	0.937415	-0.0372319	-0.0342666	-0.0335168	-0.0230539	-0.0320173	0.784308	-5.70317	0.00173271	-27.6127	0.999988	-1.01573	3	46896524	NA	NA	NA	NA	NA	cg07866059	0.745	0.769	-0.025	-4.3
cg01419967	0.90624	0.861895	0.946564	0.917083	0.92891	0.895497	0.501881	0.475162	0.0443454	0.0294817	0.0334136	0.0267193	0.03349	0.804154	5.70254	0.00173362	27.6105	0.999988	-1.01632	11	16934961	PLEKHA7	NM_175058	Body	NA	NA	cg01419967	0.782	0.756	0.026	4.7
cg10636490	0.608666	0.574946	0.923249	0.891545	0.910949	0.879874	0.926677	0.901863	0.03372	0.0317043	0.0310743	0.0248135	0.030328	0.827221	5.70221	0.00173409	27.6093	0.999988	-1.01662	3	149687315	PFN2;PFN2	NM_053024;NM_002628	Body;Body	chr3:149687877-149689537	N_Shore	cg10636490	0.804	0.779	0.025	4.78
cg24192180	0.139099	0.173472	0.33535	0.387078	0.381766	0.448211	0.514737	0.545068	-0.0343724	-0.0517283	-0.0664443	-0.0303316	-0.0457192	0.365598	-5.70019	0.00173704	-27.6019	0.999988	-1.01851	3	187358450	NA	NA	NA	NA	NA	cg24192180	0.385	0.422	-0.037	-5.35
cg06008205	0.664136	0.61943	0.923202	0.897254	0.922748	0.892574	0.926987	0.892693	0.0447059	0.0259486	0.030174	0.0342939	0.0337806	0.842378	5.69847	0.00173954	27.5956	0.999988	-1.02011	18	52409501	NA	NA	NA	NA	NA	cg06008205	0.817	0.789	0.027	5.72
cg15001381	0.407475	0.366736	0.420961	0.39563	0.234996	0.205691	0.736486	0.691978	0.0407386	0.0253304	0.0293056	0.0445082	0.0349707	0.432494	5.69749	0.00174097	27.5921	0.999988	-1.02103	16	403314	AXIN1;AXIN1	NM_003502;NM_181050	TSS1500;TSS1500	NA	NA	cg15001381	0.45	0.415	0.035	4.89
cg11625631	0.958838	0.922494	0.929671	0.883896	0.979463	0.890936	0.98386	0.929666	0.0363435	0.0457741	0.0885279	0.0541947	0.0562101	0.934853	5.69683	0.00174193	27.5897	0.999988	-1.02164	7	19453933	NA	NA	NA	NA	NA	cg11625631	0.905	0.853	0.052	22.59
cg23500444	0.745658	0.77287	0.731802	0.763139	0.827842	0.855424	0.800622	0.833814	-0.0272123	-0.0313369	-0.0275819	-0.0331921	-0.0298308	0.791396	-5.69651	0.0017424	-27.5885	0.999988	-1.02194	13	99989271	UBAC2;UBAC2;UBAC2;MIR548AN	NR_026644;NM_001144072;NM_177967;NR_039765	Body;Body;Body;Body	NA	NA	cg23500444	0.753	0.775	-0.023	-3.97
cg23919678	0.563338	0.607396	0.599926	0.649819	0.620558	0.651219	0.459415	0.485252	-0.0440585	-0.0498936	-0.0306608	-0.0258373	-0.0376126	0.579615	-5.69406	0.00174598	-27.5796	0.999988	-1.02422	6	155476467	TIAM2	NM_012454	Body	NA	NA	cg23919678	0.576	0.605	-0.029	-3.99
cg00306893	0.136835	0.186618	0.0322377	0.05421	0.3957	0.434553	0.368694	0.416883	-0.0497835	-0.0219723	-0.0388528	-0.0481885	-0.0396993	0.253216	-5.69207	0.0017489	-27.5724	0.999988	-1.02608	3	168726716	NA	NA	NA	NA	NA	cg00306893	0.277	0.314	-0.036	-5.84
cg06789134	0.854273	0.901211	0.867336	0.945094	0.882993	0.93318	0.889986	0.91964	-0.0469379	-0.0777583	-0.0501867	-0.0296545	-0.0511344	0.899214	-5.69178	0.00174932	-27.5713	0.999988	-1.02635	3	70265622	NA	NA	NA	NA	NA	cg06789134	0.828	0.867	-0.039	-11.66
cg01736133	0.879768	0.85588	0.909508	0.871908	0.936183	0.905591	0.919785	0.87895	0.0238882	0.0375994	0.0305923	0.0408349	0.0332287	0.894697	5.69065	0.00175098	27.5672	0.999988	-1.02741	4	120605519	NA	NA	NA	NA	NA	cg01736133	0.857	0.831	0.027	6.53
cg10074314	0.823328	0.854379	0.894523	0.937706	0.529704	0.559025	0.87303	0.900552	-0.0310513	-0.0431832	-0.0293216	-0.0275222	-0.0327696	0.796531	-5.69028	0.00175152	-27.5658	0.999988	-1.02775	21	44285309	WDR4;WDR4;WDR4;WDR4;WDR4;WDR4;WDR4	NR_048535;NM_033661;NM_018669;NM_001260474;NM_001260477;NM_001260475;NM_001260476	Body;Body;Body;Body;5URT;5URT;5URT	NA	NA	cg10074314	0.753	0.777	-0.024	-4.23
cg13417951	0.852064	0.892059	0.843821	0.865812	0.867753	0.919825	0.915178	0.963906	-0.0399945	-0.0219911	-0.0520718	-0.0487276	-0.0406962	0.890052	-5.6881	0.00175473	-27.5579	0.999988	-1.02979	2	29334875	CLIP4	NM_001287528	5URT	chr2:29337983-29338909	N_Shelf	cg13417951	0.825	0.857	-0.031	-8.16
cg04725313	0.596769	0.647609	0.614892	0.662338	0.616529	0.676968	0.648431	0.670477	-0.0508407	-0.047446	-0.0604383	-0.0220461	-0.0451928	0.641752	-5.68744	0.0017557	-27.5555	0.999988	-1.0304	1	150687316	HORMAD1;HORMAD1	NM_001199829;NM_032132	Body;Body	NA	NA	cg04725313	0.62	0.664	-0.044	-7.39
cg11798758	0.930898	0.966112	0.909167	0.942677	0.939708	0.973409	0.928161	0.951325	-0.0352144	-0.0335098	-0.0337001	-0.0231638	-0.031397	0.942682	-5.68736	0.00175581	-27.5552	0.999988	-1.03047	1	5957004	NPHP4;NPHP4;NPHP4;NPHP4	NM_001291594;NM_001291593;NR_111987;NM_015102	Body;Body;Body;Body	NA	NA	cg11798758	0.871	0.899	-0.028	-9.05
cg09750769	0.827052	0.752601	0.600779	0.522381	0.580458	0.496872	0.854084	0.830022	0.0744507	0.0783984	0.0835863	0.024062	0.0651244	0.683031	5.68635	0.0017573	27.5515	0.999988	-1.03142	2	59921243	NA	NA	NA	NA	NA	cg09750769	0.702	0.645	0.057	11.25
cg10705778	0.0663916	0.0919519	0.0731984	0.101517	0.54487	0.579421	0.551604	0.591102	-0.0255603	-0.0283181	-0.0345515	-0.0394973	-0.0319818	0.325007	-5.68487	0.0017595	-27.5461	0.999988	-1.03281	13	114052068	NA	NA	NA	chr13:114048198-114048671	S_Shelf	cg10705778	0.343	0.373	-0.03	-4.07
cg07531507	0.681334	0.711039	0.731094	0.765662	0.733931	0.763379	0.747935	0.774218	-0.0297046	-0.0345688	-0.0294484	-0.0262835	-0.0300013	0.738574	-5.6837	0.00176122	-27.5419	0.999988	-1.0339	19	52276212	NA	NA	NA	NA	NA	cg07531507	0.71	0.733	-0.023	-3.56
cg20185195	0.895659	0.867264	0.944354	0.912582	0.489732	0.459344	0.91916	0.871577	0.0283955	0.0317721	0.0303874	0.0475826	0.0345344	0.794959	5.68368	0.00176125	27.5418	0.999988	-1.03391	1	39395373	RHBDL2;RHBDL2	NM_001304746;NM_017821	TSS200;5URT	NA	NA	cg20185195	0.777	0.747	0.031	5.75
cg07944900	0.14049	0.107658	0.541075	0.509146	0.549972	0.52622	0.529627	0.492462	0.0328319	0.0319293	0.0237514	0.0371657	0.0314196	0.424581	5.68314	0.00176205	27.5398	0.999988	-1.03442	16	50532230	NA	NA	NA	NA	NA	cg07944900	0.469	0.439	0.031	4.03
cg20945939	0.465816	0.496654	0.867791	0.919443	0.880071	0.912866	0.545288	0.610545	-0.0308373	-0.0516522	-0.0327952	-0.0652571	-0.0451355	0.712309	-5.6825	0.001763	-27.5375	0.999988	-1.03502	11	12589878	NA	NA	NA	NA	NA	cg20945939	0.678	0.714	-0.037	-6.28
cg09154794	0.971989	0.934319	0.554807	0.524651	0.911307	0.843632	0.685993	0.641949	0.0376702	0.0301558	0.0676747	0.0440441	0.0448862	0.758581	5.68213	0.00176354	27.5361	0.999988	-1.03536	1	28239160	RPA2;RPA2;RPA2	NM_001286076;NM_002946;NM_001297558	5URT;Body;Body	chr1:28240584-28241535	N_Shore	cg09154794	0.755	0.716	0.039	7.53
cg23071408	0.714572	0.763429	0.732696	0.774529	0.731218	0.774971	0.766579	0.787655	-0.0488568	-0.0418331	-0.0437526	-0.0210764	-0.0388797	0.755706	-5.68193	0.00176383	-27.5354	0.999988	-1.03555	14	74537090	ALDH6A1;ALDH6A1;ALDH6A1	NM_001278594;NM_001278593;NM_005589	Body;Body;Body	NA	NA	cg23071408	0.72	0.75	-0.03	-5.15
cg13957175	0.0942982	0.0434815	0.580614	0.549183	0.729741	0.704251	0.53463	0.489632	0.0508168	0.0314313	0.02549	0.044998	0.038184	0.465729	5.68182	0.001764	27.535	0.999988	-1.03565	9	139233849	GPSM1;GPSM1	NM_015597;NM_001145638	Body;Body	chr9:139231276-139231528	S_Shelf	cg13957175	0.485	0.447	0.038	5.43
cg12790324	0.111914	0.140725	0.0759659	0.105264	0.0685374	0.122073	0.61749	0.658305	-0.028811	-0.0292985	-0.0535352	-0.0408146	-0.0381148	0.237534	-5.6813	0.00176477	-27.5331	0.999988	-1.03614	6	69943140	ADGRB3	NM_001704	Body	NA	NA	cg12790324	0.261	0.3	-0.039	-6.55
cg11076814	0.239411	0.269321	0.823683	0.858527	0.554279	0.579461	0.574962	0.606224	-0.0299101	-0.0348436	-0.0251815	-0.0312618	-0.0302993	0.563233	-5.68048	0.00176599	-27.5301	0.999988	-1.0369	4	11225303	NA	NA	NA	NA	NA	cg11076814	0.559	0.582	-0.023	-2.88
cg19808737	0.826327	0.780194	0.847335	0.784477	0.91726	0.88467	0.898726	0.868489	0.046133	0.0628582	0.0325904	0.0302373	0.0429547	0.850935	5.67978	0.00176703	27.5276	0.999988	-1.03756	12	45245976	NELL2;NELL2;NELL2;NELL2;NELL2	NM_001145109;NM_001145108;NM_006159;NM_001145107;NM_001145110	Body;Body;Body;Body;Body	NA	NA	cg19808737	0.828	0.794	0.034	7.93
cg13375739	0.13572	0.174165	0.0800005	0.128008	0.0709797	0.124827	0.509867	0.532658	-0.0384443	-0.0480071	-0.0538476	-0.0227909	-0.0407725	0.219528	-5.67903	0.00176815	-27.5248	0.999988	-1.03826	10	130338213	NA	NA	NA	chr10:130339526-130339777	N_Shore	cg13375739	0.246	0.288	-0.042	-7.48
cg03397389	0.0783912	0.0518392	0.115669	0.0793774	0.112594	0.0856904	0.0861779	0.052486	0.026552	0.0362915	0.0269041	0.0336919	0.0308599	0.0827782	5.67778	0.00177	27.5203	0.999988	-1.03943	1	36397003	AGO3;AGO3;AGO3;AGO3	NM_024852;NM_177422;NM_024852;NM_177422	5URT;1stExon;1stExon;5URT	chr1:36396249-36397262	Island	cg03397389	0.098	0.067	0.031	9.54
cg08102533	0.613346	0.581441	0.706941	0.655561	0.787438	0.744916	0.70139	0.675972	0.0319045	0.0513803	0.042522	0.0254175	0.0378061	0.683376	5.67751	0.0017704	27.5193	0.999988	-1.03968	1	98726672	LOC729987	NR_046088	Body	NA	NA	cg08102533	0.692	0.66	0.032	5.08
cg17963042	0.62258	0.585421	0.924426	0.900117	0.940274	0.896544	0.557088	0.5264	0.0371594	0.0243092	0.0437302	0.0306877	0.0339716	0.744106	5.67342	0.00177649	27.5044	0.999988	-1.0435	13	21008168	MIR4499;CRYL1	NR_039721;NM_015974	TSS200;Body	chr13:21009774-21010338	N_Shore	cg17963042	0.736	0.709	0.027	4.43
cg17467972	0.613279	0.646259	0.137867	0.183115	0.1143	0.137383	0.53792	0.580739	-0.0329799	-0.0452482	-0.0230824	-0.0428188	-0.0360323	0.368858	-5.67138	0.00177955	-27.4969	0.999988	-1.04542	19	45953298	NA	NA	NA	chr19:45954065-45954504	N_Shore	cg17467972	0.387	0.421	-0.034	-4.72
cg20801666	0.77704	0.816496	0.816516	0.85577	0.458117	0.48065	0.825117	0.857935	-0.0394563	-0.0392544	-0.022533	-0.0328181	-0.0335155	0.735955	-5.67093	0.00178021	-27.4953	0.999988	-1.04583	22	20103296	RANBP1;TRMT2A;TRMT2A;TRMT2A;TRMT2A;TRMT2A;TRMT2A;MIR6816	NM_001278639;NM_022727;NM_001257994;NM_182984;NM_022727;NM_182984;NM_001257994;NR_106874	TSS200;ExonBnd;ExonBnd;ExonBnd;Body;Body;Body;TSS1500	chr22:20104374-20105729	N_Shore	cg20801666	0.704	0.728	-0.024	-3.81
cg04270890	0.480051	0.517358	0.815	0.839599	0.272757	0.329965	0.634264	0.688972	-0.0373067	-0.0245998	-0.0572082	-0.0547087	-0.0434558	0.572246	-5.66999	0.00178162	-27.4918	0.999988	-1.04672	11	57794640	OR9Q1	NM_001005212	5URT	NA	NA	cg04270890	0.562	0.597	-0.035	-4.96
cg25983531	0.977513	0.943334	0.978659	0.955082	0.945459	0.912683	0.945273	0.912649	0.0341798	0.023577	0.0327761	0.0326249	0.0307894	0.946331	5.66878	0.00178344	27.4874	0.999988	-1.04785	7	36765142	AOAH;AOAH;AOAH	NM_001177507;NM_001177506;NM_001637	TSS1500;TSS1500;TSS1500	NA	NA	cg25983531	0.903	0.873	0.03	10.29
cg10552456	0.796739	0.732644	0.759815	0.699616	0.83457	0.801551	0.529582	0.498894	0.0640945	0.0601985	0.0330193	0.030688	0.0470001	0.706677	5.66781	0.0017849	27.4839	0.999988	-1.04876	8	64515576	NA	NA	NA	NA	NA	cg10552456	0.711	0.672	0.039	6.75
cg12839200	0.873789	0.911837	0.674856	0.741757	0.842432	0.887707	0.128781	0.157617	-0.0380484	-0.0669013	-0.0452748	-0.0288363	-0.0447652	0.652347	-5.66674	0.0017865	-27.48	0.999988	-1.04976	11	71789642	NUMA1;NUMA1;NUMA1	NR_104476;NM_006185;NM_001286561	Body;5URT;5URT	chr11:71791385-71791960	N_Shore	cg12839200	0.624	0.659	-0.035	-5.29
cg14648471	0.260079	0.205674	0.0802143	0.0458757	0.458312	0.400833	0.750488	0.724155	0.0544051	0.0343386	0.0574795	0.0263325	0.043139	0.365704	5.66551	0.00178835	27.4755	0.999988	-1.05091	3	149779936	NA	NA	NA	NA	NA	cg14648471	0.416	0.372	0.044	6.77
cg18075885	0.052596	0.0734527	0.0553456	0.0988221	0.833842	0.881273	0.824641	0.875688	-0.0208567	-0.0434765	-0.0474313	-0.0510467	-0.0407028	0.461957	-5.66486	0.00178934	-27.4731	0.999988	-1.05152	13	75984631	TBC1D4;TBC1D4;TBC1D4	NM_014832;NM_001286658;NM_001286659	Body;Body;Body	NA	NA	cg18075885	0.45	0.489	-0.039	-5.61
cg16899358	0.127094	0.100104	0.352833	0.321854	0.71524	0.662109	0.740814	0.68965	0.02699	0.0309792	0.0531305	0.0511649	0.0405661	0.463712	5.66451	0.00178986	27.4718	0.999988	-1.05185	1	48549098	NA	NA	NA	NA	NA	cg16899358	0.504	0.467	0.037	5.26
cg09753006	0.0899654	0.0641787	0.113619	0.0609452	0.376835	0.336344	0.119139	0.053215	0.0257867	0.0526739	0.0404909	0.0659237	0.0462188	0.15178	5.66438	0.00179005	27.4713	0.999988	-1.05197	1	196923877	CFHR2	NM_005666	Body	NA	NA	cg09753006	0.232	0.178	0.054	12.53
cg23396152	0.802874	0.772221	0.9504	0.917412	0.966137	0.941221	0.911006	0.868921	0.0306532	0.0329886	0.0249165	0.042085	0.0326608	0.891274	5.66316	0.00179189	27.4669	0.999988	-1.05311	13	27768548	NA	NA	NA	NA	NA	cg23396152	0.857	0.829	0.028	7.04
cg06152945	0.281682	0.313747	0.470179	0.49781	0.0503328	0.082707	0.230809	0.257451	-0.0320651	-0.0276312	-0.0323742	-0.026642	-0.0296781	0.27309	-5.66313	0.00179194	-27.4668	0.999988	-1.05314	12	29303219	FAR2	NM_001271783	5URT	chr12:29302034-29302954	S_Shore	cg06152945	0.307	0.334	-0.027	-3.79
cg26142119	0.646945	0.682002	0.691622	0.734668	0.709868	0.732265	0.661172	0.708042	-0.0350577	-0.0430464	-0.0223963	-0.0468698	-0.0368425	0.695823	-5.66267	0.00179263	-27.4651	0.999988	-1.05357	1	167802080	ADCY10;ADCY10;ADCY10	NM_001167749;NM_001297772;NM_018417	Body;Body;Body	NA	NA	cg26142119	0.672	0.7	-0.028	-4.36
cg10386511	0.930916	0.871035	0.899359	0.875905	0.946147	0.899773	0.719883	0.678014	0.0598809	0.0234537	0.0463736	0.0418692	0.0428943	0.852629	5.66219	0.00179337	27.4633	0.999988	-1.05403	18	3903479	DLGAP1;DLGAP1	NM_004746;NM_001242761	5URT;5URT	NA	NA	cg10386511	0.826	0.792	0.034	7.97
cg05624395	0.987549	0.943734	0.98615	0.94997	0.967719	0.946106	0.981358	0.93823	0.043815	0.0361798	0.0216128	0.0431274	0.0361837	0.962602	5.66077	0.00179551	27.4581	0.999988	-1.05535	5	149319085	PDE6A	NM_000440	Body	NA	NA	cg05624395	0.926	0.884	0.041	19.02
cg27585222	0.914894	0.891863	0.915539	0.858806	0.910855	0.863055	0.872908	0.833385	0.023031	0.0567329	0.0477999	0.0395227	0.0417716	0.882663	5.65853	0.00179889	27.45	0.999988	-1.05745	2	114737730	LOC100499194;LINC01191	NR_034130;NR_034128	TSS200;Body	chr2:114736853-114737689	S_Shore	cg27585222	0.901	0.858	0.043	16.53
cg14628108	0.93008	0.95679	0.89282	0.95326	0.88823	0.923035	0.885475	0.934222	-0.0267099	-0.0604392	-0.0348044	-0.0487477	-0.0426753	0.920489	-5.65672	0.00180164	-27.4433	0.999988	-1.05915	12	106631875	CKAP4	NM_006825	3UTR	chr12:106633422-106633642	N_Shore	cg14628108	0.847	0.881	-0.034	-10.55
cg17804401	0.849302	0.826677	0.540827	0.500259	0.952928	0.920378	0.709757	0.671851	0.0226244	0.0405679	0.0325507	0.0379056	0.0334121	0.746497	5.65648	0.00180201	27.4424	0.999988	-1.05938	7	4856859	RADIL;RADIL	NM_018059;NM_018059	ExonBnd;Body	chr7:4856858-4857166	Island	cg17804401	0.741	0.714	0.027	4.5
cg22223182	0.944396	0.842129	0.876494	0.828182	0.859048	0.811398	0.859606	0.807227	0.102267	0.0483116	0.0476505	0.0523788	0.062652	0.85356	5.6558	0.00180304	27.4399	0.999988	-1.06001	17	56494544	RNF43;RNF43;RNF43;RNF43	NM_017763;NM_001305544;NM_017763;NM_001305544	5URT;5URT;1stExon;1stExon	NA	NA	cg22223182	0.834	0.783	0.051	14.45
cg14399279	0.892788	0.850664	0.914807	0.82269	0.927436	0.85659	0.708764	0.670734	0.0421242	0.0921178	0.0708456	0.0380309	0.0607796	0.830559	5.65459	0.00180487	27.4355	0.999988	-1.06114	1	194458340	NA	NA	NA	NA	NA	cg14399279	0.814	0.766	0.048	12.09
cg15673546	0.818308	0.851032	0.642378	0.682116	0.883673	0.910481	0.398063	0.425272	-0.032724	-0.0397376	-0.0268077	-0.0272091	-0.0316196	0.701415	-5.65338	0.00180672	-27.4311	0.999988	-1.06228	7	4198108	SDK1;SDK1	NM_152744;NM_001079653	Body;Body	NA	NA	cg15673546	0.675	0.701	-0.026	-3.87
cg07816190	0.504459	0.597211	0.87446	0.934576	0.873176	0.928775	0.837653	0.869385	-0.0927514	-0.0601155	-0.0555992	-0.0317323	-0.0600496	0.802462	-5.65186	0.00180903	-27.4255	0.999988	-1.0637	2	189748382	NA	NA	NA	NA	NA	cg07816190	0.745	0.792	-0.047	-10.82
cg22608305	0.944207	0.881012	0.948473	0.897119	0.945558	0.923469	0.545412	0.495971	0.0631948	0.0513538	0.0220895	0.0494414	0.0465199	0.822653	5.64987	0.00181207	27.4183	0.999988	-1.06557	1	74649727	LRRIQ3	NM_001105659	5URT	NA	NA	cg22608305	0.802	0.764	0.038	8.36
cg04251347	0.112828	0.0810975	0.488463	0.451594	0.564863	0.496238	0.472291	0.429844	0.0317304	0.0368691	0.0686252	0.042447	0.0449179	0.387152	5.64944	0.00181273	27.4167	0.999988	-1.06598	7	4601822	NA	NA	NA	NA	NA	cg04251347	0.441	0.399	0.043	6.41
cg15224830	0.400603	0.369778	0.777202	0.752203	0.818451	0.787323	0.814596	0.774376	0.0308251	0.0249994	0.0311281	0.0402198	0.0317931	0.686816	5.64806	0.00181483	27.4116	0.999988	-1.06727	8	11706799	CTSB;CTSB;CTSB;CTSB;CTSB	NM_001908;NM_147780;NM_147781;NM_147783;NM_147782	Body;Body;Body;Body;Body	NA	NA	cg15224830	0.691	0.664	0.028	4.2
cg24690634	0.332254	0.293798	0.774935	0.749328	0.483607	0.456276	0.620847	0.585118	0.0384563	0.0256061	0.027331	0.0357291	0.0317806	0.53702	5.64774	0.00181533	27.4105	0.999988	-1.06757	2	33465497	LTBP1;LTBP1;LTBP1;LTBP1;LTBP1	NM_206943;NM_001166266;NM_001166264;NM_001166265;NM_000627	Body;Body;Body;Body;Body	NA	NA	cg24690634	0.565	0.535	0.03	4.03
cg10713254	0.499733	0.566832	0.555221	0.609747	0.529827	0.583286	0.922463	0.944721	-0.0670982	-0.0545258	-0.0534587	-0.0222579	-0.0493351	0.651479	-5.64765	0.00181547	-27.4101	0.999988	-1.06766	5	173700967	NA	NA	NA	NA	NA	cg10713254	0.631	0.668	-0.037	-5.93
cg13937257	0.0623454	0.028345	0.83468	0.812298	0.844586	0.805414	0.507585	0.463369	0.0340004	0.0223814	0.0391726	0.0442161	0.0349426	0.544828	5.64743	0.00181581	27.4093	0.999988	-1.06787	6	112684751	NA	NA	NA	chr6:112688077-112688730	N_Shelf	cg13937257	0.562	0.529	0.033	4.56
cg04414026	0.723593	0.760187	0.539315	0.597363	0.571108	0.605431	0.576877	0.605669	-0.0365947	-0.0580481	-0.0343233	-0.0287923	-0.0394396	0.622443	-5.64106	0.00182559	-27.386	0.999988	-1.07385	9	138195156	NA	NA	NA	chr9:138193484-138193805	S_Shore	cg04414026	0.61	0.641	-0.03	-4.37
cg00087546	0.84874	0.805606	0.901858	0.862371	0.939564	0.900839	0.928251	0.907276	0.0431344	0.0394871	0.0387248	0.0209748	0.0355803	0.886813	5.64029	0.00182677	27.3832	0.999988	-1.07457	1	3308286	PRDM16;PRDM16	NM_199454;NM_022114	Body;Body	chr1:3310102-3311035	N_Shore	cg00087546	0.854	0.826	0.028	6.81
cg24859568	0.663239	0.704636	0.655105	0.67697	0.643716	0.693402	0.699982	0.738317	-0.0413967	-0.0218643	-0.0496866	-0.0383357	-0.0378208	0.684421	-5.64008	0.00182711	-27.3824	0.999988	-1.07477	2	37186037	STRN	NM_003162	Body	NA	NA	cg24859568	0.662	0.691	-0.029	-4.32
cg09970590	0.809227	0.757307	0.844991	0.809498	0.839324	0.808498	0.82574	0.797775	0.0519199	0.0354937	0.0308261	0.0279642	0.036551	0.811545	5.63953	0.00182796	27.3803	0.999988	-1.07529	15	37379321	MEIS2;MEIS2;MEIS2;MEIS2;MEIS2;MEIS2;MEIS2;MEIS2;MEIS2	NR_051953;NM_170676;NM_170675;NM_001220482;NM_172315;NM_172316;NM_002399;NM_170677;NM_170674	Body;Body;Body;Body;Body;Body;Body;Body;Body	NA	NA	cg09970590	0.829	0.792	0.037	8.97
cg18700166	0.195902	0.237146	0.873253	0.944446	0.856706	0.908125	0.823669	0.931607	-0.0412436	-0.0711939	-0.0514197	-0.107939	-0.0679489	0.721357	-5.63934	0.00182825	-27.3797	0.999988	-1.07547	13	103279421	TPP2	NM_003291	Body	NA	NA	cg18700166	0.671	0.725	-0.054	-11.04
cg05304553	0.829132	0.865723	0.782388	0.831366	0.793167	0.841169	0.828106	0.850311	-0.0365904	-0.0489781	-0.0480026	-0.0222049	-0.038944	0.82767	-5.63777	0.00183067	-27.3739	0.999988	-1.07694	1	153704049	INTS3	NM_023015	Body	chr1:153700216-153700607	S_Shelf	cg05304553	0.777	0.807	-0.029	-6.07
cg20811317	0.989547	0.951957	0.954223	0.866397	0.942863	0.892655	0.962268	0.917603	0.0375896	0.0878252	0.0502086	0.0446648	0.0550721	0.934689	5.6371	0.00183171	27.3714	0.999988	-1.07757	7	107969837	NRCAM;NRCAM;NRCAM;NRCAM	NM_001193583;NM_001193584;NM_001193582;NM_005010	5URT;5URT;5URT;5URT	NA	NA	cg20811317	0.904	0.853	0.051	21.41
cg03629516	0.299552	0.264238	0.799903	0.721436	0.638667	0.600994	0.724281	0.673825	0.0353138	0.0784676	0.0376723	0.0504562	0.0504775	0.590362	5.63688	0.00183205	27.3706	0.999988	-1.07778	18	32845141	ZSCAN30;ZSCAN30;ZSCAN30	NM_001288711;NM_001166012;NM_001112734	5URT;5URT;5URT	chr18:32847284-32848130	N_Shelf	cg03629516	0.615	0.57	0.045	7.2
cg23206482	0.781793	0.730524	0.861116	0.825315	0.913245	0.843083	0.541687	0.442151	0.0512688	0.0358005	0.0701623	0.0995358	0.0641918	0.742364	5.63674	0.00183227	27.3701	0.999988	-1.07791	11	132446654	OPCML;OPCML	NM_002545;NM_001012393	Body;Body	NA	NA	cg23206482	0.745	0.693	0.052	10.98
cg13795666	0.80721	0.869152	0.73538	0.778121	0.820841	0.901678	0.879818	0.910793	-0.0619413	-0.0427413	-0.0808371	-0.0309752	-0.0541237	0.837874	-5.63584	0.00183366	-27.3668	0.999988	-1.07875	1	200618279	DDX59	NM_001031725	Body	NA	NA	cg13795666	0.777	0.816	-0.04	-9.37
cg04521697	0.852565	0.920821	0.830186	0.897697	0.771865	0.794367	0.815757	0.870501	-0.068256	-0.0675105	-0.0225018	-0.0547439	-0.0532531	0.84422	-5.63534	0.00183443	-27.365	0.999988	-1.07923	3	99684247	MIR3921;FILIP1L;FILIP1L;MIR548G;CMSS1	NR_037486;NM_001042459;NM_182909;NR_031662;NM_032359	TSS1500;5URT;5URT;Body;Body	NA	NA	cg04521697	0.782	0.821	-0.039	-9.32
cg12399860	0.689655	0.661709	0.707514	0.645195	0.748411	0.704659	0.713059	0.637254	0.027946	0.0623188	0.043752	0.075805	0.0524554	0.688432	5.63432	0.00183601	27.3612	0.999988	-1.08018	6	31511521	DDX39B;DDX39B;DDX39B;ATP6V1G2-DDX39B	NM_080598;NM_004640;NR_037852;NR_037853	TSS1500;TSS1500;TSS1500;Body	chr6:31509668-31509896	S_Shore	cg12399860	0.702	0.658	0.044	7.96
cg04824401	0.802683	0.856773	0.790659	0.840962	0.83152	0.851974	0.797615	0.853353	-0.0540903	-0.0503036	-0.0204539	-0.0557379	-0.0451464	0.828192	-5.63415	0.00183628	-27.3606	0.999988	-1.08034	11	47612380	C1QTNF4	NM_031909	5URT	chr11:47615710-47616055	N_Shelf	cg04824401	0.775	0.81	-0.035	-7.72
cg00459445	0.492482	0.516851	0.677783	0.727757	0.423075	0.471776	0.828679	0.897999	-0.0243686	-0.0499748	-0.0487019	-0.0693197	-0.0480913	0.62955	-5.63411	0.00183633	-27.3605	0.999988	-1.08038	7	8126369	GLCCI1	NM_138426	3UTR	NA	NA	cg00459445	0.612	0.649	-0.036	-5.58
cg00000029	0.523598	0.591263	0.845602	0.909819	0.889367	0.944239	0.819502	0.841538	-0.0676651	-0.064216	-0.0548714	-0.0220362	-0.0521972	0.795616	-5.63405	0.00183644	-27.3602	0.999988	-1.08044	16	53468112	RBL2	NM_005611	TSS1500	chr16:53468284-53469209	N_Shore	cg00000029	0.745	0.786	-0.041	-8.84
cg12986021	0.461564	0.483334	0.394767	0.453178	0.398654	0.460456	0.403121	0.45163	-0.0217702	-0.0584113	-0.0618025	-0.0485092	-0.0476233	0.438338	-5.63398	0.00183655	-27.36	0.999988	-1.08051	1	68516627	DIRAS3;GNG12-AS1	NM_004675;NR_040077	TSS200;Body	chr1:68516236-68516473	S_Shore	cg12986021	0.452	0.491	-0.039	-5.52
cg13744508	0.799804	0.745528	0.766277	0.725686	0.845539	0.813253	0.799645	0.773308	0.0542764	0.0405907	0.0322859	0.0263366	0.0383724	0.78363	5.63321	0.00183773	27.3572	0.999988	-1.08123	9	133794519	FIBCD1;FIBCD1	NM_032843;NM_001145106	Body;Body	chr9:133794451-133794661	Island	cg13744508	0.804	0.764	0.04	9.03
cg07411360	0.795457	0.831781	0.739803	0.762121	0.82715	0.87038	0.393602	0.428179	-0.036324	-0.0223179	-0.0432307	-0.0345775	-0.0341125	0.706059	-5.63317	0.0018378	-27.357	0.999988	-1.08126	8	27320300	CHRNA2;CHRNA2	NM_001282455;NM_000742	Body;Body	chr8:27320914-27321276	N_Shore	cg07411360	0.678	0.706	-0.027	-4.23
cg08712827	0.844791	0.895698	0.477581	0.531638	0.802249	0.870559	0.815994	0.936704	-0.0509074	-0.0540574	-0.0683093	-0.12071	-0.073496	0.771902	-5.63213	0.00183942	-27.3532	0.999988	-1.08225	12	96696914	CDK17;CDK17	NM_002595;NM_001170464	Body;Body	NA	NA	cg08712827	0.716	0.773	-0.057	-13.52
cg22578230	0.904406	0.943847	0.560456	0.586335	0.874596	0.901375	0.896943	0.93566	-0.0394406	-0.0258788	-0.0267796	-0.0387169	-0.0327039	0.825452	-5.63088	0.00184136	-27.3486	0.999988	-1.08342	10	44140936	ZNF32;ZNF32;ZNF32-AS2;ZNF32-AS3	NM_006973;NM_001005368;NR_047558;NR_038867	Body;Body;TSS1500;Body	chr10:44143856-44144698	N_Shelf	cg22578230	0.777	0.802	-0.025	-4.85
cg22563535	0.138084	0.106851	0.910146	0.867274	0.634629	0.610513	0.151872	0.117794	0.0312325	0.0428719	0.0241164	0.034078	0.0330747	0.442145	5.62852	0.00184503	27.34	0.999988	-1.08564	19	57154270	SMIM17	NM_001193628	TSS1500	chr19:57154197-57155015	Island	cg22563535	0.477	0.444	0.033	4.37
cg06512476	0.0782651	0.101469	0.730407	0.788922	0.503143	0.556513	0.538223	0.578203	-0.023204	-0.0585149	-0.0533702	-0.0399802	-0.0437673	0.484393	-5.62831	0.00184536	-27.3392	0.999988	-1.08584	7	34195767	NA	NA	NA	NA	NA	cg06512476	0.482	0.517	-0.034	-4.69
cg12800028	0.162387	0.141589	0.556988	0.507867	0.23943	0.197628	0.58295	0.540144	0.0207981	0.0491217	0.0418018	0.0428066	0.038632	0.366123	5.62763	0.00184642	27.3367	0.999988	-1.08648	6	110300146	GPR6;GPR6	NM_005284;NM_001286099	5URT;Body	chr6:110299365-110301267	Island	cg12800028	0.421	0.386	0.035	4.99
cg11653125	0.857118	0.756609	0.778952	0.688949	0.785196	0.757684	0.573156	0.467004	0.100508	0.0900032	0.0275119	0.106152	0.0810439	0.708084	5.62693	0.00184752	27.3341	0.999988	-1.08714	14	36420213	NA	NA	NA	NA	NA	cg11653125	0.724	0.657	0.067	15.08
cg01525935	0.924116	0.883715	0.960108	0.880437	0.941922	0.810463	0.914529	0.833979	0.0404011	0.0796715	0.131458	0.0805493	0.0830201	0.893659	5.62623	0.00184862	27.3315	0.999988	-1.0878	10	111765113	ADD3;ADD3-AS1	NM_019903;NR_038943	TSS1500;Body	chr10:111767087-111768355	N_Shore	cg01525935	0.875	0.807	0.068	27.25
cg07578718	0.900137	0.8676	0.856769	0.805331	0.872756	0.844061	0.857357	0.825811	0.0325365	0.0514385	0.0286947	0.0315452	0.0360537	0.853728	5.62536	0.00184997	27.3284	0.999988	-1.08861	6	26248336	HIST1H4G	NM_003547	TSS1500	chr6:26246815-26247100	S_Shore	cg07578718	0.825	0.795	0.029	6.48
cg07391998	0.898994	0.873835	0.898135	0.864013	0.896162	0.84095	0.864501	0.821977	0.0251588	0.0341213	0.055212	0.0425245	0.0392541	0.869821	5.62387	0.0018523	27.3229	0.999988	-1.09002	2	32035386	NA	NA	NA	NA	NA	cg07391998	0.838	0.806	0.032	7.64
cg12459706	0.144302	0.107083	0.10253	0.0631029	0.160766	0.0733204	0.165252	0.100465	0.0372194	0.0394274	0.087446	0.0647875	0.0572201	0.114603	5.62286	0.00185389	27.3192	0.999988	-1.09097	6	32939295	BRD2;BRD2;BRD2;BRD2	NM_005104;NM_001113182;NM_001291986;NM_001199455	5URT;5URT;5URT;TSS200	chr6:32939275-32940954	Island	cg12459706	0.204	0.143	0.061	17.13
cg00490655	0.167388	0.132781	0.425019	0.389374	0.184553	0.159831	0.825827	0.775242	0.0346075	0.035645	0.0247221	0.0505846	0.0363898	0.382502	5.62223	0.00185488	27.3168	0.999988	-1.09157	2	164592854	FIGN	NM_018086	TSS1500	chr2:164592917-164593511	N_Shore	cg00490655	0.401	0.364	0.037	5.28
cg04418585	0.598737	0.567997	0.966741	0.914023	0.991473	0.963548	0.986734	0.950382	0.0307407	0.0527178	0.027925	0.0363525	0.036934	0.867454	5.62202	0.00185521	27.3161	0.999988	-1.09176	11	84735349	DLG2	NM_001142699	Body	NA	NA	cg04418585	0.849	0.809	0.04	10.96
cg18769929	0.89598	0.833637	0.911561	0.840909	0.850736	0.828359	0.512088	0.438311	0.0623428	0.0706521	0.0223771	0.073777	0.0572872	0.763947	5.62035	0.00185783	27.3099	0.999988	-1.09334	8	130229087	LINC00977	NR_033916	Body	NA	NA	cg18769929	0.758	0.713	0.045	9.36
cg11105761	0.776247	0.799143	0.820372	0.852294	0.80056	0.844143	0.76697	0.808846	-0.0228961	-0.0319213	-0.0435824	-0.0418752	-0.0350687	0.808572	-5.61984	0.00185863	-27.3081	0.999988	-1.09381	11	64817080	NAALADL1	NM_005468	Body	chr11:64815040-64815722	S_Shore	cg11105761	0.762	0.789	-0.027	-5.02
cg11467948	0.541252	0.475526	0.0979677	0.0714014	0.942681	0.898256	0.954722	0.914027	0.0657259	0.0265663	0.0444245	0.0406948	0.0443529	0.611979	5.61982	0.00185867	27.308	0.999988	-1.09384	1	192458310	NA	NA	NA	NA	NA	cg11467948	0.626	0.587	0.039	5.99
cg14657421	0.90774	0.935915	0.920431	0.945886	0.910178	0.942629	0.924165	0.962759	-0.0281749	-0.025455	-0.0324517	-0.038594	-0.0311689	0.931213	-5.61964	0.00185896	-27.3073	0.999988	-1.09401	10	114139877	ACSL5;ACSL5;ACSL5	NM_203379;NM_203380;NM_016234	5URT;5URT;Body	NA	NA	cg14657421	0.861	0.887	-0.026	-7.59
cg14085593	0.948394	0.913221	0.933354	0.911247	0.94373	0.897123	0.658831	0.61884	0.0351732	0.022107	0.046607	0.0399905	0.0359694	0.853092	5.61666	0.00186365	27.2964	0.999988	-1.09682	2	136792529	NA	NA	NA	NA	NA	cg14085593	0.824	0.794	0.03	6.5
cg16347256	0.833138	0.893576	0.677277	0.733586	0.906629	0.945966	0.913097	0.937229	-0.060438	-0.0563094	-0.0393374	-0.0241316	-0.0450541	0.855062	-5.61206	0.00187093	-27.2794	0.999988	-1.10116	1	57285160	C1orf168;C1orf168	NM_001004303;NM_001004303	1stExon;5URT	NA	NA	cg16347256	0.797	0.831	-0.034	-8.17
cg00198337	0.537358	0.570588	0.378601	0.405478	0.708383	0.734325	0.638797	0.675749	-0.0332303	-0.0268766	-0.0259422	-0.0369515	-0.0307501	0.58116	-5.60995	0.00187428	-27.2717	0.999988	-1.10315	5	1082123	SLC12A7	NM_006598	Body	chr5:1085140-1085847	N_Shelf	cg00198337	0.58	0.605	-0.025	-3.24
cg11022060	0.180087	0.103894	0.13952	0.112202	0.611251	0.561313	0.615667	0.566866	0.0761926	0.0273189	0.0499387	0.0488016	0.0505629	0.36135	5.60921	0.00187545	27.269	0.999988	-1.10384	15	83298969	CPEB1;CPEB1	NM_001288819;NM_030594	5URT;Body	NA	NA	cg11022060	0.418	0.37	0.049	7.74
cg14554507	0.0621775	0.0384667	0.529266	0.495174	0.882858	0.853083	0.557797	0.521118	0.0237108	0.0340915	0.0297742	0.0366792	0.0310639	0.492493	5.60891	0.00187592	27.2679	0.999988	-1.10412	2	4909803	NA	NA	NA	NA	NA	cg14554507	0.52	0.491	0.029	3.71
cg21902095	0.478211	0.442629	0.0871235	0.0649812	0.0884448	0.0465183	0.0843776	0.0359168	0.0355818	0.0221423	0.0419265	0.0484608	0.0370279	0.166025	5.60842	0.0018767	27.266	0.999988	-1.10459	3	9005405	RAD18	NM_020165	TSS1500	chr3:9004864-9005270	S_Shore	cg21902095	0.184	0.147	0.037	8.32
cg13715502	0.672035	0.724772	0.76949	0.825223	0.821664	0.845007	0.526772	0.564309	-0.0527375	-0.0557335	-0.0233434	-0.037537	-0.0423378	0.718659	-5.60712	0.00187877	-27.2613	0.999988	-1.10581	9	112211847	PTPN3;PTPN3;PTPN3;PTPN3;PTPN3;PTPN3	NM_001145369;NM_001145370;NM_001145369;NM_001145370;NM_002829;NM_001145368	1stExon;1stExon;5URT;5URT;Body;Body	NA	NA	cg13715502	0.687	0.721	-0.034	-5.71
cg04038759	0.717769	0.742831	0.764432	0.793027	0.761682	0.793417	0.761334	0.795234	-0.0250619	-0.0285958	-0.0317348	-0.0339004	-0.0298232	0.766216	-5.60691	0.00187912	-27.2605	0.999988	-1.10602	20	60992716	RBBP8NL	NM_080833	Body	chr20:60992458-60993086	Island	cg04038759	0.732	0.754	-0.023	-3.67
cg16518271	0.727224	0.767103	0.412567	0.442491	0.822987	0.87899	0.76601	0.795132	-0.0398787	-0.0299243	-0.0560024	-0.0291218	-0.0387318	0.701563	-5.60427	0.00188332	-27.2507	0.999988	-1.10851	18	35588125	NA	NA	NA	NA	NA	cg16518271	0.676	0.707	-0.031	-5.02
cg11390489	0.91048	0.942332	0.931711	0.957049	0.897774	0.939746	0.905358	0.935072	-0.0318529	-0.0253386	-0.0419713	-0.0297139	-0.0322192	0.92744	-5.60231	0.00188646	-27.2435	0.999988	-1.11036	8	62568172	ASPH;ASPH;ASPH;ASPH;ASPH;ASPH;ASPH;ASPH;ASPH	NM_001164751;NM_001164752;NM_032468;NM_001164753;NM_001164755;NM_032466;NM_001164754;NM_001164750;NM_004318	Body;Body;Body;Body;Body;Body;Body;Body;Body	NA	NA	cg11390489	0.857	0.883	-0.026	-7.52
cg03346498	0.816883	0.758202	0.841749	0.78899	0.7986	0.743755	0.575866	0.458031	0.058681	0.0527588	0.054845	0.117834	0.0710298	0.722759	5.59991	0.00189031	27.2347	0.999988	-1.11263	1	191930881	NA	NA	NA	NA	NA	cg03346498	0.732	0.672	0.06	12.91
cg03034552	0.655829	0.690616	0.676651	0.703598	0.709151	0.734844	0.746074	0.779496	-0.0347868	-0.0269465	-0.0256934	-0.0334218	-0.0302121	0.712032	-5.59963	0.00189075	-27.2337	0.999988	-1.11289	22	20756053	ZNF74;ZNF74;ZNF74;ZNF74;ZNF74	NR_046282;NM_001256524;NM_001256523;NM_003426;NM_001256525	Body;Body;Body;Body;Body	chr22:20759743-20760923	N_Shelf	cg03034552	0.689	0.712	-0.023	-3.44
cg13631383	0.0549848	0.081367	0.0663709	0.0985363	0.0810445	0.134487	0.0531864	0.108207	-0.0263822	-0.0321654	-0.0534426	-0.0550207	-0.0417528	0.084773	-5.59883	0.00189205	-27.2307	0.999988	-1.11365	5	52286162	ITGA2;ITGA2;ITGA2;ITGA2;ITGA2;ITGA2	NR_073103;NR_073107;NR_073106;NR_073105;NR_073104;NM_002203	Body;Body;Body;Body;Body;Body	chr5:52284715-52285489	S_Shore	cg13631383	0.119	0.166	-0.046	-12.73
cg22545206	0.546949	0.498082	0.49145	0.446644	0.502786	0.4748	0.96944	0.942621	0.048867	0.044806	0.0279865	0.0268192	0.0371196	0.609096	5.59821	0.00189303	27.2284	0.999988	-1.11423	2	118617499	NA	NA	NA	chr2:118616575-118618163	Island	cg22545206	0.628	0.59	0.038	5.67
cg06588466	0.908468	0.931158	0.891334	0.935768	0.876531	0.936118	0.883591	0.945333	-0.0226906	-0.0444339	-0.0595872	-0.0617425	-0.0471135	0.913538	-5.59767	0.00189391	-27.2264	0.999988	-1.11475	13	30338633	UBL3	NM_007106	3UTR	NA	NA	cg06588466	0.84	0.877	-0.037	-11.47
cg10715905	0.89208	0.935985	0.56478	0.620842	0.519256	0.553172	0.83907	0.864276	-0.0439052	-0.056062	-0.0339155	-0.0252052	-0.039772	0.723683	-5.59747	0.00189423	-27.2257	0.999988	-1.11493	3	71542870	FOXP1;FOXP1;FOXP1;FOXP1;FOXP1	NM_001244816;NM_001244808;NM_032682;NM_001244810;NM_001012505	5URT;5URT;5URT;5URT;5URT	NA	NA	cg10715905	0.691	0.72	-0.029	-4.7
cg15082040	0.236734	0.288755	0.0386839	0.0684735	0.317145	0.358161	0.342857	0.369517	-0.0520212	-0.0297896	-0.0410157	-0.0266597	-0.0373716	0.252541	-5.5969	0.00189515	-27.2236	0.999988	-1.11548	4	124299999	NA	NA	NA	NA	NA	cg15082040	0.28	0.315	-0.035	-5.51
cg11012117	0.529844	0.493782	0.57795	0.533497	0.888156	0.864055	0.556777	0.526193	0.0360619	0.0444529	0.0241018	0.0305842	0.0338002	0.621282	5.59689	0.00189517	27.2235	0.999988	-1.11549	3	38647065	SCN5A;SCN5A;SCN5A;SCN5A;SCN5A;SCN5A	NM_001099405;NM_001099404;NM_001160161;NM_001160160;NM_198056;NM_000335	Body;Body;Body;Body;Body;Body	NA	NA	cg11012117	0.639	0.61	0.028	3.99
cg14637885	0.731637	0.697844	0.765858	0.723745	0.9633	0.931534	0.898256	0.832224	0.0337935	0.0421128	0.0317656	0.0660319	0.043426	0.81805	5.59586	0.00189682	27.2197	0.999988	-1.11645	12	74416010	NA	NA	NA	NA	NA	cg14637885	0.804	0.768	0.036	7.99
cg16084136	0.562721	0.58973	0.510882	0.569827	0.914491	0.958897	0.937604	0.970721	-0.0270093	-0.058945	-0.044406	-0.0331167	-0.0408693	0.751859	-5.59542	0.00189753	-27.2181	0.999988	-1.11687	2	58348101	VRK2;VRK2;VRK2;VRK2;VRK2;VRK2;VRK2;VRK2;VRK2	NM_001288838;NM_001130483;NM_001130481;NM_001130480;NM_006296;NM_001288837;NM_001130482;NM_001288839;NM_001288836	Body;Body;Body;Body;Body;Body;Body;Body;Body	NA	NA	cg16084136	0.717	0.751	-0.034	-6.26
cg23466166	0.42459	0.400679	0.860997	0.831296	0.144688	0.104228	0.734978	0.700396	0.0239109	0.0297011	0.0404594	0.0345825	0.0321635	0.525231	5.59268	0.00190194	27.208	0.999988	-1.11946	8	141931840	PTK2;PTK2;PTK2	NM_005607;NM_001199649;NM_153831	Body;5URT;5URT	NA	NA	cg23466166	0.549	0.519	0.03	3.96
cg09523552	0.505454	0.480595	0.831249	0.798914	0.830963	0.785239	0.472471	0.419325	0.0248592	0.0323351	0.0457243	0.0531463	0.0390162	0.640526	5.59151	0.00190385	27.2037	0.999988	-1.12057	4	38036819	TBC1D1;TBC1D1	NM_015173;NM_001253912	Body;Body	NA	NA	cg09523552	0.654	0.62	0.033	4.98
cg15529551	0.890118	0.926763	0.498359	0.54001	0.936128	0.956957	0.885646	0.92745	-0.0366452	-0.041651	-0.0208284	-0.0418034	-0.035232	0.820179	-5.59051	0.00190546	-27.2	0.999988	-1.12151	14	61283164	MNAT1;MNAT1	NM_002431;NM_001177963	Body;Body	NA	NA	cg15529551	0.772	0.8	-0.028	-5.52
cg21641064	0.838396	0.807012	0.891846	0.843434	0.882363	0.847383	0.655225	0.629812	0.0313846	0.0484123	0.0349802	0.0254132	0.0350476	0.799434	5.5903	0.0019058	27.1992	0.999988	-1.12172	22	34412897	NA	NA	NA	NA	NA	cg21641064	0.781	0.754	0.027	5.03
cg20300412	0.098176	0.140102	0.207831	0.260743	0.0360312	0.0673882	0.0820369	0.107711	-0.0419258	-0.0529116	-0.031357	-0.0256743	-0.0379672	0.125002	-5.59017	0.00190602	-27.1987	0.999988	-1.12184	4	65749341	NA	NA	NA	NA	NA	cg20300412	0.165	0.203	-0.038	-8.12
cg10946259	0.873144	0.839966	0.575846	0.511138	0.919897	0.881946	0.696901	0.663315	0.0331786	0.0647085	0.0379511	0.0335866	0.0423562	0.745269	5.58998	0.00190633	27.198	0.999988	-1.12202	6	160851495	SLC22A3	NM_021977	Body	NA	NA	cg10946259	0.741	0.707	0.034	6.07
cg12863565	0.135245	0.18287	0.102687	0.137053	0.655499	0.691573	0.938334	0.961572	-0.0476255	-0.0343658	-0.0360745	-0.0232384	-0.0353261	0.475604	-5.58927	0.00190746	-27.1954	0.999988	-1.12268	8	25902558	EBF2;EBF2	NM_022659;NM_022659	1stExon;5URT	chr8:25899335-25899692	S_Shelf	cg12863565	0.475	0.505	-0.031	-4.09
cg11749167	0.484504	0.517396	0.785668	0.81352	0.773034	0.800864	0.790385	0.818224	-0.0328919	-0.027852	-0.0278304	-0.027839	-0.0291033	0.722949	-5.58726	0.00191073	-27.188	0.999988	-1.12459	7	150759663	SLC4A2;SLC4A2;SLC4A2;SLC4A2;SLC4A2	NM_001199694;NM_001199693;NM_001199693;NM_003040;NM_001199692	TSS200;5URT;1stExon;Body;Body	chr7:150757031-150757297	S_Shelf	cg11749167	0.708	0.737	-0.029	-4.85
cg19097322	0.452293	0.486998	0.822653	0.846594	0.497961	0.543935	0.0642347	0.0966093	-0.0347047	-0.0239402	-0.0459731	-0.0323746	-0.0342482	0.47641	-5.58593	0.0019129	-27.1831	0.999988	-1.12585	6	123100553	FABP7	NM_001446	TSS200	NA	NA	cg19097322	0.48	0.508	-0.028	-3.55
cg11002741	0.874499	0.913622	0.903294	0.946928	0.880813	0.901274	0.867438	0.907841	-0.039123	-0.0436335	-0.0204615	-0.0404023	-0.0359051	0.899464	-5.58579	0.00191312	-27.1826	0.999988	-1.12598	16	24657668	NA	NA	NA	NA	NA	cg11002741	0.834	0.862	-0.028	-7.26
cg11179901	0.563795	0.477869	0.771379	0.739454	0.914607	0.870114	0.935976	0.871434	0.085926	0.0319248	0.0444933	0.0645415	0.0567214	0.768078	5.58501	0.0019144	27.1797	0.999988	-1.12673	8	82374053	FABP9	NM_001080526	TSS1500	NA	NA	cg11179901	0.768	0.721	0.048	10.27
cg20567368	0.458609	0.49871	0.833372	0.858474	0.84775	0.891754	0.856739	0.884811	-0.0401017	-0.0251015	-0.0440047	-0.0280724	-0.0343201	0.766277	-5.58478	0.00191476	-27.1789	0.999988	-1.12694	10	7583081	NA	NA	NA	NA	NA	cg20567368	0.729	0.756	-0.027	-4.68
cg07671727	0.896885	0.864616	0.978241	0.899398	0.938423	0.8902	0.944285	0.901917	0.0322686	0.078843	0.0482224	0.0423674	0.0504254	0.914246	5.58396	0.0019161	27.1758	0.999988	-1.12772	7	87148380	ABCB1	NM_000927	Body	NA	NA	cg07671727	0.882	0.839	0.043	14.57
cg10195763	0.0479452	0.0892128	0.0851124	0.108214	0.067554	0.111695	0.0708493	0.101919	-0.0412676	-0.0231018	-0.0441408	-0.0310701	-0.0348951	0.0853128	-5.58244	0.00191858	-27.1702	0.999988	-1.12915	1	2246864	NA	NA	NA	chr1:2245714-2247086	Island	cg10195763	0.068	0.103	-0.035	-11.19
cg09808003	0.569665	0.640188	0.273804	0.313503	0.591147	0.650725	0.946434	0.973805	-0.0705236	-0.0396995	-0.0595777	-0.0273708	-0.0492929	0.619909	-5.58203	0.00191925	-27.1687	0.999988	-1.12954	12	123887091	SETD8	NM_020382	Body	NA	NA	cg09808003	0.603	0.643	-0.04	-6.29
cg00204532	0.828515	0.88856	0.43136	0.549439	0.836973	0.887135	0.536489	0.59301	-0.0600453	-0.118079	-0.0501613	-0.0565209	-0.0712016	0.693935	-5.58079	0.00192127	-27.1641	0.999988	-1.13072	3	4533398	ITPR1-AS1	NR_108075	Body	chr3:4534412-4535367	N_Shore	cg00204532	0.652	0.71	-0.058	-11.64
cg27033727	0.97033	0.936677	0.664285	0.631504	0.979739	0.955134	0.717121	0.688664	0.0336532	0.0327803	0.0246045	0.0284563	0.0298736	0.817932	5.58011	0.00192239	27.1616	0.999988	-1.13136	15	42470732	VPS39;VPS39	NM_001301138;NM_015289	Body;Body	NA	NA	cg27033727	0.801	0.772	0.028	5.62
cg08608062	0.786161	0.808759	0.319557	0.375602	0.885814	0.932324	0.874276	0.939893	-0.0225982	-0.0560451	-0.0465096	-0.0656169	-0.0476925	0.740298	-5.5789	0.00192437	-27.1571	0.999988	-1.13251	2	63903751	NA	NA	NA	NA	NA	cg08608062	0.701	0.739	-0.039	-7.16
cg03741350	0.911579	0.949705	0.503186	0.531294	0.884074	0.909572	0.803958	0.849189	-0.0381262	-0.0281083	-0.0254979	-0.0452312	-0.0342409	0.792819	-5.57631	0.00192862	-27.1475	0.999988	-1.13496	17	29296455	RNF135;RNF135;RNF135	NM_001184992;NM_032322;NM_197939	TSS1500;TSS1500;TSS1500	chr17:29298046-29298606	N_Shore	cg03741350	0.75	0.779	-0.028	-5.27
cg03626187	0.673837	0.753317	0.914056	0.966884	0.935044	0.961598	0.825275	0.878408	-0.07948	-0.0528284	-0.0265534	-0.0531329	-0.0529987	0.863552	-5.5736	0.00193308	-27.1375	0.999988	-1.13754	16	8834851	ABAT;ABAT;ABAT	NM_001127448;NM_020686;NM_000663	Body;Body;Body	NA	NA	cg03626187	0.799	0.843	-0.044	-12.35
cg15573623	0.161901	0.224796	0.620606	0.669166	0.582716	0.65937	0.701779	0.727268	-0.0628952	-0.0485602	-0.0766541	-0.0254893	-0.0533997	0.54345	-5.56984	0.00193928	-27.1236	0.999988	-1.1411	8	57871479	IMPAD1	NM_017813	3UTR	NA	NA	cg15573623	0.533	0.576	-0.043	-6.42
cg27427295	0.565243	0.479953	0.836588	0.756634	0.854739	0.82928	0.870842	0.772387	0.0852897	0.0799539	0.0254597	0.0984546	0.0722895	0.745708	5.56878	0.00194103	27.1197	0.999988	-1.1421	2	99457337	KIAA1211L	NM_207362	Body	NA	NA	cg27427295	0.753	0.692	0.06	13.85
cg14181058	0.0454224	0.0836804	0.067097	0.103791	0.307517	0.393683	0.414054	0.478609	-0.038258	-0.0366944	-0.0861656	-0.064555	-0.0564183	0.236732	-5.5657	0.00194613	-27.1083	0.999988	-1.14503	3	169164903	MECOM;MECOM	NM_001205194;NM_004991	5URT;Body	NA	NA	cg14181058	0.254	0.307	-0.053	-10.29
cg09597759	0.631644	0.587884	0.967819	0.915376	0.947914	0.927029	0.956179	0.914543	0.0437597	0.0524434	0.0208848	0.0416354	0.0396808	0.856048	5.56526	0.00194687	27.1066	0.999988	-1.14545	7	147781101	CNTNAP2;MIR548T	NM_014141;NR_036093	Body;Body	NA	NA	cg09597759	0.833	0.798	0.035	8.42
cg16022266	0.593213	0.63217	0.536357	0.570813	0.491509	0.572292	0.669586	0.745905	-0.0389561	-0.0344564	-0.0807821	-0.0763194	-0.0576285	0.601481	-5.56114	0.00195373	-27.0914	0.999988	-1.14937	15	84777626	EFTUD1P1	NR_036652	Body	NA	NA	cg16022266	0.586	0.631	-0.046	-7.4
cg09351524	0.0915267	0.0590301	0.283482	0.239906	0.416951	0.376986	0.322233	0.247671	0.0324966	0.0435758	0.0399653	0.074562	0.0476499	0.254723	5.56111	0.00195378	27.0912	0.999988	-1.1494	14	33232603	AKAP6	NM_004274	Body	NA	NA	cg09351524	0.327	0.28	0.047	8.11
cg25554530	0.836927	0.771928	0.831714	0.777775	0.830347	0.798359	0.833657	0.737918	0.0649989	0.0539391	0.0319878	0.0957392	0.0616663	0.802328	5.55954	0.00195639	27.0854	0.999988	-1.15088	3	71015639	FOXP1;FOXP1;FOXP1;FOXP1;FOXP1;FOXP1;FOXP1;FOXP1	NM_001244813;NM_001244815;NM_032682;NM_001244816;NM_001244814;NM_001244812;NM_001244810;NM_001244808	Body;Body;Body;Body;Body;Body;Body;Body	NA	NA	cg25554530	0.794	0.743	0.051	12.24
cg17677870	0.503426	0.465815	0.899826	0.866564	0.934323	0.902487	0.26757	0.244989	0.0376112	0.0332621	0.031836	0.0225812	0.0313226	0.635625	5.5587	0.0019578	27.0823	0.999988	-1.15168	22	32247776	DEPDC5;DEPDC5;DEPDC5;DEPDC5;DEPDC5	NR_110988;NM_001242896;NM_001242897;NM_001136029;NM_014662	Body;Body;Body;Body;Body	NA	NA	cg17677870	0.643	0.617	0.026	3.57
cg20694962	0.96605	0.892619	0.849163	0.820717	0.885408	0.841401	0.614894	0.569224	0.0734313	0.0284453	0.0440071	0.0456697	0.0478883	0.804934	5.5528	0.00196768	27.0605	0.999988	-1.15729	11	122756077	C11orf63;C11orf63	NM_024806;NM_199124	5URT;5URT	chr11:122753386-122753951	S_Shelf	cg20694962	0.789	0.749	0.04	8.74
cg20701841	0.922502	0.954234	0.924029	0.951749	0.919301	0.951657	0.932054	0.957339	-0.0317318	-0.0277194	-0.0323561	-0.0252856	-0.0292732	0.939108	-5.5513	0.00197021	-27.0549	0.999988	-1.15872	20	23420121	CSTL1	NM_138283	TSS200	NA	NA	cg20701841	0.868	0.893	-0.025	-7.49
cg02287279	0.924558	0.970217	0.870951	0.900055	0.9092	0.937093	0.897413	0.927617	-0.0456598	-0.0291042	-0.0278926	-0.0302037	-0.0332151	0.917138	-5.5484	0.0019751	-27.0441	0.999988	-1.16148	5	89814120	LYSMD3;LYSMD3	NM_198273;NM_001286812	3UTR;3UTR	NA	NA	cg02287279	0.848	0.875	-0.027	-7.26
cg03928154	0.510803	0.488713	0.838566	0.807063	0.288716	0.251302	0.806287	0.767057	0.02209	0.0315029	0.0374147	0.0392301	0.0325594	0.594813	5.54762	0.00197642	27.0412	0.999988	-1.16222	12	131194179	NA	NA	NA	NA	NA	cg03928154	0.61	0.577	0.033	4.68
cg07733057	0.63352	0.662587	0.511559	0.536073	0.499867	0.543192	0.578676	0.624544	-0.0290675	-0.024514	-0.0433259	-0.0458687	-0.035694	0.573752	-5.54724	0.00197706	-27.0398	0.999988	-1.16259	7	73605365	MIR590;EIF4H;EIF4H	NR_030321;NM_031992;NM_022170	TSS200;Body;Body	NA	NA	cg07733057	0.569	0.595	-0.026	-3.45
cg20682769	0.866028	0.83349	0.929659	0.898209	0.879955	0.852233	0.876958	0.851705	0.0325382	0.0314499	0.0277216	0.0252529	0.0292406	0.87353	5.54466	0.00198141	27.0302	0.999988	-1.16503	9	89691979	NA	NA	NA	NA	NA	cg20682769	0.84	0.817	0.023	5.02
cg09610935	0.847946	0.82348	0.882113	0.821912	0.885901	0.822155	0.54464	0.504377	0.0244667	0.0602008	0.0637453	0.0402634	0.047169	0.766565	5.5429	0.00198441	27.0237	0.999988	-1.16671	4	144124480	USP38;USP38;USP38	NM_001290326;NM_001290325;NM_032557	5URT;Body;Body	NA	NA	cg09610935	0.758	0.721	0.037	7.16
cg11212589	0.624606	0.593464	0.823575	0.797284	0.54052	0.511543	0.50623	0.462458	0.0311422	0.0262913	0.0289771	0.0437716	0.0325455	0.60746	5.5414	0.00198696	27.0181	0.999988	-1.16814	17	38028394	ZPBP2;ZPBP2	NM_199321;NM_198844	Body;Body	chr17:38024145-38024637	S_Shelf	cg11212589	0.625	0.596	0.029	4.07
cg13269220	0.795908	0.827888	0.812006	0.842006	0.834597	0.858456	0.829271	0.861215	-0.0319801	-0.0300009	-0.0238592	-0.0319443	-0.0294461	0.832668	-5.53722	0.00199408	-27.0026	0.999988	-1.17213	8	128876052	NA	NA	NA	NA	NA	cg13269220	0.786	0.809	-0.023	-4.39
cg07498975	0.977423	0.942385	0.984098	0.942634	0.968308	0.942623	0.98988	0.963165	0.0350387	0.0414644	0.0256854	0.0267157	0.0322261	0.963815	5.53664	0.00199507	27.0004	0.999988	-1.17268	1	101338750	EXTL2;EXTL2;EXTL2;EXTL2;EXTL2;EXTL2	NM_001033025;NM_001261441;NM_001261440;NM_001439;NM_001261442;NR_048570	3UTR;3UTR;3UTR;3UTR;3UTR;Body	NA	NA	cg07498975	0.925	0.887	0.038	16.5
cg11305438	0.574539	0.547626	0.94615	0.887585	0.588673	0.553117	0.707723	0.643932	0.0269129	0.0585653	0.0355554	0.0637907	0.0462061	0.681168	5.5359	0.00199633	26.9977	0.999988	-1.17338	3	191757615	NA	NA	NA	NA	NA	cg11305438	0.691	0.651	0.04	6.79
cg13572260	0.876792	0.848847	0.869446	0.844489	0.869909	0.831586	0.866279	0.834672	0.0279452	0.0249577	0.038323	0.0316078	0.0307084	0.855252	5.53207	0.00200289	26.9834	0.999988	-1.17704	4	3391495	RGS12;RGS12;RGS12	NM_002926;NM_198229;NM_198227	Body;Body;Body	NA	NA	cg13572260	0.826	0.801	0.025	5.22
cg14409958	0.000953619	0.0267091	0.0150129	0.0447495	0.0279219	0.0566308	0.0252122	0.0556269	-0.0257555	-0.0297366	-0.0287089	-0.0304147	-0.0286539	0.0316021	-5.53125	0.0020043	-26.9804	0.999988	-1.17782	8	120651652	ENPP2;ENPP2;ENPP2	NM_001040092;NM_006209;NM_001130863	TSS1500;TSS1500;TSS1500	NA	NA	cg14409958	0.05	0.095	-0.046	-18.57
cg00167545	0.141288	0.165799	0.0954301	0.131018	0.553413	0.582659	0.880552	0.910526	-0.0245112	-0.0355882	-0.0292463	-0.0299736	-0.0298298	0.432586	-5.53098	0.00200477	-26.9794	0.999988	-1.17808	7	1329467	NA	NA	NA	chr7:1329381-1329673	Island	cg00167545	0.441	0.467	-0.026	-3.24
cg07033086	0.881457	0.843694	0.906189	0.858104	0.925818	0.854499	0.938787	0.83705	0.0377622	0.0480848	0.0713188	0.101737	0.0647256	0.8807	5.53014	0.0020062	26.9763	0.999988	-1.17888	10	63136339	NA	NA	NA	NA	NA	cg07033086	0.859	0.808	0.052	16.62
cg23395715	0.901637	0.926982	0.632947	0.66786	0.291388	0.322667	0.398685	0.425795	-0.0253446	-0.034913	-0.0312791	-0.0271093	-0.0296615	0.570995	-5.52798	0.00200993	-26.9682	0.999988	-1.18094	12	54369514	HOTAIR;HOXC11	NR_047517;NM_014212	TSS1500;3UTR	chr12:54366815-54369103	S_Shore	cg23395715	0.556	0.585	-0.03	-3.97
cg02102540	0.716242	0.736618	0.47247	0.5206	0.725858	0.77959	0.755855	0.815331	-0.0203756	-0.0481302	-0.0537327	-0.0594764	-0.0454287	0.69032	-5.52772	0.00201036	-26.9673	0.999988	-1.18118	3	119917714	GPR156;GPR156	NM_153002;NM_001168271	Body;Body	NA	NA	cg02102540	0.664	0.7	-0.036	-5.97
cg16029913	0.904666	0.883046	0.960421	0.918443	0.959849	0.926771	0.809736	0.765981	0.0216195	0.0419779	0.0330779	0.0437549	0.0351075	0.891114	5.52577	0.00201374	26.96	0.999988	-1.18305	2	43690548	THADA;THADA;THADA	NR_073394;NM_022065;NM_001083953	Body;Body;Body	NA	NA	cg16029913	0.856	0.826	0.03	7.51
cg25019033	0.560153	0.540213	0.913162	0.852161	0.606536	0.548403	0.547627	0.485639	0.0199403	0.0610006	0.0581331	0.0619886	0.0502657	0.631737	5.52427	0.00201633	26.9544	0.999988	-1.18448	10	957182	LARP4B	NM_015155	5URT	NA	NA	cg25019033	0.65	0.606	0.043	7.08
cg06894651	0.578639	0.611488	0.493842	0.53231	0.12917	0.151847	0.391415	0.422651	-0.0328489	-0.0384683	-0.0226764	-0.0312355	-0.0313073	0.41392	-5.52351	0.00201764	-26.9516	0.999988	-1.18521	1	151689203	CELF3;CELF3;CELF3;CELF3;CELF3;CELF3;CELF3;CELF3;CELF3	NM_001172649;NM_007185;NM_001291107;NM_001291106;NM_001172649;NM_007185;NM_001291107;NM_001291106;NM_001172648	1stExon;1stExon;1stExon;1stExon;5URT;5URT;5URT;5URT;TSS1500	NA	NA	cg06894651	0.398	0.429	-0.031	-4.18
cg17119521	0.188922	0.148404	0.155511	0.130222	0.144114	0.110821	0.172324	0.116753	0.0405182	0.0252887	0.0332928	0.055571	0.0386677	0.145884	5.52259	0.00201923	26.9481	0.999988	-1.18609	6	105404769	LIN28B	NM_001004317	TSS200	chr6:105400877-105401149	S_Shelf	cg17119521	0.227	0.188	0.039	7.9
cg06011461	0.680498	0.654458	0.788826	0.759321	0.749855	0.697315	0.78189	0.736698	0.0260408	0.0295054	0.05254	0.0451914	0.0383194	0.731108	5.52242	0.00201952	26.9475	0.999988	-1.18625	2	177002813	HOXD-AS2	NR_038435	TSS1500	chr2:177004452-177004693	N_Shore	cg06011461	0.731	0.699	0.033	5.58
cg08429279	0.915481	0.958117	0.911729	0.935834	0.892325	0.925323	0.890807	0.944189	-0.0426358	-0.0241055	-0.0329976	-0.0533821	-0.0382802	0.921726	-5.52213	0.00202003	-26.9464	0.999988	-1.18653	1	163187557	RGS5	NM_001254748	5URT	NA	NA	cg08429279	0.849	0.88	-0.031	-9.1
cg02522978	0.802127	0.773001	0.915687	0.888975	0.941154	0.907656	0.938316	0.890431	0.029126	0.0267117	0.0334979	0.0478852	0.0343052	0.882169	5.52136	0.00202135	26.9436	0.999988	-1.18726	4	111441439	ENPEP	NM_001977	Body	NA	NA	cg02522978	0.849	0.822	0.027	6.53
cg13311607	0.0900545	0.12937	0.0607464	0.126742	0.0755636	0.100814	0.0811121	0.139908	-0.0393159	-0.0659952	-0.02525	-0.058796	-0.0473393	0.100539	-5.52128	0.0020215	-26.9433	0.999988	-1.18734	8	144451523	RHPN1-AS1;RHPN1	NR_026785;NM_052924	TSS1500;Body	chr8:144455507-144455910	N_Shelf	cg13311607	0.134	0.185	-0.051	-13.75
cg02234139	0.574878	0.609849	0.925029	0.956313	0.898809	0.927183	0.873198	0.927956	-0.0349709	-0.031284	-0.0283747	-0.0547582	-0.037347	0.836652	-5.52014	0.00202348	-26.939	0.999988	-1.18843	7	50561934	DDC;DDC;DDC;DDC;DDC;DDC;DDC	NM_001242887;NM_000790;NM_001242889;NM_001242888;NM_001242886;NM_001082971;NM_001242890	Body;Body;Body;Body;Body;Body;Body	NA	NA	cg02234139	0.784	0.814	-0.031	-6.57
cg19201457	0.808448	0.776999	0.891777	0.869683	0.908079	0.871667	0.939959	0.899403	0.0314491	0.0220932	0.0364119	0.0405564	0.0326276	0.870752	5.51991	0.00202387	26.9382	0.999988	-1.18864	3	13232139	NA	NA	NA	NA	NA	cg19201457	0.84	0.814	0.026	5.9
cg20172332	0.894541	0.840509	0.973666	0.952815	0.559001	0.501037	0.252749	0.185927	0.054032	0.0208507	0.057964	0.0668223	0.0499173	0.645031	5.51947	0.00202465	26.9365	0.999988	-1.18907	10	3668365	LOC105376360	NR_131187	Body	NA	NA	cg20172332	0.656	0.611	0.046	7.64
cg06739505	0.566903	0.517976	0.592422	0.536675	0.586056	0.545732	0.539216	0.517883	0.0489273	0.0557473	0.0403242	0.0213329	0.0415829	0.550358	5.51872	0.00202595	26.9337	0.999988	-1.18978	15	41839843	NA	NA	NA	chr15:41836145-41836612	S_Shelf	cg06739505	0.571	0.529	0.042	6.21
cg17933225	0.843065	0.885488	0.883091	0.920577	0.91073	0.931238	0.901166	0.938277	-0.0424222	-0.0374855	-0.0205076	-0.0371116	-0.0343817	0.901704	-5.5184	0.0020265	-26.9325	0.999988	-1.19009	13	113439367	ATP11A;ATP11A	NM_015205;NM_032189	Body;Body	chr13:113440233-113441057	N_Shore	cg17933225	0.838	0.865	-0.027	-6.84
cg15385066	0.404452	0.346851	0.787492	0.766243	0.864079	0.795643	0.652818	0.599095	0.0576009	0.0212483	0.0684362	0.0537223	0.0502519	0.652084	5.51706	0.00202884	26.9275	0.999988	-1.19137	1	217354542	NA	NA	NA	NA	NA	cg15385066	0.668	0.625	0.043	7.24
cg19683608	0.511789	0.594276	0.519982	0.649745	0.903841	0.961183	0.926262	0.975029	-0.0824878	-0.129763	-0.0573412	-0.048767	-0.0795898	0.755263	-5.5165	0.0020298	-26.9255	0.999988	-1.1919	10	695403	PRR26;PRR26;DIP2C	NR_027151;NR_027152;NM_014974	TSS1500;TSS1500;Body	NA	NA	cg19683608	0.703	0.769	-0.066	-16.5
cg18045363	0.949867	0.912269	0.991993	0.961079	0.957559	0.921767	0.956586	0.891497	0.0375984	0.0309134	0.0357921	0.0650897	0.0423484	0.942827	5.51613	0.00203046	26.9241	0.999988	-1.19226	2	100065246	REV1;REV1	NM_001037872;NM_016316	Body;Body	NA	NA	cg18045363	0.906	0.865	0.041	16.06
cg02026377	0.14507	0.184804	0.103753	0.134073	0.12638	0.148749	0.124463	0.163628	-0.0397343	-0.0303203	-0.0223686	-0.0391647	-0.032897	0.141365	-5.5152	0.00203207	-26.9206	0.999988	-1.19314	4	56719660	EXOC1;EXOC1;EXOC1	NM_018261;NM_178237;NM_001024924	TSS200;TSS200;TSS200	chr4:56719704-56720228	N_Shore	cg02026377	0.186	0.217	-0.031	-5.65
cg13526389	0.886126	0.935875	0.897752	0.921257	0.545854	0.612049	0.887813	0.931543	-0.0497489	-0.0235048	-0.0661944	-0.0437294	-0.0457944	0.827284	-5.51337	0.00203527	-26.9138	0.999988	-1.1949	7	129647820	NA	NA	NA	NA	NA	cg13526389	0.771	0.806	-0.035	-7.47
cg04174317	0.914614	0.869818	0.901822	0.868431	0.938695	0.895221	0.940416	0.918838	0.0447967	0.0333909	0.0434745	0.0215782	0.0358101	0.905982	5.51298	0.00203596	26.9123	0.999988	-1.19527	6	66205754	EYS;EYS;EYS;EYS;EYS;EYS;EYS;EYS	NM_001292009;NM_198283;NM_001142800;NM_001142801;NM_198283;NM_001292009;NM_001142800;NM_001142801	ExonBnd;ExonBnd;ExonBnd;ExonBnd;5URT;5URT;5URT;5URT	NA	NA	cg04174317	0.867	0.838	0.029	7.61
cg02405809	0.438978	0.418876	0.841592	0.798154	0.644198	0.602568	0.83438	0.783943	0.0201019	0.043438	0.0416296	0.0504375	0.0389018	0.670336	5.51116	0.00203914	26.9055	0.999988	-1.19701	16	18024303	NA	NA	NA	NA	NA	cg02405809	0.68	0.646	0.034	5.43
cg14903688	0.0645028	0.0405715	0.928764	0.880976	0.71854	0.666384	0.350336	0.31806	0.0239312	0.0477881	0.0521555	0.0322758	0.0390377	0.496017	5.51006	0.00204106	26.9014	0.999988	-1.19806	2	69997309	ANXA4	NM_001153	5URT	NA	NA	cg14903688	0.521	0.485	0.036	5.02
cg12992420	0.967119	0.94045	0.982175	0.942621	0.986587	0.959041	0.981647	0.932388	0.0266689	0.0395537	0.0275465	0.0492591	0.0357571	0.961504	5.50834	0.00204409	26.895	0.999988	-1.19971	2	68521399	CNRIP1;CNRIP1	NM_001111101;NM_015463	Body;Body	NA	NA	cg12992420	0.924	0.884	0.04	17.61
cg01557549	0.726606	0.781337	0.431048	0.480184	0.812037	0.84669	0.553868	0.577178	-0.0547308	-0.0491354	-0.0346534	-0.0233097	-0.0404573	0.651118	-5.50293	0.00205361	-26.8748	0.999988	-1.20488	3	53168665	NA	NA	NA	chr3:53164206-53164698	S_Shelf	cg01557549	0.633	0.666	-0.033	-5.02
cg13519549	0.0948785	0.0592178	0.29068	0.20835	0.58358	0.532128	0.252821	0.149349	0.0356606	0.0823301	0.0514516	0.103472	0.0682286	0.271376	5.50254	0.00205431	26.8733	0.999988	-1.20526	13	103330892	TPP2	NM_003291	3UTR	NA	NA	cg13519549	0.351	0.285	0.065	13
cg16772918	0.734471	0.759262	0.461671	0.499241	0.859253	0.885616	0.913871	0.949972	-0.024791	-0.0375706	-0.0263634	-0.036101	-0.0312065	0.75792	-5.50213	0.00205502	-26.8718	0.999988	-1.20565	2	36566127	NA	NA	NA	NA	NA	cg16772918	0.725	0.749	-0.024	-3.98
cg01127249	0.516447	0.54478	0.0263398	0.0511671	0.530002	0.571935	0.524316	0.557035	-0.0283328	-0.0248273	-0.0419327	-0.0327195	-0.0319531	0.415253	-5.49844	0.00206156	-26.858	0.999988	-1.20919	10	99350484	C10orf62;C10orf62;HOGA1;HOGA1	NM_001009997;NM_001009997;NM_001134670;NM_138413	1stExon;3UTR;Body;Body	NA	NA	cg01127249	0.423	0.452	-0.03	-3.92
cg26693979	0.462761	0.489492	0.897539	0.93634	0.901276	0.926685	0.110913	0.154963	-0.0267311	-0.0388001	-0.025409	-0.0440508	-0.0337477	0.609996	-5.49428	0.00206896	-26.8425	0.999988	-1.21318	21	16289138	NA	NA	NA	NA	NA	cg26693979	0.592	0.621	-0.029	-3.97
cg13027369	0.0741214	0.13348	0.127511	0.216652	0.452161	0.540913	0.388227	0.559642	-0.0593588	-0.0891405	-0.0887523	-0.171415	-0.102167	0.311588	-5.49339	0.00207053	-26.8392	0.999988	-1.21403	3	160279320	KPNA4	NM_002268	Body	chr3:160282505-160283874	N_Shelf	cg13027369	0.306	0.397	-0.09	-20.96
cg13682224	0.954111	0.922713	0.968052	0.923477	0.92587	0.902729	0.950292	0.915696	0.0313973	0.044575	0.0231419	0.0345955	0.0334274	0.932868	5.49204	0.00207295	26.8341	0.999988	-1.21533	5	93125031	FAM172A;FAM172A;FAM172A;FAM172A	NR_028080;NM_001163417;NM_001163418;NM_032042	Body;Body;Body;Body	NA	NA	cg13682224	0.889	0.86	0.03	9.17
cg26784966	0.945991	0.918162	0.935935	0.85989	0.956018	0.887822	0.889927	0.847588	0.0278296	0.0760451	0.0681963	0.0423398	0.0536027	0.905167	5.49016	0.00207631	26.8271	0.999988	-1.21713	4	140626331	MGST2;MGST2	NM_001204367;NM_001204366	3UTR;3UTR	NA	NA	cg26784966	0.874	0.829	0.045	14.56
cg14378970	0.878575	0.90213	0.309874	0.349028	0.561134	0.589141	0.568484	0.604512	-0.0235549	-0.0391531	-0.0280073	-0.0360275	-0.0316857	0.59536	-5.48908	0.00207825	-26.823	0.999988	-1.21817	2	229047110	SPHKAP;SPHKAP	NM_001142644;NM_030623	TSS1500;TSS1500	chr2:229045957-229046553	S_Shore	cg14378970	0.586	0.612	-0.025	-3.31
cg08703722	0.872319	0.898201	0.880261	0.921469	0.897293	0.928901	0.918529	0.945695	-0.0258816	-0.041208	-0.0316079	-0.0271659	-0.0314658	0.907834	-5.48751	0.00208105	-26.8172	0.999988	-1.21967	19	8127148	CCL25;CCL25	NM_005624;NM_001201359	3UTR;3UTR	NA	NA	cg08703722	0.844	0.868	-0.024	-6.14
cg11343456	0.627574	0.543944	0.498451	0.375478	0.528243	0.447013	0.470687	0.437855	0.08363	0.122972	0.0812308	0.0328319	0.0801663	0.491156	5.48731	0.00208141	26.8164	0.999988	-1.21986	5	155199234	NA	NA	NA	NA	NA	cg11343456	0.55	0.479	0.071	13.15
cg05421258	0.822359	0.845468	0.843269	0.880336	0.829568	0.859072	0.841149	0.873554	-0.0231095	-0.0370663	-0.0295037	-0.0324045	-0.030521	0.849347	-5.48666	0.00208257	-26.814	0.999988	-1.22048	3	128711999	KIAA1257	NM_020741	Body	chr3:128712404-128713058	N_Shore	cg05421258	0.798	0.822	-0.024	-4.82
cg02723672	0.458141	0.5369	0.908183	0.959202	0.906849	0.935226	0.548634	0.594332	-0.0787593	-0.0510183	-0.0283768	-0.0456976	-0.050963	0.730933	-5.48629	0.00208325	-26.8126	0.999988	-1.22084	2	204955123	NA	NA	NA	NA	NA	cg02723672	0.689	0.733	-0.043	-8.22
cg12748491	0.906947	0.957085	0.925024	0.970825	0.870288	0.911026	0.872728	0.892624	-0.0501382	-0.0458016	-0.0407379	-0.019897	-0.0391437	0.913318	-5.48608	0.00208362	-26.8118	0.999988	-1.22104	4	169801641	PALLD;PALLD;PALLD;PALLD	NM_001166110;NM_001166108;NM_016081;NM_001166109	Body;Body;Body;Body	chr4:169799086-169799625	S_Shelf	cg12748491	0.841	0.875	-0.033	-9.77
cg11271075	0.856696	0.898221	0.867349	0.912822	0.90365	0.931131	0.905518	0.930503	-0.0415256	-0.0454732	-0.0274814	-0.0249848	-0.0348663	0.900736	-5.48466	0.00208618	-26.8065	0.999988	-1.22241	17	4798005	MINK1;MINK1;MINK1;MINK1	NM_015716;NM_153827;NM_170663;NM_001024937	Body;Body;Body;Body	NA	NA	cg11271075	0.837	0.864	-0.027	-6.82
cg08954830	0.786982	0.81583	0.834925	0.884429	0.5922	0.618318	0.839928	0.876449	-0.0288485	-0.0495041	-0.0261174	-0.0365209	-0.0352477	0.781133	-5.48242	0.00209021	-26.7981	0.999988	-1.22456	5	159631992	FABP6;FABP6	NM_001130958;NM_001040442	Body;Body	NA	NA	cg08954830	0.741	0.766	-0.026	-4.44
cg04291685	0.409227	0.466482	0.835941	0.88553	0.860371	0.899088	0.900606	0.92258	-0.0572543	-0.0495884	-0.0387165	-0.0219738	-0.0418832	0.772478	-5.47992	0.00209472	-26.7887	0.999988	-1.22696	4	85965208	NA	NA	NA	NA	NA	cg04291685	0.731	0.764	-0.033	-6.16
cg17034614	0.867106	0.89806	0.8658	0.893155	0.8926	0.919603	0.881694	0.90964	-0.0309541	-0.0273548	-0.0270029	-0.0279456	-0.0283143	0.890957	-5.47943	0.00209561	-26.7869	0.999988	-1.22743	18	72999910	TSHZ1;TSHZ1	NM_005786;NM_001308210	Body;Body	chr18:72999650-73000088	Island	cg17034614	0.832	0.854	-0.022	-5.09
cg04900565	0.544724	0.578653	0.0988197	0.172206	0.0746926	0.125286	0.12424	0.157031	-0.0339291	-0.0733864	-0.0505934	-0.0327907	-0.0476749	0.234457	-5.47829	0.00209766	-26.7826	0.999988	-1.22852	14	33408948	NPAS3;NPAS3;NPAS3;NPAS3	NM_001165893;NM_001164749;NM_173159;NM_022123	Body;Body;Body;Body	NA	NA	cg04900565	0.21	0.258	-0.047	-9.61
cg01444487	0.571164	0.622266	0.486331	0.525213	0.843674	0.882106	0.933415	0.954796	-0.0511019	-0.0388827	-0.0384322	-0.0213811	-0.0374495	0.72737	-5.47658	0.00210077	-26.7762	0.999988	-1.23017	19	34174967	CHST8;CHST8;CHST8	NM_022467;NM_001127895;NM_001127896	TSS1500;5URT;5URT	chr19:34175344-34175768	N_Shore	cg01444487	0.699	0.729	-0.03	-4.94
cg01969586	0.856794	0.9056	0.903521	0.94879	0.881738	0.907786	0.915007	0.942467	-0.0488065	-0.0452686	-0.0260484	-0.0274594	-0.0368957	0.907713	-5.47369	0.002106	-26.7654	0.999988	-1.23294	19	45663415	NKPD1	NM_198478	TSS200	NA	NA	cg01969586	0.841	0.87	-0.029	-7.87
cg22380641	0.099246	0.0649248	0.0951615	0.0661485	0.831143	0.793302	0.120725	0.0978596	0.0343211	0.029013	0.0378415	0.0228651	0.0310102	0.271064	5.47186	0.00210935	26.7585	0.999988	-1.23471	5	118112426	NA	NA	NA	NA	NA	cg22380641	0.324	0.29	0.033	5.07
cg18328334	0.705755	0.727767	0.732122	0.786451	0.813037	0.849599	0.782156	0.827682	-0.0220112	-0.0543295	-0.0365619	-0.0455257	-0.0396071	0.778071	-5.47165	0.00210973	-26.7577	0.999988	-1.23491	2	218808652	TNS1;TNS1	NM_022648;NM_022648	1stExon;5URT	NA	NA	cg18328334	0.739	0.77	-0.031	-5.78
cg23068184	0.254281	0.206991	0.92862	0.887796	0.913353	0.891268	0.800575	0.768021	0.04729	0.0408243	0.0220847	0.0325532	0.0356881	0.706363	5.4706	0.00211164	26.7538	0.999988	-1.23592	18	45606397	ZBTB7C	NM_001039360	5URT	NA	NA	cg23068184	0.703	0.672	0.031	4.88
cg21434132	0.107689	0.155184	0.537223	0.596422	0.0535707	0.0742117	0.544075	0.58953	-0.047495	-0.0591993	-0.020641	-0.0454545	-0.0431974	0.332238	-5.46968	0.00211331	-26.7504	0.999988	-1.2368	3	196705742	NA	NA	NA	NA	NA	cg21434132	0.348	0.386	-0.038	-5.7
cg02269978	0.379173	0.355178	0.63464	0.59678	0.679626	0.638996	0.591375	0.564118	0.0239956	0.0378602	0.0406307	0.0272578	0.032436	0.554986	5.46932	0.00211397	26.749	0.999988	-1.23715	6	32847585	NA	NA	NA	chr6:32847498-32847846	Island	cg02269978	0.583	0.554	0.03	3.98
cg15120341	0.068941	0.111243	0.077819	0.110276	0.063088	0.126245	0.0813084	0.167834	-0.0423016	-0.0324567	-0.0631569	-0.0865258	-0.0561103	0.100844	-5.46869	0.00211513	-26.7466	0.999988	-1.23776	13	114238565	TFDP1;TFDP1	NR_026580;NM_007111	TSS1500;TSS1500	NA	NA	cg15120341	0.073	0.128	-0.056	-21.25
cg14569727	0.92026	0.8989	0.931822	0.89524	0.927027	0.886074	0.936639	0.885913	0.0213597	0.0365821	0.0409531	0.0507264	0.0374053	0.910235	5.46857	0.00211535	26.7462	0.999988	-1.23787	16	88797119	LOC100289580;PIEZO1	NR_103774;NM_001142864	TSS1500;Body	chr16:88793071-88793877	S_Shelf	cg14569727	0.872	0.842	0.03	8.26
cg14172375	0.515706	0.572787	0.828219	0.855373	0.838815	0.877467	0.877194	0.909003	-0.0570809	-0.0271543	-0.0386519	-0.0318088	-0.0386739	0.78432	-5.46853	0.00211542	-26.746	0.999988	-1.23791	9	112540087	PALM2	NM_001037293	Body	chr9:112542131-112542667	N_Shelf	cg14172375	0.743	0.774	-0.031	-5.72
cg00635950	0.591546	0.560975	0.643344	0.619022	0.705794	0.665123	0.687664	0.636935	0.0305711	0.0243213	0.0406705	0.0507286	0.0365729	0.6388	5.46837	0.00211571	26.7454	0.999988	-1.23807	12	30899203	CAPRIN2;CAPRIN2;CAPRIN2;CAPRIN2;CAPRIN2	NR_038177;NM_023925;NM_001002259;NM_001206856;NM_032156	Body;Body;Body;Body;Body	NA	NA	cg00635950	0.655	0.623	0.032	4.82
cg19638036	0.0450604	0.0733468	0.107201	0.151315	0.066096	0.0903074	0.0492867	0.09396	-0.0282864	-0.044114	-0.0242114	-0.0446733	-0.0353213	0.0845717	-5.46812	0.00211616	-26.7445	0.999988	-1.2383	10	12036314	UPF2;UPF2	NM_080599;NM_015542	Body;Body	NA	NA	cg19638036	0.122	0.162	-0.04	-10.04
cg03415216	0.680337	0.700296	0.697521	0.754656	0.721843	0.76884	0.729361	0.786563	-0.0199595	-0.0571354	-0.0469968	-0.0572018	-0.0453234	0.729927	-5.46782	0.00211671	-26.7434	0.999988	-1.23859	12	19049185	NA	NA	NA	NA	NA	cg03415216	0.697	0.732	-0.035	-6.2
cg22229231	0.525746	0.556199	0.933381	0.960906	0.901474	0.926589	0.805908	0.844366	-0.0304531	-0.027525	-0.0251143	-0.0384578	-0.0303876	0.806821	-5.46761	0.0021171	-26.7426	0.999988	-1.2388	11	47449484	PSMC3	NM_002804	TSS1500	chr11:47447704-47448257	S_Shore	cg22229231	0.762	0.788	-0.026	-4.79
cg12041245	0.733383	0.755003	0.752799	0.785341	0.735786	0.77981	0.771882	0.809558	-0.0216205	-0.032542	-0.0440243	-0.0376761	-0.0339657	0.765445	-5.4673	0.00211767	-26.7414	0.999988	-1.2391	1	84741853	NA	NA	NA	NA	NA	cg12041245	0.73	0.756	-0.026	-4.39
cg11115176	0.753187	0.697489	0.808684	0.78609	0.547496	0.496806	0.872367	0.836208	0.0556978	0.0225942	0.0506908	0.0361592	0.0412855	0.724791	5.4669	0.00211839	26.7399	0.999988	-1.23948	10	116308539	ABLIM1;ABLIM1;ABLIM1	NM_002313;NM_001003407;NM_001003408	Body;Body;Body	NA	NA	cg11115176	0.726	0.689	0.037	6.4
cg18510933	0.894255	0.837875	0.937869	0.826438	0.907267	0.869518	0.844904	0.744367	0.05638	0.111431	0.0377492	0.100537	0.0765244	0.857812	5.46669	0.00211878	26.7391	0.999988	-1.23968	17	61548904	NA	NA	NA	NA	NA	cg18510933	0.843	0.783	0.061	19.36
cg13051245	0.913157	0.949524	0.943492	0.971467	0.858788	0.913145	0.895173	0.925016	-0.0363668	-0.0279748	-0.0543564	-0.0298423	-0.0371351	0.92122	-5.46644	0.00211924	-26.7382	0.999988	-1.23992	6	140084130	NA	NA	NA	NA	NA	cg13051245	0.85	0.882	-0.031	-9.26
cg05815042	0.762987	0.720036	0.758316	0.732519	0.744944	0.710491	0.770113	0.743656	0.0429508	0.0257972	0.0344528	0.0264565	0.0324143	0.742883	5.46628	0.00211952	26.7376	0.999988	-1.24007	13	32886742	ZAR1L	NM_001136571	TSS1500	chr13:32885424-32885662	S_Shore	cg05815042	0.738	0.71	0.028	4.59
cg08540622	0.351843	0.42041	0.724908	0.788449	0.749026	0.769209	0.803831	0.872695	-0.0685672	-0.0635413	-0.0201826	-0.0688637	-0.0552887	0.685046	-5.46499	0.0021219	-26.7328	0.999988	-1.24132	11	59806898	OOSP2	NM_173801	TSS1500	NA	NA	cg08540622	0.654	0.697	-0.044	-7.66
cg01684629	0.86009	0.785411	0.928769	0.893949	0.937471	0.894505	0.877368	0.841358	0.0746793	0.0348199	0.0429654	0.0360102	0.0471187	0.877365	5.46182	0.00212773	26.7208	0.999988	-1.24437	4	121847309	NA	NA	NA	chr4:121843148-121844193	S_Shelf	cg01684629	0.85	0.813	0.037	9.77
cg26864526	0.639722	0.680241	0.72038	0.743057	0.66923	0.718448	0.432377	0.464727	-0.0405198	-0.0226763	-0.049218	-0.0323503	-0.0361911	0.633523	-5.46032	0.00213049	-26.7152	0.999988	-1.24582	3	11178064	HRH1	NM_001098213	TSS1500	NA	NA	cg26864526	0.62	0.648	-0.028	-4
cg20921890	0.729794	0.772735	0.791832	0.828416	0.855643	0.897014	0.159545	0.24119	-0.0429411	-0.0365835	-0.0413707	-0.0816451	-0.0506351	0.659521	-5.46028	0.00213057	-26.7151	0.999988	-1.24586	18	19753208	GATA6	NM_005257	Body	chr18:19756794-19757080	N_Shelf	cg20921890	0.63	0.671	-0.041	-6.69
cg00964848	0.547129	0.6307	0.704375	0.737943	0.754846	0.795017	0.705759	0.760175	-0.0835718	-0.0335681	-0.0401716	-0.0544155	-0.0529318	0.704493	-5.45956	0.00213188	-26.7124	0.999988	-1.24655	6	73976940	KHDC1	NM_001251874	Body	chr6:73972819-73973027	S_Shelf	cg00964848	0.673	0.714	-0.042	-7.46
cg14329644	0.883701	0.926923	0.901408	0.923182	0.86318	0.898292	0.906012	0.938749	-0.0432215	-0.0217739	-0.0351118	-0.0327367	-0.033211	0.905181	-5.45881	0.00213327	-26.7095	0.999988	-1.24727	11	1253904	MUC5B	NM_002458	Body	chr11:1253903-1254494	Island	cg14329644	0.841	0.866	-0.026	-6.58
cg17597740	0.492265	0.453302	0.760057	0.730094	0.19689	0.171846	0.285005	0.234046	0.0389631	0.0299627	0.0250438	0.0509593	0.0362322	0.415438	5.45802	0.00213473	26.7066	0.999988	-1.24803	4	189059515	TRIML1	NM_178556	TSS1500	NA	NA	cg17597740	0.462	0.43	0.033	4.39
cg17587610	0.647024	0.620556	0.939389	0.885214	0.942366	0.913165	0.910707	0.867686	0.0264677	0.0541751	0.029201	0.0430206	0.0382161	0.840763	5.458	0.00213477	26.7065	0.999988	-1.24805	11	61195387	CPSF7;CPSF7;CPSF7	NM_001136040;NM_001142565;NM_024811	Body;Body;Body	chr11:61196921-61197697	N_Shore	cg17587610	0.817	0.786	0.032	6.89
cg09631059	0.188524	0.15381	0.697102	0.613796	0.842458	0.798026	0.614889	0.570324	0.034714	0.0833059	0.044432	0.0445644	0.0517541	0.559866	5.45581	0.0021388	26.6983	0.999988	-1.25016	11	856942	TSPAN4;TSPAN4;TSPAN4;TSPAN4;TSPAN4;TSPAN4;TSPAN4	NM_001025239;NM_001025234;NM_001025235;NM_001025238;NM_001025237;NM_001025236;NM_003271	5URT;Body;Body;Body;Body;Body;Body	chr11:858575-858932	N_Shore	cg09631059	0.59	0.545	0.045	6.97
cg05521315	0.70452	0.733357	0.876051	0.926954	0.523651	0.549313	0.849234	0.88904	-0.0288372	-0.0509022	-0.0256613	-0.0398057	-0.0363016	0.756515	-5.45273	0.00214452	-26.6867	0.999988	-1.25313	7	29440152	CHN2;CHN2;CHN2;CHN2;CHN2;CHN2;CHN2;CHN2;CHN2;CHN2	NM_004067;NM_001293069;NM_001293070;NM_001293071;NM_001293072;NM_001293071;NM_001293069;NM_004067;NM_001293070;NM_001293072	ExonBnd;ExonBnd;ExonBnd;ExonBnd;ExonBnd;Body;Body;Body;Body;Body	NA	NA	cg05521315	0.72	0.747	-0.027	-4.45
cg13478239	0.839532	0.805807	0.951858	0.909113	0.980673	0.958771	0.967974	0.935005	0.0337251	0.0427455	0.021902	0.032969	0.0328354	0.918591	5.45234	0.00214524	26.6852	0.999988	-1.2535	12	12894469	APOLD1	NM_001130415	Body	NA	NA	cg13478239	0.882	0.852	0.03	8.84
cg24040450	0.235041	0.264497	0.323986	0.386322	0.574874	0.626123	0.117594	0.147427	-0.0294558	-0.0623356	-0.0512491	-0.0298337	-0.0432185	0.334483	-5.45217	0.00214557	-26.6846	0.999988	-1.25367	1	196578863	KCNT2;KCNT2;KCNT2	NM_001287820;NM_001287819;NM_198503	TSS1500;TSS1500;TSS1500	chr1:196577708-196578011	S_Shore	cg24040450	0.36	0.395	-0.035	-5.02
cg20353344	0.938211	0.915353	0.938816	0.910298	0.933082	0.893082	0.641012	0.603018	0.0228579	0.0285172	0.04	0.0379933	0.0323421	0.846609	5.4516	0.00214663	26.6824	0.999988	-1.25422	11	65489582	RNASEH2C	NM_032193	TSS1500	chr11:65487660-65488348	S_Shore	cg20353344	0.815	0.789	0.026	5.41
cg09222993	0.882963	0.745126	0.843893	0.716693	0.845289	0.805723	0.613834	0.534629	0.137837	0.1272	0.0395657	0.0792046	0.0959518	0.748519	5.45105	0.00214764	26.6804	0.999988	-1.25475	1	144913803	PDE4DIP;PDE4DIP;PDE4DIP;PDE4DIP;PDE4DIP;NBPF20;NBPF9	NM_001002811;NM_001198834;NM_014644;NM_001198832;NM_001002812;NM_001278267;NM_001277444	Body;Body;Body;Body;Body;Body;Body	NA	NA	cg09222993	0.763	0.686	0.077	20.45
cg10433904	0.501986	0.524754	0.828422	0.857179	0.482868	0.520989	0.841798	0.882383	-0.0227675	-0.0287572	-0.0381209	-0.0405848	-0.0325576	0.680047	-5.45074	0.00214822	-26.6792	0.999988	-1.25505	6	131281636	EPB41L2;EPB41L2;EPB41L2;EPB41L2;EPB41L2	NM_001252660;NM_001431;NM_001135554;NM_001135555;NM_001199388	5URT;5URT;5URT;5URT;5URT	NA	NA	cg10433904	0.659	0.683	-0.024	-3.43
cg08072840	0.76384	0.844513	0.88588	0.93288	0.859323	0.917006	0.853554	0.880572	-0.0806736	-0.0470005	-0.0576829	-0.0270182	-0.0530938	0.867196	-5.4498	0.00214998	-26.6757	0.999988	-1.25596	3	20448283	NA	NA	NA	NA	NA	cg08072840	0.803	0.844	-0.041	-11.23
cg07711521	0.91783	0.897363	0.919607	0.874711	0.924835	0.878613	0.571166	0.51296	0.0204669	0.0448955	0.0462224	0.058206	0.0424477	0.812135	5.44868	0.00215206	26.6714	0.999988	-1.25704	12	66543752	TMBIM4;TMBIM4;TMBIM4;TMBIM4	NM_001282606;NM_001282610;NM_016056;NM_001282609	Body;Body;Body;Body	NA	NA	cg07711521	0.792	0.758	0.033	6.75
cg02711245	0.903184	0.867913	0.929502	0.889426	0.943724	0.919275	0.932823	0.875512	0.0352709	0.0400752	0.0244494	0.0573112	0.0392767	0.90767	5.44721	0.00215481	26.6659	0.999988	-1.25846	3	188013909	LPP;LPP;LPP	NM_001167672;NM_005578;NM_001167671	5URT;5URT;5URT	NA	NA	cg02711245	0.925	0.885	0.04	17.94
cg03648056	0.878629	0.95786	0.848579	0.893009	0.854872	0.885079	0.818076	0.865214	-0.0792311	-0.0444295	-0.0302064	-0.0471386	-0.0502514	0.875165	-5.44636	0.00215638	-26.6627	0.999988	-1.25927	1	10209286	UBE4B;UBE4B	NM_001105562;NM_006048	Body;Body	NA	NA	cg03648056	0.807	0.846	-0.039	-10.38
cg12028673	0.544039	0.566308	0.873997	0.919719	0.91937	0.950386	0.879252	0.919964	-0.0222695	-0.0457223	-0.0310154	-0.040712	-0.0349298	0.821629	-5.44403	0.00216075	-26.6539	0.999988	-1.26153	3	153547306	NA	NA	NA	NA	NA	cg12028673	0.773	0.801	-0.028	-5.5
cg13835168	0.922543	0.976947	0.926047	0.985588	0.953369	0.980587	0.293645	0.324757	-0.0544046	-0.0595401	-0.0272171	-0.0311114	-0.0430683	0.795435	-5.44206	0.00216443	-26.6466	0.999988	-1.26342	6	29648756	NA	NA	NA	NA	NA	cg13835168	0.741	0.785	-0.044	-9.81
cg15704225	0.0856991	0.0385501	0.367037	0.32637	0.666706	0.62067	0.103241	0.0840019	0.047149	0.040667	0.0460361	0.0192396	0.0382729	0.286535	5.44079	0.00216682	26.6418	0.999988	-1.26465	2	81427138	NA	NA	NA	NA	NA	cg15704225	0.348	0.307	0.041	6.57
cg03650713	0.606851	0.64297	0.635352	0.670182	0.775658	0.802856	0.792129	0.81566	-0.036119	-0.0348301	-0.0271978	-0.0235303	-0.0304193	0.717707	-5.43858	0.00217099	-26.6334	0.999988	-1.26679	1	16501734	NA	NA	NA	NA	NA	cg03650713	0.702	0.732	-0.03	-5.07
cg05480278	0.10948	0.0664038	0.165688	0.12763	0.6569	0.566174	0.401522	0.350519	0.0430765	0.0380581	0.0907265	0.0510032	0.0557161	0.30554	5.43669	0.00217454	26.6263	0.999988	-1.26861	21	31986906	KRTAP6-1	NM_181602	TSS1500	NA	NA	cg05480278	0.371	0.318	0.054	9.37
cg05043757	0.13635	0.0808354	0.640788	0.574949	0.140661	0.118907	0.63556	0.590165	0.0555146	0.0658396	0.0217544	0.0453946	0.0471258	0.364777	5.43629	0.00217529	26.6248	0.999988	-1.269	10	54489431	NA	NA	NA	NA	NA	cg05043757	0.419	0.375	0.044	6.72
cg14138171	0.94491	0.920359	0.957358	0.912575	0.946558	0.919359	0.888502	0.847709	0.0245507	0.0447828	0.0271988	0.0407926	0.0343312	0.917166	5.43609	0.00217567	26.6241	0.999988	-1.26919	2	175261646	SCRN3;CIR1;SCRN3	NM_024583;NM_004882;NM_001193528	5URT;TSS1500;Body	NA	NA	cg14138171	0.877	0.847	0.03	8.41
cg00214268	0.195127	0.122903	0.367479	0.344419	0.213817	0.13793	0.388716	0.335554	0.0722243	0.0230608	0.0758867	0.053162	0.0560835	0.263243	5.43448	0.00217872	26.618	0.999988	-1.27075	2	98766037	VWA3B	NM_144992	Body	NA	NA	cg00214268	0.341	0.287	0.053	9.68
cg17973328	0.711766	0.737639	0.712115	0.748031	0.736976	0.765353	0.781157	0.830011	-0.0258731	-0.0359161	-0.0283768	-0.0488533	-0.0347548	0.752881	-5.43444	0.0021788	-26.6178	0.999988	-1.27079	1	30689724	NA	NA	NA	NA	NA	cg17973328	0.72	0.747	-0.027	-4.46
cg16342341	0.441862	0.470597	0.486828	0.516909	0.75712	0.783171	0.81023	0.837617	-0.0287345	-0.0300803	-0.0260513	-0.0273864	-0.0280631	0.638042	-5.43417	0.00217931	-26.6168	0.999988	-1.27105	4	186571988	SORBS2;SORBS2;SORBS2;SORBS2;SORBS2;SORBS2;SORBS2;SORBS2;SORBS2	NM_001145675;NM_001145674;NM_021069;NM_001145673;NM_001145670;NM_001145671;NM_001145672;NM_003603;NM_001270771	Body;Body;Body;Body;Body;Body;Body;Body;Body	NA	NA	cg16342341	0.629	0.651	-0.022	-2.92
cg06744538	0.507193	0.456744	0.925815	0.897439	0.89545	0.854174	0.572745	0.547337	0.0504487	0.028377	0.0412759	0.0254074	0.0363773	0.707112	5.43066	0.00218597	26.6036	0.999988	-1.27445	6	85845029	NA	NA	NA	NA	NA	cg06744538	0.706	0.676	0.03	4.76
cg10338338	0.118919	0.140999	0.0515513	0.0954765	0.0847635	0.126793	0.0832207	0.143642	-0.0220797	-0.0439252	-0.0420291	-0.0604214	-0.0421139	0.105671	-5.43026	0.00218671	-26.6021	0.999988	-1.27483	12	8088931	SLC2A3	NM_006931	TSS200	NA	NA	cg10338338	0.142	0.187	-0.045	-11.11
cg25632883	0.255607	0.186914	0.305849	0.285119	0.256496	0.199814	0.218975	0.16614	0.0686932	0.0207307	0.0566814	0.0528354	0.0497352	0.234364	5.42952	0.00218812	26.5993	0.999988	-1.27555	12	109250438	SSH1;SSH1	NM_001161330;NM_018984	Body;Body	chr12:109251205-109251586	N_Shore	cg25632883	0.312	0.264	0.048	8.77
cg09333836	0.978599	0.93155	0.971807	0.925069	0.977996	0.942688	0.962094	0.941433	0.0470487	0.0467389	0.0353075	0.0206616	0.0374392	0.953904	5.42937	0.00218842	26.5987	0.999988	-1.2757	11	107732601	NA	NA	NA	chr11:107728949-107729586	S_Shelf	cg09333836	0.914	0.875	0.039	15.72
cg11144775	0.953321	0.918981	0.973435	0.894416	0.962856	0.922952	0.835449	0.750146	0.0343397	0.0790193	0.0399031	0.0853029	0.0596413	0.901444	5.4265	0.00219387	26.5879	0.999988	-1.27847	1	70684371	SRSF11;SRSF11	NM_004768;NM_001190987	5URT;5URT	chr1:70687300-70687560	N_Shelf	cg11144775	0.876	0.824	0.052	18.27
cg22234665	0.0555473	0.0828497	0.0912294	0.118796	0.163501	0.201628	0.130344	0.182007	-0.0273024	-0.0275666	-0.0381272	-0.0516626	-0.0361647	0.128238	-5.42625	0.00219434	-26.587	0.999988	-1.27871	3	32526164	CMTM6	NM_017801	Body	NA	NA	cg22234665	0.169	0.204	-0.035	-7.04
cg18154686	0.933134	0.967216	0.931216	0.953111	0.915402	0.948928	0.943156	0.97374	-0.0340818	-0.021895	-0.0335253	-0.0305839	-0.0300215	0.945738	-5.426	0.00219482	-26.586	0.999988	-1.27895	9	100172780	NA	NA	NA	chr9:100174099-100174946	N_Shore	cg18154686	0.873	0.9	-0.027	-8.7
cg05309399	0.411413	0.438084	0.236942	0.278014	0.455328	0.523242	0.164403	0.206125	-0.0266706	-0.0410726	-0.0679137	-0.0417224	-0.0443449	0.339194	-5.42498	0.00219677	-26.5821	0.999988	-1.27994	4	106552544	ARHGEF38;ARHGEF38	NM_017700;NM_001242729	3UTR;Body	NA	NA	cg05309399	0.366	0.402	-0.036	-5.13
cg18322631	0.120589	0.10074	0.877334	0.80813	0.846916	0.786081	0.518374	0.452163	0.019849	0.0692041	0.060835	0.0662106	0.0540247	0.563791	5.42306	0.00220044	26.5749	0.999988	-1.2818	13	111634669	LINC00431	NR_126378	Body	NA	NA	cg18322631	0.588	0.542	0.046	7.17
cg15025123	0.804711	0.826461	0.788046	0.826132	0.802425	0.857275	0.794887	0.835998	-0.0217496	-0.038086	-0.05485	-0.0411114	-0.0389492	0.816992	-5.4202	0.00220592	-26.5641	0.999988	-1.28457	15	90803245	CIB1	NR_102428	Body	NA	NA	cg15025123	0.769	0.8	-0.03	-6.18
cg22374268	0.724562	0.679513	0.0926569	0.0563834	0.524488	0.503564	0.601462	0.566723	0.0450496	0.0362736	0.0209241	0.0347394	0.0342467	0.468669	5.41949	0.00220727	26.5614	0.999988	-1.28525	11	105011637	CARD18	NM_021571	TSS1500	NA	NA	cg22374268	0.503	0.47	0.033	4.39
cg10791971	0.731275	0.684274	0.695958	0.665995	0.608276	0.579325	0.814902	0.753035	0.0470011	0.029963	0.0289509	0.0618676	0.0419457	0.69163	5.41876	0.00220868	26.5587	0.999988	-1.28596	12	21488847	SLCO1A2;SLCO1A2	NM_021094;NM_134431	TSS1500;5URT	NA	NA	cg10791971	0.7	0.663	0.037	6.2
cg05760733	0.859081	0.901797	0.885809	0.90624	0.840894	0.874859	0.852629	0.896371	-0.0427162	-0.0204313	-0.0339646	-0.043742	-0.0352135	0.87721	-5.41763	0.00221086	-26.5544	0.999988	-1.28707	12	121786189	ANAPC5;ANAPC5	NM_001137559;NM_016237	5URT;Body	chr12:121789970-121790274	N_Shelf	cg05760733	0.857	0.891	-0.034	-11.22
cg12197275	0.640838	0.599751	0.88681	0.856133	0.957895	0.927536	0.922082	0.89868	0.0410871	0.0306771	0.0303592	0.0234015	0.0313812	0.836216	5.41712	0.00221183	26.5525	0.999988	-1.28755	10	75037719	CFAP70	NM_145170	Body	NA	NA	cg12197275	0.813	0.786	0.026	5.37
cg08459324	0.378165	0.34366	0.494616	0.427283	0.858225	0.830559	0.605559	0.547746	0.0345047	0.0673326	0.0276661	0.0578129	0.0468291	0.560727	5.41384	0.00221815	26.5401	0.999988	-1.29073	3	157590688	NA	NA	NA	NA	NA	cg08459324	0.593	0.553	0.041	6.09
cg02093449	0.270826	0.249129	0.758677	0.720438	0.767325	0.727544	0.523754	0.46959	0.0216969	0.0382394	0.0397806	0.0541645	0.0384703	0.56091	5.41309	0.00221961	26.5372	0.999988	-1.29146	11	122056620	MIR100HG	NR_024430	Body	NA	NA	cg02093449	0.586	0.551	0.035	4.92
cg18273457	0.509809	0.578262	0.101789	0.178038	0.832821	0.871663	0.420164	0.545578	-0.0684536	-0.0762495	-0.0388418	-0.125414	-0.0772398	0.504766	-5.41196	0.00222179	-26.533	0.999988	-1.29256	13	76445152	LMO7DN	NM_001257995	TSS200	NA	NA	cg18273457	0.485	0.555	-0.07	-12.87
cg27129641	0.424749	0.374133	0.778371	0.666382	0.564175	0.523539	0.558843	0.484442	0.0506159	0.11199	0.0406363	0.0744006	0.0694106	0.546829	5.41087	0.00222389	26.5289	0.999988	-1.29361	20	15003464	MACROD2	NM_080676	Body	NA	NA	cg27129641	0.589	0.528	0.061	10.7
cg25609327	0.902629	0.868496	0.896129	0.851015	0.86876	0.847035	0.684627	0.650787	0.0341324	0.0451132	0.0217253	0.0338398	0.0337027	0.821185	5.41057	0.00222447	26.5277	0.999988	-1.2939	14	102359221	PPP2R5C;PPP2R5C;PPP2R5C;PPP2R5C;PPP2R5C	NM_001161726;NM_001161725;NM_178587;NM_002719;NM_178586	Body;Body;Body;Body;Body	chr14:102357887-102358101	S_Shore	cg25609327	0.797	0.771	0.026	5.03
cg07085590	0.467419	0.572835	0.924043	0.960499	0.468199	0.587171	0.865009	0.928469	-0.105416	-0.036456	-0.118972	-0.0634601	-0.0810761	0.721706	-5.40985	0.00222588	-26.525	0.999988	-1.29461	2	206053812	PARD3B;PARD3B;PARD3B;PARD3B	NM_001302769;NM_205863;NM_152526;NM_057177	Body;Body;Body;Body	NA	NA	cg07085590	0.67	0.736	-0.066	-15.02
cg19181690	0.88008	0.905871	0.912347	0.939208	0.838244	0.88274	0.893792	0.927194	-0.0257914	-0.0268609	-0.0444962	-0.0334022	-0.0326377	0.897434	-5.40964	0.00222628	-26.5242	0.999988	-1.29481	17	63694512	CEP112;CEP112;CEP112;CEP112	NR_126542;NM_001037325;NM_001199165;NM_001302891	Body;Body;Body;Body	NA	NA	cg19181690	0.832	0.857	-0.025	-5.89
cg04751032	0.920351	0.965109	0.845171	0.940804	0.839743	0.892794	0.780401	0.904043	-0.0447578	-0.0956326	-0.0530508	-0.123641	-0.0792707	0.886052	-5.40916	0.0022272	-26.5224	0.999988	-1.29527	16	66443287	LINC00920	NR_046242	Body	chr16:66440502-66440958	S_Shelf	cg04751032	0.804	0.867	-0.064	-23.43
cg17057647	0.940401	0.863267	0.779628	0.680241	0.8318	0.795594	0.874009	0.8285	0.0771337	0.0993872	0.0362056	0.0455086	0.0645588	0.82418	5.4078	0.00222985	26.5172	0.999988	-1.29659	18	43666594	ATP5A1;ATP5A1;ATP5A1;ATP5A1;ATP5A1	NM_001257335;NM_001001935;NM_001257334;NM_004046;NM_001001937	Body;Body;Body;Body;Body	NA	NA	cg17057647	0.812	0.759	0.053	14.01
cg16706813	0.0685232	0.12238	0.0598886	0.0973231	0.64922	0.670154	0.659013	0.706776	-0.0538572	-0.0374345	-0.0209345	-0.0477632	-0.0399974	0.37916	-5.40477	0.00223574	-26.5058	0.999988	-1.29953	7	149942571	NA	NA	NA	NA	NA	cg16706813	0.384	0.422	-0.038	-5.49
cg00073244	0.645118	0.618773	0.904011	0.879447	0.65913	0.625769	0.936693	0.89693	0.0263445	0.024564	0.0333617	0.0397625	0.0310082	0.770734	5.40449	0.00223629	26.5047	0.999988	-1.2998	1	3529108	MEGF6	NM_001409	TSS1500	chr1:3528333-3528683	S_Shore	cg00073244	0.76	0.732	0.027	4.76
cg24829633	0.809467	0.782306	0.867804	0.775385	0.912949	0.853873	0.870308	0.808233	0.0271612	0.0924183	0.0590764	0.0620746	0.0601826	0.835041	5.40392	0.0022374	26.5026	0.999988	-1.30035	3	169438087	NA	NA	NA	NA	NA	cg24829633	0.821	0.772	0.049	12.71
cg08272281	0.955175	0.901991	0.920162	0.77967	0.895721	0.838491	0.881962	0.79057	0.0531844	0.140491	0.0572299	0.0913917	0.0855744	0.870468	5.4033	0.00223861	26.5002	0.999988	-1.30096	12	46287095	ARID2	NM_152641	Body	NA	NA	cg08272281	0.859	0.79	0.069	25.37
cg20881311	0.385263	0.335642	0.476191	0.440548	0.0742654	0.0503533	0.556642	0.525266	0.0496214	0.0356428	0.0239121	0.0313763	0.0351381	0.355521	5.40282	0.00223956	26.4984	0.999988	-1.30143	12	27457989	STK38L	NM_015000	Body	NA	NA	cg20881311	0.408	0.374	0.034	4.68
cg00681288	0.409875	0.301636	0.269308	0.23185	0.171268	0.120794	0.186326	0.105178	0.108239	0.0374578	0.0504738	0.0811489	0.0693299	0.224529	5.40013	0.00224481	26.4882	0.999988	-1.30404	2	98451214	TMEM131	NM_015348	Body	NA	NA	cg00681288	0.313	0.246	0.067	14.56
cg15576869	0.820431	0.855162	0.857631	0.885534	0.824759	0.882658	0.834328	0.867381	-0.0347309	-0.0279033	-0.0578985	-0.0330535	-0.0383966	0.853485	-5.39539	0.00225411	-26.4702	0.999988	-1.30865	7	50450374	IKZF1;IKZF1;IKZF1;IKZF1;IKZF1;IKZF1;IKZF1;IKZF1;IKZF1;IKZF1;IKZF1;IKZF1;IKZF1;IKZF1	NM_006060;NM_001291838;NM_001291837;NM_001291839;NM_001220765;NM_001220767;NM_001220770;NM_001291840;NM_001291841;NM_001291844;NM_001291843;NM_001291842;NM_001220771;NM_001220768	Body;Body;Body;Body;Body;Body;Body;Body;Body;Body;Body;Body;Body;Body	NA	NA	cg15576869	0.798	0.828	-0.03	-6.73
cg11861389	0.980185	0.955295	0.964727	0.897704	0.942161	0.904072	0.957252	0.902049	0.0248901	0.0670232	0.0380889	0.0552031	0.0463013	0.937931	5.39533	0.00225423	26.47	0.999988	-1.3087	8	145626443	MIR6849;CPSF1	NR_106908;NM_013291	TSS1500;Body	chr8:145622979-145623325	S_Shelf	cg11861389	0.902	0.86	0.042	16.05
cg11445797	0.87827	0.807054	0.870352	0.84673	0.811661	0.755433	0.85987	0.815725	0.0712161	0.0236217	0.0562284	0.0441452	0.0488028	0.830637	5.39481	0.00225526	26.468	0.999988	-1.30921	7	76358121	NA	NA	NA	NA	NA	cg11445797	0.813	0.773	0.04	9.36
cg21191275	0.646695	0.707649	0.550761	0.58141	0.934968	0.974788	0.924114	0.953493	-0.060954	-0.0306485	-0.0398198	-0.0293786	-0.0402002	0.784235	-5.39432	0.00225622	-26.4662	0.999988	-1.30969	9	135907982	GTF3C5;GTF3C5;GTF3C5	NM_001122823;NM_012087;NM_001286709	Body;Body;Body	chr9:135905412-135906550	S_Shore	cg21191275	0.743	0.777	-0.034	-6.52
cg09312364	0.895676	0.930504	0.923364	0.950983	0.874576	0.904298	0.900521	0.954278	-0.0348282	-0.0276194	-0.0297213	-0.0537565	-0.0364814	0.916775	-5.394	0.00225685	-26.465	0.999988	-1.31	4	190343429	NA	NA	NA	NA	NA	cg09312364	0.846	0.875	-0.029	-8.1
cg08229532	0.742894	0.701557	0.652955	0.536878	0.332045	0.250399	0.767338	0.715711	0.0413364	0.116077	0.0816458	0.0516278	0.0726718	0.587472	5.39394	0.00225696	26.4648	0.999988	-1.31005	3	133381417	TOPBP1	NM_007027	TSS1500	chr3:133380458-133380989	S_Shore	cg08229532	0.623	0.56	0.063	11.74
cg17367751	0.917426	0.875016	0.870868	0.819166	0.898173	0.876853	0.888697	0.85342	0.04241	0.051702	0.0213196	0.0352775	0.0376773	0.874952	5.39276	0.00225928	26.4603	0.999988	-1.3112	1	243779038	AKT3;AKT3;AKT3	NM_181690;NM_001206729;NM_005465	Body;Body;Body	NA	NA	cg17367751	0.842	0.812	0.031	7.34
cg04216073	0.0807506	0.0372029	0.768242	0.74049	0.814182	0.786336	0.823545	0.795592	0.0435478	0.0277516	0.0278459	0.0279532	0.0317746	0.605793	5.39231	0.00226018	26.4586	0.999988	-1.31164	5	127878868	NA	NA	NA	chr5:127872563-127874945	S_Shelf	cg04216073	0.615	0.583	0.031	4.43
cg20209260	0.613704	0.582554	0.970647	0.939815	0.947244	0.925249	0.957999	0.92175	0.0311499	0.0308319	0.0219947	0.0362494	0.0300565	0.85737	5.39204	0.0022607	26.4576	0.999988	-1.3119	5	85959595	NA	NA	NA	NA	NA	cg20209260	0.83	0.803	0.027	5.97
cg17029207	0.674026	0.803425	0.787374	0.886952	0.796279	0.876021	0.84468	0.877704	-0.129399	-0.0995778	-0.0797418	-0.0330239	-0.0854357	0.818307	-5.38964	0.00226545	-26.4485	0.999988	-1.31423	8	7831634	USP17L8;FAM66E	NM_001256872;NR_027424	TSS1500;Body	NA	NA	cg17029207	0.75	0.815	-0.065	-18.92
cg23251889	0.865149	0.886633	0.512613	0.550537	0.924677	0.95512	0.882453	0.924317	-0.021484	-0.037924	-0.0304428	-0.041864	-0.0329287	0.812687	-5.3888	0.00226712	-26.4453	0.999988	-1.31506	10	1406343	ADARB2	NM_018702	Body	chr10:1404659-1406219	S_Shore	cg23251889	0.768	0.795	-0.027	-5.2
cg07378870	0.780775	0.821708	0.875029	0.9118	0.876717	0.897106	0.871994	0.905129	-0.0409334	-0.0367704	-0.0203894	-0.0331347	-0.032807	0.867532	-5.38842	0.00226786	-26.4438	0.999988	-1.31542	17	7630480	DNAH2;DNAH2	NM_001303270;NM_020877	Body;Body	NA	NA	cg07378870	0.812	0.837	-0.026	-5.68
cg09831389	0.417365	0.455198	0.867713	0.898857	0.854366	0.882487	0.87684	0.900247	-0.0378332	-0.0311441	-0.0281213	-0.0234066	-0.0301263	0.769134	-5.38687	0.00227094	-26.4379	0.999988	-1.31693	16	86500067	NA	NA	NA	NA	NA	cg09831389	0.732	0.756	-0.024	-3.9
cg03353560	0.482876	0.527273	0.526378	0.545098	0.835482	0.88326	0.509292	0.561305	-0.0443969	-0.0187205	-0.0477778	-0.0520131	-0.0407271	0.608871	-5.38642	0.00227183	-26.4362	0.999988	-1.31737	5	52248707	ITGA1	NM_181501	3UTR	NA	NA	cg03353560	0.597	0.63	-0.033	-4.8
cg17844006	0.374357	0.345593	0.355279	0.309292	0.466253	0.380402	0.870486	0.806876	0.0287633	0.045987	0.0858503	0.0636106	0.0560528	0.488567	5.38615	0.00227236	26.4352	0.999988	-1.31763	20	30864446	KIF3B	NM_004798	TSS1500	chr20:30865547-30865791	N_Shore	cg17844006	0.537	0.485	0.052	8.23
cg02688549	0.494876	0.53613	0.543638	0.567634	0.507967	0.564358	0.537317	0.606483	-0.0412545	-0.023996	-0.056391	-0.0691655	-0.0477018	0.544801	-5.38511	0.00227444	-26.4313	0.999988	-1.31865	2	237469354	NA	NA	NA	NA	NA	cg02688549	0.543	0.581	-0.038	-5.52
cg18079355	0.189079	0.226293	0.431492	0.462802	0.661272	0.683093	0.47119	0.502347	-0.0372138	-0.0313099	-0.0218207	-0.031157	-0.0303754	0.453446	-5.38497	0.0022747	-26.4307	0.999988	-1.31878	5	74331325	NA	NA	NA	chr5:74330736-74330954	S_Shore	cg18079355	0.468	0.492	-0.024	-2.98
cg12458932	0.92449	0.904764	0.945961	0.910955	0.966787	0.92599	0.956972	0.919232	0.0197261	0.0350062	0.0407971	0.0377396	0.0333173	0.931894	5.38307	0.00227848	26.4235	0.999988	-1.32062	2	224937869	NA	NA	NA	NA	NA	cg12458932	0.89	0.861	0.029	8.78
cg18880349	0.828235	0.854703	0.69259	0.760599	0.539261	0.5841	0.883488	0.962842	-0.0264676	-0.0680084	-0.0448386	-0.0793543	-0.0546672	0.763227	-5.38179	0.00228105	-26.4187	0.999988	-1.32188	1	229518796	NA	NA	NA	NA	NA	cg18880349	0.719	0.76	-0.041	-8.19
cg06090684	0.40935	0.34286	0.855545	0.743213	0.846713	0.800207	0.822086	0.775832	0.0664902	0.112333	0.0465065	0.0462544	0.067896	0.699476	5.38085	0.00228291	26.4151	0.999988	-1.32279	12	101672472	UTP20	NM_014503	TSS1500	chr12:101673790-101674156	N_Shore	cg06090684	0.715	0.659	0.057	11.53
cg03691338	0.0259359	0.0707695	0.0357246	0.0931766	0.0553625	0.0873933	0.047369	0.0722192	-0.0448335	-0.057452	-0.0320308	-0.0248502	-0.0397916	0.0609938	-5.38052	0.00228357	-26.4139	0.999988	-1.32311	10	50344050	FAM170B-AS1	NR_038973	Body	chr10:50339890-50340178	S_Shelf	cg03691338	0.089	0.138	-0.049	-15.87
cg18149996	0.545152	0.483275	0.460161	0.417337	0.581264	0.542724	0.4906	0.466881	0.0618774	0.0428237	0.0385404	0.0237182	0.0417399	0.498424	5.37817	0.00228826	26.4049	0.999988	-1.3254	20	33734133	EDEM2;EDEM2;EDEM2	NR_026728;NM_018217;NM_001145025	Body;Body;Body	chr20:33734567-33735280	N_Shore	cg18149996	0.541	0.503	0.038	5.36
cg09776910	0.0512492	0.0745271	0.0490725	0.0785916	0.048474	0.0773723	0.0222307	0.0558349	-0.0232779	-0.0295191	-0.0288983	-0.0336042	-0.0288249	0.057169	-5.37738	0.00228985	-26.4019	0.999988	-1.32617	19	52674958	ZNF836	NM_001102657	TSS200	chr19:52674327-52674855	S_Shore	cg09776910	0.043	0.071	-0.029	-10.27
cg27534599	0.803957	0.829842	0.839498	0.868966	0.867537	0.903114	0.862028	0.887454	-0.0258848	-0.0294684	-0.035577	-0.0254263	-0.0290891	0.8578	-5.37626	0.00229211	-26.3977	0.999988	-1.32727	22	17680477	CECR1;CECR1;CECR1;CECR1;CECR1;CECR1;CECR1	NM_177405;NM_177405;NM_001282229;NM_001282227;NM_001282228;NM_001282226;NM_001282225	1stExon;5URT;Body;Body;Body;Body;Body	NA	NA	cg27534599	0.806	0.828	-0.023	-4.7
cg19888023	0.913967	0.958749	0.930853	0.949938	0.513243	0.561487	0.861526	0.916951	-0.0447817	-0.0190841	-0.0482448	-0.0554253	-0.041884	0.825839	-5.37562	0.00229337	-26.3953	0.999988	-1.32788	19	50147667	SCAF1	NM_021228	5URT	chr19:50143223-50143975	S_Shelf	cg19888023	0.769	0.801	-0.032	-6.64
cg07086353	0.841819	0.903183	0.884991	0.916383	0.463853	0.502607	0.909904	0.939165	-0.0613636	-0.0313926	-0.038754	-0.0292609	-0.0401928	0.795238	-5.37558	0.00229347	-26.3951	0.999988	-1.32793	11	64257660	NA	NA	NA	NA	NA	cg07086353	0.748	0.777	-0.029	-5.38
cg17476352	0.221926	0.0551151	0.111704	0.048709	0.140711	0.0765203	0.147994	0.0138048	0.166811	0.0629948	0.0641905	0.134189	0.107046	0.10206	5.37483	0.00229496	26.3922	0.999988	-1.32865	8	115103191	NA	NA	NA	NA	NA	cg17476352	0.215	0.095	0.12	58.8
cg12092939	0.860123	0.900779	0.884719	0.944895	0.878924	0.903762	0.909688	0.94533	-0.040656	-0.0601759	-0.0248375	-0.0356422	-0.0403279	0.903528	-5.37445	0.00229574	-26.3908	0.999988	-1.32903	6	27784947	NA	NA	NA	chr6:27782247-27782485	S_Shelf	cg12092939	0.837	0.868	-0.031	-8.66
cg02997605	0.805002	0.770081	0.8008	0.767108	0.820046	0.799057	0.821412	0.777274	0.0349211	0.0336926	0.0209889	0.0441376	0.0334351	0.795098	5.37439	0.00229586	26.3905	0.999988	-1.32909	16	9444112	NA	NA	NA	NA	NA	cg02997605	0.813	0.778	0.035	7.86
cg03924787	0.964654	0.893593	0.90711	0.874932	0.930667	0.894435	0.959126	0.881032	0.0710607	0.0321782	0.0362318	0.0780944	0.0543913	0.913194	5.37418	0.00229627	26.3898	0.999988	-1.32929	9	82148640	NA	NA	NA	NA	NA	cg03924787	0.881	0.835	0.046	15.97
cg02339104	0.452727	0.484507	0.799417	0.84271	0.921676	0.948478	0.932212	0.957849	-0.03178	-0.0432936	-0.0268026	-0.0256367	-0.0318782	0.792447	-5.37383	0.00229698	-26.3884	0.999988	-1.32963	14	87801282	NA	NA	NA	NA	NA	cg02339104	0.752	0.777	-0.026	-4.57
cg11063088	0.881006	0.839154	0.889265	0.799721	0.931217	0.897629	0.670461	0.608543	0.0418518	0.0895436	0.0335876	0.0619181	0.0567253	0.814624	5.37234	0.00229997	26.3828	0.999988	-1.33108	10	79622515	DLG5	NM_004747	Body	NA	NA	cg11063088	0.799	0.754	0.045	10.53
cg12857064	0.908205	0.880967	0.926954	0.899571	0.913441	0.858843	0.96323	0.915873	0.0272385	0.0273829	0.0545982	0.0473576	0.0391443	0.908386	5.371	0.00230268	26.3777	0.999988	-1.3324	3	182852720	LAMP3	NM_014398	Body	NA	NA	cg12857064	0.87	0.838	0.032	9.11
cg17383532	0.843362	0.874758	0.848579	0.910908	0.906815	0.937334	0.825344	0.892812	-0.0313965	-0.062329	-0.0305184	-0.0674681	-0.047928	0.879989	-5.37026	0.00230417	-26.3749	0.999988	-1.33311	22	50568248	MOV10L1;MOV10L1;MOV10L1	NM_018995;NM_001164104;NM_001164105	Body;Body;Body	NA	NA	cg17383532	0.813	0.849	-0.037	-9.77
cg07917609	0.171507	0.195984	0.44582	0.488982	0.453207	0.495022	0.484721	0.510876	-0.0244776	-0.0431621	-0.0418144	-0.026155	-0.0339023	0.405765	-5.36917	0.00230636	-26.3707	0.999988	-1.33418	5	33938225	RXFP3	NM_016568	1stExon	chr5:33936168-33938309	Island	cg07917609	0.426	0.453	-0.026	-3.37
cg11438280	0.612902	0.690635	0.631118	0.694308	0.69492	0.753585	0.66656	0.68782	-0.0777328	-0.06319	-0.0586649	-0.0212602	-0.055212	0.678981	-5.36882	0.00230707	-26.3694	0.999988	-1.33452	2	219586076	TTLL4	NM_014640	5URT	NA	NA	cg11438280	0.652	0.695	-0.043	-7.56
cg14295659	0.954281	0.892423	0.623269	0.495878	0.918028	0.791114	0.876149	0.831342	0.0618577	0.127391	0.126914	0.0448078	0.0902426	0.797811	5.36863	0.00230745	26.3687	0.999988	-1.3347	8	38954671	ADAM9;ADAM9;ADAM9;ADAM9	NR_027878;NR_027639;NR_027638;NM_003816	Body;Body;Body;Body	NA	NA	cg14295659	0.802	0.727	0.076	22.63
cg16542484	0.953182	0.901623	0.913469	0.890908	0.925901	0.870872	0.910904	0.876622	0.0515587	0.0225614	0.0550283	0.0342815	0.0408575	0.905435	5.36411	0.00231662	26.3515	0.999988	-1.33912	12	69949476	FRS2;FRS2;FRS2;FRS2;FRS2;FRS2;FRS2;FRS2	NM_001042555;NM_006654;NM_001278357;NM_001278356;NM_001278355;NM_001278354;NM_001278353;NM_001278351	5URT;5URT;5URT;5URT;5URT;5URT;5URT;5URT	NA	NA	cg16542484	0.869	0.835	0.034	9.66
cg00618271	0.952443	0.894346	0.933578	0.892004	0.942776	0.858715	0.914819	0.88398	0.0580973	0.0415735	0.0840614	0.0308384	0.0536426	0.909083	5.363	0.00231887	26.3472	0.999988	-1.3402	21	34186397	C21orf62;C21orf62;C21orf62	NM_019596;NM_001162496;NM_001162495	TSS1500;TSS1500;TSS1500	NA	NA	cg00618271	0.876	0.832	0.044	14.72
cg09201906	0.558612	0.621035	0.82463	0.865903	0.901361	0.942913	0.850837	0.874	-0.0624228	-0.041273	-0.0415516	-0.0231628	-0.0421026	0.804911	-5.36224	0.0023204	-26.3444	0.999988	-1.34094	4	106854773	NPNT;NPNT;NPNT;NPNT;NPNT	NM_001033047;NM_001184693;NM_001184692;NM_001184691;NM_001184690	Body;Body;Body;Body;Body	NA	NA	cg09201906	0.756	0.789	-0.033	-6.57
cg07048132	0.310418	0.363543	0.791398	0.833771	0.807909	0.884563	0.131408	0.158362	-0.0531244	-0.0423736	-0.0766547	-0.026954	-0.0497767	0.535171	-5.36025	0.00232446	-26.3368	0.999988	-1.34288	11	102814444	MMP13	NM_002427	3UTR	NA	NA	cg07048132	0.525	0.565	-0.04	-5.79
cg23015799	0.781253	0.71737	0.699112	0.653682	0.841731	0.819064	0.87131	0.829783	0.0638829	0.0454299	0.0226665	0.0415268	0.0433765	0.776663	5.35895	0.00232712	26.3318	0.999988	-1.34416	5	100381772	NA	NA	NA	NA	NA	cg23015799	0.77	0.734	0.036	7.03
cg11593096	0.89927	0.8742	0.959484	0.89663	0.957045	0.869305	0.901116	0.844332	0.02507	0.0628544	0.0877399	0.0567844	0.0581122	0.900173	5.35893	0.00232714	26.3318	0.999988	-1.34417	16	47098764	NA	NA	NA	NA	NA	cg11593096	0.873	0.825	0.048	16.13
cg25835568	0.805306	0.864501	0.716923	0.776344	0.855989	0.874856	0.890086	0.956066	-0.0591953	-0.0594209	-0.0188675	-0.0659801	-0.050866	0.842509	-5.35713	0.00233084	-26.3249	0.999988	-1.34593	7	22708272	NA	NA	NA	chr7:22704823-22705421	S_Shelf	cg25835568	0.785	0.823	-0.039	-9.29
cg13376637	0.918515	0.862966	0.951924	0.931344	0.936103	0.892725	0.887029	0.847439	0.0555487	0.02058	0.0433779	0.0395896	0.039774	0.903506	5.3569	0.00233129	26.324	0.999988	-1.34615	1	95020386	NA	NA	NA	NA	NA	cg13376637	0.868	0.836	0.032	8.77
cg22566271	0.506253	0.548751	0.572559	0.605422	0.923136	0.944146	0.912278	0.960037	-0.0424979	-0.0328632	-0.0210104	-0.0477589	-0.0360326	0.746573	-5.35555	0.00233406	-26.3189	0.999988	-1.34747	22	22115674	MAPK1	NM_002745	3UTR	NA	NA	cg22566271	0.714	0.743	-0.029	-4.96
cg14573386	0.300243	0.27532	0.613019	0.56713	0.90781	0.853637	0.282105	0.252501	0.0249231	0.0458894	0.0541737	0.0296034	0.0386474	0.506471	5.35548	0.0023342	26.3186	0.999988	-1.34754	12	66459015	NA	NA	NA	NA	NA	cg14573386	0.541	0.507	0.034	4.66
cg13609017	0.894113	0.855293	0.909914	0.867132	0.941491	0.859665	0.69805	0.66058	0.0388203	0.0427823	0.0818261	0.0374696	0.0502246	0.83578	5.35544	0.00233429	26.3185	0.999988	-1.34758	10	69868769	MYPN;MYPN;MYPN;MYPN;MYPN	NM_032578;NM_001256268;NR_045663;NM_001256267;NR_045662	TSS1500;TSS1500;TSS1500;5URT;Body	NA	NA	cg13609017	0.815	0.775	0.04	9.37
cg17596316	0.0964935	0.146089	0.0817725	0.124431	0.0771952	0.107718	0.143552	0.166297	-0.049596	-0.042659	-0.0305224	-0.0227451	-0.0363806	0.117944	-5.35525	0.00233468	-26.3177	0.999988	-1.34777	6	138820714	NHSL1;NHSL1	NM_001144060;NM_020464	TSS200;Body	NA	NA	cg17596316	0.159	0.195	-0.036	-7.66
cg21196581	0.935972	0.890339	0.95244	0.866116	0.916258	0.87901	0.889806	0.788035	0.0456329	0.0863245	0.0372482	0.101771	0.0677441	0.889747	5.35383	0.00233759	26.3123	0.999988	-1.34916	3	169780131	GPR160	NM_014373	5URT	NA	NA	cg21196581	0.866	0.812	0.055	18.74
cg07186364	0.717897	0.76437	0.93901	0.980796	0.936401	0.963278	0.596983	0.621443	-0.0464731	-0.0417862	-0.0268768	-0.0244602	-0.0348991	0.815022	-5.35297	0.00233936	-26.309	0.999988	-1.35	3	56481155	ERC2	NM_015576	5URT	NA	NA	cg07186364	0.765	0.798	-0.033	-6.75
cg26495760	0.869245	0.808319	0.902788	0.775367	0.896276	0.819376	0.876882	0.833824	0.0609255	0.12742	0.0768996	0.0430579	0.0770759	0.84776	5.35295	0.0023394	26.309	0.999988	-1.35002	7	112517481	C7orf60	NM_152556	Body	NA	NA	cg26495760	0.835	0.774	0.061	18.83
cg25436970	0.0576155	0.106986	0.0677248	0.0873274	0.0939159	0.131499	0.0591373	0.10662	-0.0493703	-0.0196026	-0.0375829	-0.0474828	-0.0385097	0.0888532	-5.35256	0.00234019	-26.3075	0.999988	-1.35039	15	76220289	FBXO22;FBXO22;FBXO22	NR_037623;NM_012170;NM_147188	Body;Body;Body	NA	NA	cg25436970	0.126	0.167	-0.042	-10.65
cg19665765	0.77179	0.815625	0.780439	0.82757	0.816325	0.834796	0.808074	0.859685	-0.043835	-0.047131	-0.0184705	-0.0516102	-0.0402617	0.814288	-5.34901	0.00234749	-26.294	0.999988	-1.35386	6	155575489	TIAM2;TIAM2	NM_001010927;NM_012454	Body;Body	NA	NA	cg19665765	0.767	0.798	-0.031	-6.32
cg10700812	0.0579067	0.0314154	0.109395	0.0854483	0.84931	0.805884	0.724576	0.685823	0.0264914	0.0239468	0.0434257	0.0387529	0.0331542	0.41872	5.34733	0.00235096	26.2875	0.999988	-1.35551	22	25965124	ADRBK2	NM_005160	Body	chr22:25960959-25961368	S_Shelf	cg10700812	0.45	0.417	0.032	4.35
cg03250135	0.125695	0.101032	0.10975	0.0826661	0.198649	0.153832	0.189417	0.141987	0.0246636	0.0270836	0.0448162	0.0474299	0.0359983	0.137878	5.34676	0.00235215	26.2853	0.999988	-1.35608	19	4087555	NA	NA	NA	chr19:4090200-4090688	N_Shelf	cg03250135	0.216	0.179	0.036	7.22
cg20238368	0.925724	0.969012	0.938412	0.966974	0.931561	0.954038	0.934908	0.972225	-0.0432883	-0.028562	-0.0224769	-0.0373173	-0.0329111	0.949107	-5.34369	0.0023585	-26.2736	0.999988	-1.35908	19	5795577	NA	NA	NA	chr19:5799289-5799542	N_Shelf	cg20238368	0.875	0.906	-0.031	-10.78
cg17068512	0.92848	0.901916	0.866792	0.843259	0.952767	0.916892	0.918102	0.877003	0.0265643	0.0235333	0.0358752	0.0410991	0.0317679	0.900651	5.34208	0.00236184	26.2675	0.999988	-1.36065	4	25157739	SEPSECS	NM_016955	Body	NA	NA	cg17068512	0.861	0.834	0.027	6.79
cg23982461	0.308842	0.350625	0.510195	0.54305	0.847142	0.895764	0.911029	0.932159	-0.0417832	-0.032855	-0.0486213	-0.0211295	-0.0360973	0.662351	-5.34166	0.0023627	-26.2659	0.999988	-1.36106	3	158955027	IQCJ;IQCJ;IQCJ;IQCJ-SCHIP1;IQCJ-SCHIP1	NM_001042706;NM_001042705;NM_001197100;NM_001197114;NM_001197113	Body;Body;Body;Body;Body	NA	NA	cg23982461	0.643	0.671	-0.029	-4.2
cg25570610	0.452497	0.473053	0.458809	0.50402	0.79525	0.827991	0.518891	0.563057	-0.0205554	-0.0452106	-0.0327405	-0.0441656	-0.035668	0.574196	-5.34147	0.0023631	-26.2652	0.999988	-1.36125	1	3395015	ARHGEF16	NM_014448	Body	chr1:3394701-3395191	Island	cg25570610	0.572	0.601	-0.029	-4
cg17561454	0.515404	0.470229	0.922769	0.854282	0.751534	0.716041	0.924222	0.825683	0.0451747	0.0684874	0.0354936	0.0985387	0.0619236	0.747521	5.33954	0.00236712	26.2578	0.999988	-1.36314	3	27843208	NA	NA	NA	NA	NA	cg17561454	0.751	0.699	0.052	11.17
cg21061859	0.275222	0.339361	0.402864	0.445778	0.470048	0.495572	0.479002	0.515349	-0.0641396	-0.0429142	-0.0255233	-0.0363477	-0.0422312	0.427899	-5.33598	0.00237453	-26.2442	0.999988	-1.36663	14	79342116	NRXN3;NRXN3	NR_073547;NM_004796	Body;Body	NA	NA	cg21061859	0.443	0.477	-0.034	-4.65
cg24760819	0.543837	0.607186	0.566692	0.618703	0.897753	0.923166	0.922448	0.956225	-0.0633496	-0.0520108	-0.025413	-0.0337771	-0.0436376	0.754501	-5.33374	0.00237923	-26.2356	0.999988	-1.36883	14	91980788	NA	NA	NA	chr14:91975670-91977326	S_Shelf	cg24760819	0.718	0.752	-0.035	-6.35
cg27337459	0.729773	0.78195	0.761808	0.785915	0.475358	0.510839	0.782784	0.84563	-0.0521774	-0.0241074	-0.0354804	-0.0628458	-0.0436527	0.709257	-5.33227	0.0023823	-26.23	0.999988	-1.37026	3	99976718	NA	NA	NA	chr3:99979678-99980038	N_Shelf	cg27337459	0.679	0.712	-0.033	-5.4
cg16500769	0.644279	0.672088	0.650618	0.690557	0.677882	0.702972	0.671574	0.699817	-0.027809	-0.0399391	-0.0250905	-0.0282439	-0.0302706	0.676223	-5.33178	0.00238332	-26.2282	0.999988	-1.37074	10	23243515	ARMC3;ARMC3;ARMC3;ARMC3	NM_001282747;NM_001282746;NM_001282745;NM_173081	5URT;Body;Body;Body	NA	NA	cg16500769	0.661	0.69	-0.03	-4.6
cg08969532	0.131832	0.0905268	0.633915	0.582142	0.156107	0.134189	0.311042	0.246508	0.0413054	0.0517734	0.0219185	0.064534	0.0448828	0.285783	5.33168	0.00238353	26.2278	0.999988	-1.37084	10	99790438	CRTAC1;CRTAC1;CRTAC1;CRTAC1	NM_018058;NM_001206528;NM_018058;NM_001206528	1stExon;1stExon;5URT;5URT	chr10:99789614-99791320	Island	cg08969532	0.308	0.263	0.045	7.94
cg06397457	0.584516	0.513039	0.898179	0.867079	0.96023	0.922852	0.88687	0.847037	0.071477	0.0311	0.0373776	0.0398326	0.0449468	0.809975	5.33029	0.00238645	26.2225	0.999988	-1.37221	11	124667875	MSANTD2;MSANTD2;MSANTD2	NR_131749;NM_024631;NM_001308027	Body;Body;Body	chr11:124669377-124670519	N_Shore	cg06397457	0.796	0.758	0.038	8.16
cg15850479	0.615845	0.663821	0.627036	0.649076	0.932636	0.990031	0.921237	0.956935	-0.0479762	-0.0220407	-0.0573952	-0.0356984	-0.0407776	0.794577	-5.32945	0.00238823	-26.2192	0.999988	-1.37303	5	84716390	NA	NA	NA	NA	NA	cg15850479	0.751	0.788	-0.037	-7.58
cg10223479	0.677921	0.726971	0.870479	0.895883	0.889695	0.924903	0.5389	0.566897	-0.0490496	-0.0254042	-0.0352078	-0.0279966	-0.0344145	0.761456	-5.32922	0.00238871	-26.2184	0.999988	-1.37326	1	182114850	NA	NA	NA	NA	NA	cg10223479	0.723	0.752	-0.028	-4.87
cg02600063	0.804894	0.839365	0.537808	0.590936	0.535452	0.556801	0.582764	0.629431	-0.0344706	-0.053128	-0.0213488	-0.0466673	-0.0389037	0.634681	-5.32863	0.00238995	-26.2161	0.999988	-1.37384	5	31193216	CDH6	NM_004932	TSS1500	chr5:31193952-31194419	N_Shore	cg02600063	0.62	0.65	-0.03	-4.33
cg13782495	0.155658	0.128536	0.444347	0.417008	0.404855	0.352454	0.762769	0.70913	0.0271217	0.0273395	0.0524011	0.0536392	0.0401254	0.421845	5.32598	0.00239553	26.206	0.999988	-1.37644	14	95513543	NA	NA	NA	NA	NA	cg13782495	0.47	0.432	0.038	5.37
cg24448969	0.879911	0.924183	0.198212	0.225545	0.141956	0.166521	0.179005	0.211863	-0.0442713	-0.0273322	-0.024565	-0.0328587	-0.0322568	0.3659	-5.32419	0.00239931	-26.1991	0.999988	-1.37819	10	124906930	HMX2	NM_005519	TSS1500	chr10:124905634-124906161	S_Shore	cg24448969	0.384	0.412	-0.028	-3.64
cg00463982	0.100661	0.0613854	0.592668	0.556121	0.0756136	0.0567893	0.232872	0.192331	0.0392752	0.0365469	0.0188243	0.0405414	0.033797	0.233555	5.32185	0.00240425	26.1902	0.999988	-1.38048	16	1583984	TMEM204;TMEM204;TMEM204;IFT140	NM_001256541;NM_024600;NM_024600;NM_014714	5URT;5URT;1stExon;Body	chr16:1583809-1584641	Island	cg00463982	0.25	0.217	0.034	5.95
cg16672147	0.328347	0.303042	0.690899	0.66163	0.455533	0.429504	0.524948	0.486458	0.0253044	0.0292696	0.0260285	0.0384893	0.0297729	0.485045	5.32131	0.00240541	26.1881	0.999988	-1.38102	2	236636037	AGAP1;AGAP1;AGAP1	NM_001244888;NM_001037131;NM_014914	Body;Body;Body	NA	NA	cg16672147	0.522	0.494	0.028	3.64
cg06812309	0.941308	0.964958	0.928109	0.963532	0.941102	0.967344	0.935199	0.976328	-0.0236494	-0.0354232	-0.0262419	-0.0411292	-0.0316109	0.952235	-5.32078	0.00240652	-26.1861	0.999988	-1.38154	1	109781606	NA	NA	NA	NA	NA	cg06812309	0.878	0.908	-0.03	-10.53
cg00887258	0.945144	0.925364	0.945073	0.890791	0.952842	0.913794	0.645589	0.596662	0.0197797	0.0542822	0.0390479	0.0489272	0.0405092	0.851907	5.32031	0.00240752	26.1843	0.999988	-1.382	18	56266818	ALPK2	NM_052947	Body	NA	NA	cg00887258	0.825	0.792	0.033	7.62
cg10389812	0.659231	0.577882	0.858795	0.732127	0.48548	0.406885	0.101271	0.067954	0.0813492	0.126668	0.0785954	0.0333167	0.0799823	0.486203	5.31998	0.00240823	26.183	0.999988	-1.38233	15	99458162	IGF1R;IGF1R	NM_000875;NM_001291858	Body;Body	NA	NA	cg10389812	0.537	0.466	0.071	13.32
cg01900832	0.798206	0.833267	0.610781	0.635709	0.800743	0.838467	0.819835	0.878672	-0.0350603	-0.0249279	-0.0377247	-0.0588376	-0.0391376	0.77696	-5.31925	0.00240978	-26.1802	0.999988	-1.38304	20	50385371	ATP9A	NM_006045	TSS1500	chr20:50383675-50384904	S_Shore	cg01900832	0.759	0.796	-0.037	-8.01
cg10871458	0.378859	0.356703	0.384295	0.333904	0.453985	0.414098	0.387322	0.355482	0.0221562	0.0503913	0.0398872	0.0318392	0.0360685	0.383081	5.31761	0.00241326	26.174	0.999988	-1.38465	18	25415340	NA	NA	NA	NA	NA	cg10871458	0.44	0.406	0.034	4.68
cg08254639	0.708494	0.768595	0.69126	0.800259	0.7132	0.799873	0.735494	0.766599	-0.0601008	-0.108999	-0.0866736	-0.031105	-0.0717195	0.747972	-5.31751	0.00241348	-26.1736	0.999988	-1.38475	12	10855168	YBX3;YBX3	NM_001145426;NM_003651	Body;Body	NA	NA	cg08254639	0.708	0.777	-0.07	-18.33
cg13216057	0.164725	0.1357	0.265544	0.239234	0.0883645	0.0510993	0.178346	0.124448	0.0290244	0.0263103	0.0372652	0.0538988	0.0366247	0.155933	5.31612	0.00241644	26.1682	0.999988	-1.38612	11	12030643	DKK3;DKK3;DKK3	NM_013253;NM_001018057;NM_015881	5URT;TSS1500;TSS200	chr11:12029737-12030841	Island	cg13216057	0.234	0.197	0.037	7.19
cg08159252	0.0713066	0.035184	0.874831	0.839032	0.0704568	0.0487339	0.0696334	0.0415493	0.0361226	0.0357981	0.0217229	0.0280842	0.030432	0.256341	5.31485	0.00241915	26.1634	0.999988	-1.38737	12	109198956	SSH1;SSH1;SSH1;SSH1;SSH1;SSH1	NM_001161331;NM_001161330;NM_018984;NM_001161331;NM_001161330;NM_018984	ExonBnd;ExonBnd;ExonBnd;Body;Body;Body	NA	NA	cg08159252	0.303	0.267	0.036	5.73
cg22655190	0.100938	0.142138	0.435818	0.456711	0.388901	0.43048	0.377685	0.407955	-0.0412003	-0.0208931	-0.0415787	-0.0302705	-0.0334856	0.342578	-5.31318	0.00242271	-26.157	0.999988	-1.38901	9	5833487	ERMP1	NM_024896	TSS1500	chr9:5832579-5833261	S_Shore	cg22655190	0.368	0.395	-0.027	-3.54
cg12308260	0.590605	0.613321	0.600915	0.629505	0.858167	0.900361	0.633938	0.680272	-0.0227166	-0.0285898	-0.0421943	-0.0463338	-0.0349586	0.688386	-5.31235	0.00242449	-26.1538	0.999988	-1.38983	3	195118732	ACAP2	NM_012287	Body	NA	NA	cg12308260	0.665	0.693	-0.028	-4.18
cg04843564	0.082447	0.0586432	0.536602	0.478007	0.893376	0.817943	0.293816	0.205048	0.0238038	0.0585955	0.0754336	0.0887679	0.0616502	0.420735	5.31215	0.00242492	26.153	0.999988	-1.39002	5	113748800	KCNN2;KCNN2	NM_001278204;NM_021614	5URT;Body	NA	NA	cg04843564	0.471	0.416	0.055	9.1
cg09801777	0.954092	0.980052	0.949847	0.975801	0.919784	0.950362	0.943452	0.985892	-0.0259597	-0.0259542	-0.0305778	-0.0424398	-0.0312329	0.95741	-5.31137	0.00242658	-26.1501	0.999988	-1.39078	8	129271579	NA	NA	NA	NA	NA	cg09801777	0.882	0.914	-0.032	-11.99
cg04137323	0.891074	0.809806	0.567062	0.541176	0.554658	0.499796	0.388783	0.340742	0.0812673	0.0258858	0.0548621	0.0480403	0.0525139	0.574137	5.31068	0.00242806	26.1474	0.999988	-1.39146	1	153854324	GATAD2B	NM_020699	5URT	NA	NA	cg04137323	0.602	0.556	0.046	7.16
cg11161264	0.937126	0.917517	0.885521	0.836695	0.830336	0.786357	0.949443	0.913532	0.0196085	0.0488258	0.0439791	0.0359103	0.0370809	0.882066	5.308	0.0024338	26.1371	0.999988	-1.3941	5	34102346	C1QTNF3-AMACR	NR_037951	Body	NA	NA	cg11161264	0.849	0.817	0.032	8.02
cg12350094	0.943727	0.909218	0.929493	0.909308	0.941366	0.90615	0.971773	0.927274	0.034509	0.0201854	0.0352165	0.0444997	0.0336027	0.929789	5.3065	0.00243705	26.1314	0.999988	-1.39558	13	113459773	ATP11A;ATP11A	NM_015205;NM_032189	Body;Body	NA	NA	cg12350094	0.888	0.859	0.029	8.77
cg03857847	0.955349	0.916621	0.944161	0.908457	0.952154	0.932356	0.692276	0.659546	0.0387284	0.0357047	0.0197977	0.0327307	0.0317404	0.870115	5.30548	0.00243924	26.1275	0.999988	-1.39658	3	33701707	CLASP2;CLASP2	NM_001207044;NM_015097	TSS1500;Body	NA	NA	cg03857847	0.837	0.81	0.027	6.07
cg15930085	0.915064	0.876192	0.928985	0.887126	0.92627	0.900538	0.572601	0.548818	0.0388723	0.0418587	0.0257324	0.0237831	0.0325616	0.819449	5.30274	0.00244515	26.1169	0.999988	-1.39928	10	134737191	CFAP46	NM_001200049	Body	chr10:134740801-134741033	N_Shelf	cg15930085	0.794	0.769	0.025	4.6
cg06571687	0.488201	0.449758	0.552852	0.507164	0.459694	0.417495	0.439665	0.421173	0.0384432	0.0456872	0.0421986	0.0184927	0.0362054	0.467	5.30252	0.00244562	26.1161	0.999988	-1.39949	17	152259	RPH3AL;RPH3AL;RPH3AL;RPH3AL	NM_001190413;NM_001190412;NM_001190411;NM_006987	Body;Body;Body;Body	chr17:152117-152438	Island	cg06571687	0.512	0.479	0.033	4.49
cg04615825	0.638435	0.679586	0.792556	0.850413	0.527305	0.567933	0.5999	0.620946	-0.0411508	-0.0578579	-0.0406277	-0.0210452	-0.0401704	0.659634	-5.3023	0.0024461	-26.1153	0.999988	-1.39971	11	12264562	MICAL2;MICAL2;MICAL2;MICAL2;MICAL2;MICAL2	NM_014632;NM_001282664;NM_001282665;NM_001282663;NM_001282666;NM_001282667	Body;Body;Body;Body;Body;Body	NA	NA	cg04615825	0.639	0.67	-0.03	-4.52
cg04819611	0.989588	0.949478	0.968521	0.941325	0.588416	0.545279	0.984519	0.961656	0.0401098	0.0271957	0.0431368	0.0228633	0.0333264	0.866098	5.302	0.00244674	26.1141	0.999988	-1.4	2	71738112	DYSF;DYSF;DYSF;DYSF;DYSF;DYSF;DYSF;DYSF;DYSF;DYSF;DYSF;DYSF;DYSF;DYSF	NM_001130981;NM_001130976;NM_003494;NM_001130977;NM_001130979;NM_001130978;NM_001130980;NM_001130983;NM_001130985;NM_001130455;NM_001130984;NM_001130987;NM_001130986;NM_001130982	Body;Body;Body;Body;Body;Body;Body;Body;Body;Body;Body;Body;Body;Body	NA	NA	cg04819611	0.844	0.805	0.039	10.4
cg19827511	0.81954	0.854191	0.212848	0.256516	0.897881	0.918073	0.563064	0.597265	-0.0346511	-0.0436672	-0.0201922	-0.0342008	-0.0331778	0.639922	-5.30131	0.00244824	-26.1115	0.999988	-1.40069	14	93580644	ITPK1;ITPK1;ITPK1	NM_001142594;NM_001142593;NM_014216	Body;Body;Body	chr14:93581083-93582797	N_Shore	cg19827511	0.621	0.65	-0.029	-4.2
cg17236673	0.928989	0.964829	0.88528	0.918736	0.523897	0.550299	0.527999	0.550865	-0.03584	-0.033456	-0.0264019	-0.0228665	-0.0296411	0.731362	-5.30104	0.00244883	-26.1104	0.999988	-1.40096	1	64014631	DLEU2L;EFCAB7	NR_002771;NM_032437	TSS200;Body	NA	NA	cg17236673	0.697	0.721	-0.023	-3.58
cg19157311	0.961535	0.909437	0.589121	0.564455	0.943819	0.914587	0.878212	0.826296	0.0520982	0.0246665	0.0292315	0.0519159	0.039478	0.823433	5.2993	0.0024526	26.1037	0.999988	-1.40267	12	871082	WNK1;WNK1;WNK1;WNK1	NM_001184985;NM_014823;NM_213655;NM_018979	Body;Body;Body;Body	NA	NA	cg19157311	0.804	0.77	0.035	7.47
cg14446033	0.551325	0.523804	0.923542	0.901272	0.911204	0.877624	0.947044	0.914192	0.0275212	0.02227	0.0335801	0.0328524	0.0290559	0.818751	5.29861	0.00245408	26.1011	0.999988	-1.40334	2	640302	NA	NA	NA	chr2:636121-637112	S_Shelf	cg14446033	0.797	0.773	0.024	4.49
cg26498983	0.62866	0.606872	0.492306	0.460709	0.857318	0.826003	0.882817	0.852992	0.021788	0.0315963	0.0313143	0.0298249	0.0286309	0.70096	5.29851	0.00245431	26.1007	0.999988	-1.40345	11	46222623	NA	NA	NA	NA	NA	cg26498983	0.704	0.679	0.025	3.67
cg19117501	0.724399	0.763622	0.890688	0.912327	0.892601	0.947209	0.916819	0.95319	-0.0392228	-0.0216389	-0.054608	-0.0363712	-0.0379602	0.875107	-5.2977	0.00245606	-26.0976	0.999988	-1.40424	11	134206074	GLB1L2	NM_138342	Body	chr11:134201784-134202407	S_Shelf	cg19117501	0.815	0.845	-0.03	-7.17
cg04327759	0.89714	0.959257	0.855444	0.929214	0.918244	0.945732	0.84356	0.945508	-0.062117	-0.0737705	-0.0274878	-0.101948	-0.0663308	0.911763	-5.29658	0.00245849	-26.0933	0.999988	-1.40534	11	65852593	PACS1	NM_018026	Body	NA	NA	cg04327759	0.831	0.884	-0.053	-19.83
cg02035242	0.440064	0.398961	0.511261	0.448113	0.506459	0.481625	0.818159	0.745119	0.0411036	0.063148	0.0248347	0.07304	0.0505316	0.54372	5.29492	0.00246211	26.0869	0.999988	-1.40698	7	139169822	KLRG2	NM_198508	TSS1500	chr7:139167480-139168712	S_Shore	cg02035242	0.583	0.537	0.046	7.1
cg06271131	0.297445	0.330699	0.454129	0.497048	0.86007	0.881973	0.616008	0.669492	-0.0332543	-0.0429185	-0.0219029	-0.0534831	-0.0378897	0.575858	-5.29293	0.00246645	-26.0793	0.999988	-1.40895	4	38238883	NA	NA	NA	NA	NA	cg06271131	0.569	0.601	-0.032	-4.4
cg01919250	0.583908	0.625947	0.467011	0.489052	0.382332	0.425939	0.593951	0.622445	-0.0420389	-0.0220405	-0.0436078	-0.0284938	-0.0340452	0.523823	-5.29217	0.0024681	-26.0764	0.999988	-1.40969	6	131314779	EPB41L2;EPB41L2;EPB41L2;EPB41L2;EPB41L2	NM_001252660;NM_001431;NM_001135554;NM_001135555;NM_001199388	5URT;5URT;5URT;5URT;5URT	NA	NA	cg01919250	0.506	0.54	-0.034	-4.62
cg16173828	0.532122	0.563633	0.544529	0.57006	0.939567	0.966267	0.939957	0.966666	-0.0315109	-0.0255317	-0.0266997	-0.0267084	-0.0276127	0.75285	-5.29199	0.00246851	-26.0757	0.999988	-1.40987	4	2485131	RNF4;RNF4;RNF4	NM_002938;NM_001185010;NM_001185009	5URT;5URT;5URT	NA	NA	cg16173828	0.723	0.747	-0.024	-3.8
cg20268815	0.552899	0.598324	0.0711348	0.0928008	0.517086	0.585267	0.845001	0.91021	-0.0454252	-0.021666	-0.0681805	-0.065209	-0.0501202	0.52159	-5.2912	0.00247023	-26.0726	0.999988	-1.41065	14	34116676	NPAS3;NPAS3;NPAS3;NPAS3	NM_001165893;NM_001164749;NM_173159;NM_022123	Body;Body;Body;Body	NA	NA	cg20268815	0.51	0.552	-0.042	-6.2
cg27081745	0.936896	0.883369	0.536992	0.514652	0.898807	0.865902	0.942265	0.90129	0.0535263	0.0223402	0.0329056	0.0409751	0.0374368	0.810022	5.29074	0.00247124	26.0709	0.999988	-1.4111	5	67627382	NA	NA	NA	NA	NA	cg27081745	0.794	0.763	0.031	6.17
cg01896102	0.436644	0.395944	0.44826	0.414201	0.843603	0.824389	0.932905	0.895021	0.0407005	0.034059	0.0192138	0.0378837	0.0329642	0.648871	5.29058	0.00247158	26.0703	0.999988	-1.41126	2	10982172	NA	NA	NA	NA	NA	cg01896102	0.662	0.633	0.029	4.27
cg18559274	0.623204	0.524972	0.939983	0.905384	0.461435	0.411919	0.794269	0.737048	0.0982315	0.034599	0.0495168	0.057221	0.0598921	0.674777	5.29055	0.00247164	26.0702	0.999988	-1.41128	7	8171359	ICA1;ICA1;ICA1;ICA1	NM_004968;NM_001276478;NM_022307;NM_001136020	Body;Body;Body;Body	NA	NA	cg18559274	0.691	0.638	0.052	9.76
cg04710097	0.551305	0.608034	0.532796	0.627433	0.389342	0.416282	0.585279	0.651173	-0.0567283	-0.0946377	-0.0269402	-0.0658933	-0.0610499	0.545206	-5.29045	0.00247185	-26.0698	0.999988	-1.41138	2	242775581	NA	NA	NA	NA	NA	cg04710097	0.537	0.585	-0.049	-7.75
cg17446958	0.672027	0.695535	0.658854	0.692542	0.675714	0.701681	0.698031	0.729361	-0.0235081	-0.0336884	-0.0259669	-0.0313301	-0.0286234	0.690468	-5.289	0.00247504	-26.0642	0.999988	-1.41282	4	140854777	MAML3	NM_018717	Body	NA	NA	cg17446958	0.672	0.694	-0.022	-3.1
cg18008865	0.666908	0.631543	0.8283	0.745018	0.942866	0.908145	0.947944	0.891628	0.0353654	0.0832823	0.0347217	0.0563159	0.0524213	0.820294	5.28844	0.00247627	26.062	0.999988	-1.41337	1	218886323	MIR548F3	NR_031644	Body	NA	NA	cg18008865	0.809	0.766	0.042	10.01
cg07436859	0.889514	0.909147	0.892215	0.945688	0.886156	0.926602	0.921194	0.962001	-0.0196329	-0.0534724	-0.0404458	-0.0408076	-0.0385897	0.916565	-5.28838	0.00247641	-26.0618	0.999988	-1.41343	4	123823693	NUDT6;NUDT6	NM_007083;NM_198041	Body;5URT	NA	NA	cg07436859	0.846	0.877	-0.03	-8.7
cg02172220	0.838616	0.867581	0.831902	0.872021	0.447578	0.482051	0.84709	0.86856	-0.0289651	-0.0401191	-0.034473	-0.0214698	-0.0312567	0.756925	-5.28669	0.0024801	-26.0553	0.999988	-1.41509	21	16334902	NRIP1	NM_003489	3UTR	NA	NA	cg02172220	0.72	0.743	-0.022	-3.52
cg22698904	0.862903	0.887601	0.866699	0.91624	0.896641	0.926923	0.825471	0.857969	-0.0246978	-0.0495413	-0.030282	-0.0324981	-0.0342548	0.880056	-5.28508	0.00248364	-26.0491	0.999988	-1.41668	3	35680387	ARPP21	NM_001267616	TSS1500	chr3:35680509-35681628	N_Shore	cg22698904	0.82	0.846	-0.027	-6.29
cg18196811	0.790879	0.822634	0.782362	0.840499	0.836077	0.877975	0.826763	0.91425	-0.0317547	-0.0581378	-0.0418982	-0.0874867	-0.0548193	0.83643	-5.28323	0.00248772	-26.042	0.999988	-1.41851	1	164325233	NA	NA	NA	NA	NA	cg18196811	0.778	0.82	-0.042	-10.47
cg18259487	0.680857	0.722014	0.896385	0.922627	0.884638	0.925184	0.908191	0.931312	-0.0411576	-0.026242	-0.0405462	-0.0231211	-0.0327667	0.858901	-5.2832	0.00248778	-26.0419	0.999988	-1.41854	7	2473859	CHST12;CHST12;CHST12	NM_018641;NM_001243794;NM_001243795	3UTR;3UTR;3UTR	chr7:2472245-2473567	S_Shore	cg18259487	0.805	0.83	-0.026	-5.51
cg11885357	0.674581	0.7205	0.0641816	0.105922	0.945338	0.963383	0.680021	0.720664	-0.0459191	-0.04174	-0.0180451	-0.0406433	-0.0365869	0.609324	-5.28282	0.00248863	-26.0404	0.999988	-1.41892	3	138152902	ESYT3	NM_031913	TSS1500	chr3:138153269-138154621	N_Shore	cg11885357	0.59	0.626	-0.036	-5.35
cg17078152	0.942784	0.977708	0.895962	0.959983	0.944931	0.969526	0.882705	0.939304	-0.0349246	-0.0640208	-0.0245951	-0.0565984	-0.0450347	0.939113	-5.28125	0.0024921	-26.0344	0.999988	-1.42047	3	19191785	KCNH8	NM_144633	Body	chr3:19188246-19188772	S_Shelf	cg17078152	0.862	0.901	-0.04	-14.72
cg22632871	0.72563	0.74345	0.552872	0.60375	0.818611	0.862847	0.688217	0.737963	-0.0178196	-0.0508784	-0.0442361	-0.0497461	-0.04067	0.716667	-5.28118	0.00249225	-26.0341	0.999988	-1.42054	16	28009874	GSG1L	NM_001109763	Body	NA	NA	cg22632871	0.696	0.736	-0.04	-7.48
cg25801971	0.444515	0.421848	0.337859	0.310207	0.526469	0.482494	0.218572	0.181196	0.0226675	0.0276514	0.043975	0.0373764	0.0329176	0.365395	5.28116	0.00249229	26.034	0.999988	-1.42056	11	71318679	NA	NA	NA	chr11:71318220-71319488	Island	cg25801971	0.382	0.349	0.033	4.67
cg03969721	0.877812	0.811142	0.888299	0.804816	0.894078	0.835982	0.897348	0.875382	0.0666702	0.0834836	0.0580954	0.0219659	0.0575538	0.860607	5.27831	0.00249859	26.023	0.999988	-1.42337	5	132437251	HSPA4	NM_002154	Body	NA	NA	cg03969721	0.838	0.792	0.046	12.67
cg23509194	0.556719	0.532041	0.802343	0.770205	0.587689	0.534709	0.448455	0.414682	0.0246777	0.0321381	0.0529798	0.0337731	0.0358922	0.580855	5.27805	0.00249916	26.0221	0.999988	-1.42362	18	70803217	NA	NA	NA	NA	NA	cg23509194	0.604	0.571	0.033	4.58
cg18578887	0.589545	0.544286	0.936425	0.910611	0.628094	0.603725	0.955553	0.912708	0.0452592	0.0258141	0.0243684	0.042845	0.0345717	0.760118	5.2779	0.0024995	26.0215	0.999988	-1.42377	18	44182824	LOXHD1	NM_144612	Body	NA	NA	cg18578887	0.752	0.72	0.032	5.61
cg24120960	0.910923	0.945056	0.920942	0.940883	0.896694	0.934142	0.932591	0.978632	-0.0341328	-0.0199407	-0.037448	-0.0460408	-0.0343906	0.932483	-5.27718	0.00250109	-26.0187	0.999988	-1.42448	3	136056056	STAG1	NM_005862	3UTR	NA	NA	cg24120960	0.86	0.889	-0.029	-9
cg10044303	0.88879	0.91676	0.828052	0.902238	0.928825	0.965605	0.820132	0.884914	-0.0279699	-0.0741866	-0.0367804	-0.0647824	-0.0509298	0.891914	-5.27711	0.00250125	-26.0184	0.999988	-1.42456	3	44775499	ZNF501;ZNF501	NM_001258280;NM_145044	5URT;5URT	NA	NA	cg10044303	0.82	0.86	-0.039	-11.34
cg27165033	0.920799	0.887204	0.911725	0.89256	0.951138	0.911762	0.953313	0.912387	0.0335947	0.0191657	0.0393761	0.0409253	0.0332654	0.917611	5.27519	0.00250552	26.011	0.999988	-1.42645	10	134650068	CFAP46	NM_001200049	Body	NA	NA	cg27165033	0.877	0.851	0.027	7.38
cg13800897	0.420116	0.465829	0.517605	0.569953	0.890878	0.909615	0.932673	0.972835	-0.0457126	-0.0523472	-0.0187374	-0.0401614	-0.0392396	0.709938	-5.2748	0.00250638	-26.0095	0.999988	-1.42684	2	170364158	NA	NA	NA	NA	NA	cg13800897	0.682	0.714	-0.032	-5.31
cg14917811	0.656706	0.602243	0.972552	0.911829	0.968033	0.922353	0.932913	0.913916	0.0544631	0.0607232	0.0456803	0.0189968	0.0449658	0.860068	5.27448	0.00250709	26.0083	0.999988	-1.42715	3	157147274	VEPH1;VEPH1;VEPH1	NM_001167912;NM_024621;NM_001167911	Body;Body;Body	NA	NA	cg14917811	0.839	0.799	0.04	10.51
cg04624879	0.732438	0.681206	0.863727	0.843139	0.909495	0.853892	0.904658	0.867762	0.0512321	0.0205884	0.0556034	0.0368961	0.04108	0.83204	5.27374	0.00250874	26.0054	0.999988	-1.42789	8	133811379	PHF20L1;PHF20L1;PHF20L1	NM_198513;NM_001277196;NM_016018	Body;Body;Body	NA	NA	cg04624879	0.811	0.776	0.034	7.59
cg09101753	0.687659	0.710743	0.696564	0.728566	0.714969	0.769626	0.709477	0.7618	-0.0230835	-0.0320022	-0.0546573	-0.0523229	-0.0405165	0.722425	-5.27284	0.00251073	-26.002	0.999988	-1.42877	3	111433622	PLCXD2;PLCXD2	NM_001185106;NM_153268	Body;Body	NA	NA	cg09101753	0.693	0.725	-0.032	-5.32
cg06530987	0.911723	0.942612	0.881479	0.925489	0.82897	0.895348	0.88638	0.9163	-0.0308893	-0.0440099	-0.0663783	-0.0299196	-0.0427993	0.898538	-5.27268	0.00251109	-26.0014	0.999988	-1.42893	4	148553538	TMEM184C	NM_018241	Body	NA	NA	cg06530987	0.829	0.861	-0.032	-8.73
cg04307318	0.629079	0.553463	0.781501	0.744051	0.877861	0.84767	0.559595	0.51325	0.0756165	0.0374497	0.0301902	0.0463457	0.0474005	0.688309	5.27058	0.00251579	25.9933	0.999988	-1.43101	6	56244487	RNU6-71P	NR_046940	Body	NA	NA	cg04307318	0.698	0.659	0.039	6.64
cg23285202	0.90497	0.932975	0.496461	0.52282	0.898995	0.929891	0.906076	0.930778	-0.0280048	-0.0263591	-0.0308957	-0.0247021	-0.0274904	0.815371	-5.26973	0.00251768	-25.99	0.999988	-1.43185	22	27634809	NA	NA	NA	NA	NA	cg23285202	0.772	0.794	-0.022	-3.98
cg13232438	0.869519	0.839028	0.879975	0.856807	0.914663	0.884761	0.901071	0.873564	0.0304913	0.0231686	0.0299023	0.027507	0.0277673	0.877423	5.26863	0.00252014	25.9858	0.999988	-1.43294	13	112164331	NA	NA	NA	NA	NA	cg13232438	0.843	0.821	0.022	4.72
cg05610124	0.011525	0.0345555	0.0727629	0.123797	0.0205736	0.0588566	0.0604291	0.0908921	-0.0230305	-0.0510338	-0.038283	-0.030463	-0.0357026	0.059174	-5.2674	0.00252289	-25.981	0.999988	-1.43415	4	20030782	NA	NA	NA	NA	NA	cg05610124	0.088	0.134	-0.046	-14.64
cg16155724	0.832688	0.901302	0.894716	0.930253	0.898117	0.939922	0.882639	0.911099	-0.0686135	-0.0355373	-0.041805	-0.0284599	-0.0436039	0.898842	-5.26675	0.00252435	-25.9785	0.999988	-1.4348	6	112102807	FYN	NM_002037	5URT	NA	NA	cg16155724	0.831	0.865	-0.034	-9.55
cg08530064	0.504838	0.527119	0.875956	0.914999	0.498565	0.527434	0.185917	0.232485	-0.0222813	-0.0390431	-0.0288691	-0.0465681	-0.0341904	0.533414	-5.2665	0.00252491	-25.9775	0.999988	-1.43505	7	150598393	NA	NA	NA	NA	NA	cg08530064	0.533	0.558	-0.026	-3.27
cg08048809	0.0883999	0.042757	0.864278	0.829566	0.582206	0.533782	0.234465	0.214802	0.0456429	0.0347111	0.0484239	0.0196628	0.0371102	0.423782	5.26595	0.00252614	25.9754	0.999988	-1.43559	10	129785531	PTPRE	NM_006504	5URT	NA	NA	cg08048809	0.463	0.425	0.037	5.26
cg04350236	0.87005	0.930201	0.917968	0.958857	0.561926	0.608075	0.918545	0.939024	-0.0601511	-0.0408883	-0.046149	-0.0204795	-0.041917	0.838081	-5.26404	0.00253042	-25.9681	0.999988	-1.43748	8	120756538	TAF2;TAF2	NM_003184;NM_003184	ExonBnd;Body	NA	NA	cg04350236	0.781	0.812	-0.031	-6.66
cg26444345	0.88823	0.911494	0.89109	0.927958	0.869243	0.911227	0.922908	0.94893	-0.0232639	-0.0368682	-0.0419837	-0.0260213	-0.0320343	0.908885	-5.26352	0.00253161	-25.966	0.999988	-1.438	1	223877031	NA	NA	NA	NA	NA	cg26444345	0.844	0.869	-0.025	-6.32
cg06213360	0.502111	0.536438	0.918307	0.943359	0.910826	0.947856	0.624988	0.683842	-0.034327	-0.0250525	-0.0370302	-0.0588536	-0.0388158	0.758466	-5.26293	0.00253292	-25.9638	0.999988	-1.43857	17	6462302	NA	NA	NA	chr17:6460071-6460302	S_Shelf	cg06213360	0.718	0.751	-0.033	-5.99
cg25998706	0.927059	0.89284	0.887866	0.855066	0.930936	0.90894	0.092781	0.0654934	0.0342191	0.0328001	0.0219961	0.0272876	0.0290757	0.695123	5.26088	0.00253755	25.9559	0.999988	-1.44061	12	51236146	TMPRSS12	NM_182559	TSS1500	chr12:51236633-51236924	N_Shore	cg25998706	0.683	0.657	0.026	3.83
cg07763912	0.865968	0.92524	0.854458	0.891166	0.881679	0.912407	0.905709	0.933666	-0.0592717	-0.0367087	-0.0307273	-0.0279575	-0.0386663	0.896287	-5.26077	0.0025378	-25.9554	0.999988	-1.44072	16	69274341	SNTB2	NM_006750	Body	NA	NA	cg07763912	0.832	0.861	-0.029	-7.64
cg05302426	0.775452	0.743144	0.834624	0.799055	0.815457	0.794118	0.785714	0.738172	0.0323075	0.0355691	0.0213392	0.0475427	0.0341896	0.785717	5.26071	0.00253793	25.9552	0.999988	-1.44078	4	125261183	NA	NA	NA	NA	NA	cg05302426	0.8	0.764	0.036	7.59
cg02498177	0.392203	0.436995	0.358311	0.449681	0.786418	0.819107	0.647738	0.703643	-0.0447921	-0.0913703	-0.032689	-0.0559048	-0.0561891	0.574262	-5.25782	0.00254446	-25.9441	0.999988	-1.44364	16	51174131	SALL1;SALL1	NM_001127892;NM_002968	Body;Body	NA	NA	cg02498177	0.562	0.609	-0.047	-7.56
cg26527105	0.927577	0.972757	0.937223	0.970552	0.945923	0.970449	0.930426	0.957172	-0.0451794	-0.0333286	-0.0245254	-0.0267461	-0.0324449	0.95151	-5.25766	0.00254482	-25.9434	0.999988	-1.4438	11	64533113	SF1;SF1;SF1;SF1;SF1;SF1;SF1;SF1	NM_004630;NM_001178031;NR_033650;NR_033649;NM_201997;NM_201995;NM_001178030;NM_201998	3UTR;3UTR;Body;Body;Body;Body;Body;Body	chr11:64532936-64533763	Island	cg26527105	0.878	0.909	-0.031	-11.17
cg13250765	0.866993	0.830521	0.73595	0.716064	0.924894	0.880766	0.589437	0.53658	0.0364722	0.0198866	0.0441275	0.0528571	0.0383358	0.760151	5.25577	0.00254911	25.9361	0.999988	-1.44567	8	94270500	NA	NA	NA	NA	NA	cg13250765	0.751	0.72	0.031	5.37
cg11432303	0.47225	0.452043	0.577918	0.547097	0.927044	0.891221	0.650366	0.609721	0.0202072	0.0308207	0.0358231	0.0406453	0.0318741	0.640958	5.25567	0.00254932	25.9358	0.999988	-1.44577	5	63259058	HTR1A	NM_000524	TSS1500	chr5:63256548-63257886	S_Shore	cg11432303	0.654	0.628	0.026	3.72
cg13470969	0.289137	0.313708	0.531056	0.56662	0.442188	0.498026	0.70741	0.74055	-0.0245715	-0.0355636	-0.0558382	-0.03314	-0.0372784	0.511087	-5.25354	0.00255417	-25.9275	0.999988	-1.44788	1	152490870	NA	NA	NA	chr1:152487978-152488270	S_Shelf	cg13470969	0.516	0.545	-0.029	-3.76
cg14918743	0.827157	0.852074	0.835918	0.859748	0.870661	0.906579	0.86504	0.897112	-0.024917	-0.0238306	-0.0359185	-0.0320728	-0.0291847	0.864286	-5.2534	0.00255447	-25.927	0.999988	-1.44802	14	105269174	ZBTB42;ZBTB42	NM_001137601;NM_001137601	1stExon;3UTR	chr14:105268485-105268763	S_Shore	cg14918743	0.811	0.834	-0.023	-4.87
cg11402096	0.923913	0.955272	0.931069	0.960451	0.936989	0.959671	0.933678	0.961739	-0.0313589	-0.0293817	-0.0226815	-0.0280613	-0.0278709	0.945348	-5.25279	0.00255586	-25.9246	0.999988	-1.44862	17	72961280	HID1	NM_030630	Body	NA	NA	cg11402096	0.874	0.899	-0.025	-7.65
cg10627913	0.0776684	0.104548	0.0744331	0.103465	0.731392	0.786426	0.52818	0.563979	-0.0268797	-0.0290317	-0.0550346	-0.0357983	-0.0366861	0.371261	-5.25141	0.00255901	-25.9193	0.999988	-1.45	6	32804435	TAP2;TAP2;TAP2	NM_018833;NM_000544;NM_001290043	Body;Body;Body	chr6:32806284-32806669	N_Shore	cg10627913	0.381	0.415	-0.034	-4.76
cg10318864	0.946594	0.970929	0.91656	0.951675	0.898261	0.922152	0.104413	0.140514	-0.0243347	-0.0351141	-0.0238917	-0.0361007	-0.0298603	0.731387	-5.25123	0.00255942	-25.9186	0.999988	-1.45017	22	31613475	LIMK2	NM_005569	Body	NA	NA	cg10318864	0.69	0.718	-0.028	-4.38
cg18529845	0.110555	0.0790453	0.390222	0.369297	0.140326	0.0979306	0.732061	0.683658	0.0315096	0.020925	0.0423949	0.0484026	0.035808	0.325387	5.25098	0.00255998	25.9176	0.999988	-1.45042	2	31806042	SRD5A2	NM_000348	TSS200	chr2:31805293-31806403	Island	cg18529845	0.343	0.307	0.036	5.48
cg01713095	0.722487	0.822209	0.702063	0.744015	0.707497	0.812979	0.735769	0.779221	-0.0997215	-0.0419521	-0.105482	-0.0434515	-0.0726518	0.75328	-5.25098	0.00255998	-25.9176	0.999988	-1.45042	4	146050127	ABCE1;ABCE1	NM_002940;NM_001040876	3UTR;3UTR	NA	NA	cg01713095	0.701	0.754	-0.053	-11.38
cg09918310	0.876787	0.94025	0.739486	0.829963	0.851881	0.914098	0.765218	0.788808	-0.0634632	-0.0904771	-0.062217	-0.0235899	-0.0599368	0.838312	-5.25058	0.0025609	-25.9161	0.999988	-1.45082	14	102275227	PPP2R5C;PPP2R5C;PPP2R5C;PPP2R5C;PPP2R5C	NM_002719;NM_178587;NM_178586;NM_001161726;NM_001161725	TSS1500;TSS1500;TSS1500;Body;Body	NA	NA	cg09918310	0.773	0.818	-0.045	-11.23
cg09748057	0.913964	0.96352	0.938282	0.970117	0.937854	0.98759	0.69972	0.72124	-0.0495567	-0.0318348	-0.0497357	-0.0215205	-0.0381619	0.891536	-5.24889	0.00256475	-25.9095	0.999988	-1.45249	8	17652393	MTUS1;MTUS1	NM_001001924;NM_001001925	5URT;5URT	NA	NA	cg09748057	0.825	0.863	-0.038	-11.08
cg26899972	0.448704	0.371718	0.125206	0.0539664	0.0971418	0.0781373	0.800987	0.735263	0.0769861	0.0712398	0.0190046	0.0657247	0.0582388	0.338891	5.24735	0.00256827	25.9036	0.999988	-1.45402	18	8342677	PTPRM;PTPRM	NM_002845;NM_001105244	Body;Body	NA	NA	cg26899972	0.399	0.342	0.057	10.06
cg23041656	0.926767	0.898278	0.599479	0.566127	0.939858	0.918383	0.926712	0.894936	0.0284889	0.0333518	0.021475	0.0317762	0.028773	0.833817	5.24685	0.00256941	25.9017	0.999988	-1.45452	21	19033420	NA	NA	NA	NA	NA	cg23041656	0.81	0.786	0.024	4.58
cg01020840	0.975073	0.928141	0.970829	0.944661	0.976872	0.952734	0.98132	0.938589	0.0469324	0.0261673	0.0241384	0.0427309	0.0349922	0.958527	5.2459	0.00257158	25.898	0.999988	-1.45545	14	89016979	PTPN21;PTPN21	NM_007039;NM_007039	5URT;ExonBnd	chr14:89020849-89021446	N_Shelf	cg01020840	0.919	0.881	0.037	15.37
cg13686662	0.382095	0.45037	0.0689803	0.107323	0.0626582	0.107226	0.461836	0.487123	-0.0682749	-0.0383429	-0.0445675	-0.0252867	-0.044118	0.265951	-5.24436	0.00257511	-25.892	0.999988	-1.45698	2	123822145	NA	NA	NA	NA	NA	cg13686662	0.287	0.332	-0.045	-7.58
cg03489565	0.485414	0.510828	0.33435	0.357322	0.354624	0.389628	0.115667	0.149267	-0.0254143	-0.0229716	-0.0350036	-0.0335993	-0.0292472	0.337138	-5.24296	0.00257834	-25.8866	0.999988	-1.45838	13	108507266	FAM155A	NM_001080396	Body	NA	NA	cg03489565	0.37	0.394	-0.024	-3.01
cg23710776	0.86409	0.889002	0.548101	0.581491	0.888502	0.952256	0.911598	0.964557	-0.0249124	-0.0333894	-0.0637547	-0.0529595	-0.043754	0.82495	-5.24288	0.00257852	-25.8863	0.999988	-1.45846	3	138066075	MRAS;MRAS;MRAS;MRAS	NM_012219;NM_001252091;NM_001252093;NM_001085049	TSS1500;TSS1500;TSS1500;TSS1500	chr3:138066795-138067854	N_Shore	cg23710776	0.773	0.808	-0.035	-7.7
cg27647054	0.423915	0.447792	0.0920755	0.116748	0.451762	0.484759	0.636121	0.66853	-0.0238775	-0.0246723	-0.0329967	-0.032409	-0.0284889	0.415213	-5.2424	0.00257961	-25.8845	0.999988	-1.45893	16	754883	FBXL16	NM_153350	5URT	chr16:750398-751451	S_Shelf	cg27647054	0.432	0.457	-0.025	-3.14
cg08043017	0.510368	0.55357	0.590571	0.611768	0.598785	0.654121	0.680326	0.715306	-0.0432019	-0.021197	-0.0553354	-0.0349792	-0.0386784	0.614352	-5.23786	0.00259007	-25.8669	0.999988	-1.46344	6	7104924	NA	NA	NA	chr6:7107075-7109854	N_Shelf	cg08043017	0.605	0.635	-0.03	-4.28
cg05810731	0.612972	0.681531	0.715163	0.793772	0.907797	0.966665	0.883487	0.903534	-0.0685589	-0.0786097	-0.0588672	-0.0200464	-0.0565205	0.808115	-5.23784	0.00259012	-25.8668	0.999988	-1.46346	13	91049886	NA	NA	NA	NA	NA	cg05810731	0.756	0.801	-0.045	-10.73
cg04452158	0.796497	0.829746	0.0405996	0.072219	0.505287	0.529482	0.0561116	0.0805353	-0.0332486	-0.0316194	-0.0241956	-0.0244236	-0.0283718	0.36381	-5.23779	0.00259023	-25.8666	0.999988	-1.46351	1	221982823	NA	NA	NA	NA	NA	cg04452158	0.373	0.401	-0.027	-3.59
cg01439736	0.905264	0.926975	0.904632	0.935633	0.910092	0.944013	0.932551	0.960662	-0.0217111	-0.0310009	-0.0339209	-0.0281115	-0.0286861	0.927478	-5.23733	0.00259129	-25.8648	0.999988	-1.46396	2	240084868	HDAC4	NM_006037	Body	NA	NA	cg01439736	0.859	0.883	-0.023	-6.34
cg05702161	0.666886	0.631513	0.549869	0.529943	0.851097	0.8163	0.773958	0.727562	0.035373	0.0199256	0.0347979	0.046396	0.0341231	0.693391	5.23537	0.00259583	25.8572	0.999988	-1.46591	10	128779687	DOCK1;DOCK1	NM_001290223;NM_001380	Body;Body	NA	NA	cg05702161	0.699	0.67	0.029	4.46
cg05075236	0.075527	0.0430629	0.564155	0.542258	0.434632	0.387299	0.580358	0.526064	0.0324641	0.0218978	0.0473328	0.0542936	0.0389971	0.39417	5.23432	0.00259826	25.8532	0.999988	-1.46696	6	125994112	LOC643623	NR_038906	TSS1500	NA	NA	cg05075236	0.442	0.403	0.039	5.55
cg12453585	0.483455	0.514915	0.495257	0.516551	0.50344	0.532172	0.537784	0.571375	-0.0314607	-0.0212939	-0.0287321	-0.0335918	-0.0287696	0.519369	-5.23407	0.00259885	-25.8522	0.999988	-1.46721	6	35306837	NA	NA	NA	chr6:35310150-35310686	N_Shelf	cg12453585	0.505	0.533	-0.029	-3.71
cg12417815	0.908559	0.941381	0.917464	0.944598	0.920199	0.950976	0.832941	0.855259	-0.0328226	-0.0271336	-0.0307773	-0.0223179	-0.0282629	0.908922	-5.23251	0.00260245	-25.8462	0.999988	-1.46875	5	148830633	NA	NA	NA	NA	NA	cg12417815	0.844	0.867	-0.024	-6.02
cg14802643	0.970522	0.942195	0.914789	0.834143	0.926544	0.88568	0.896075	0.841561	0.0283267	0.0806458	0.0408643	0.0545139	0.0510877	0.901438	5.23224	0.00260309	25.8451	0.999988	-1.46902	4	139880306	NA	NA	NA	NA	NA	cg14802643	0.871	0.828	0.043	13.63
cg13323965	0.656956	0.615776	0.901398	0.825974	0.937271	0.868578	0.724849	0.699311	0.04118	0.0754233	0.0686929	0.0255374	0.0527084	0.778764	5.23165	0.00260446	25.8428	0.999988	-1.46961	11	114974803	NA	NA	NA	NA	NA	cg13323965	0.773	0.731	0.042	8.63
cg08313638	0.0215414	0.0745951	0.0729962	0.0907818	0.0573945	0.10144	0.0593955	0.112188	-0.0530536	-0.0177857	-0.0440455	-0.0527928	-0.0419194	0.0737916	-5.23018	0.00260788	-25.8371	0.999988	-1.47108	10	12110577	DHTKD1	NM_018706	TSS1500	chr10:12110700-12111303	N_Shore	cg08313638	0.053	0.094	-0.042	-16.01
cg10816400	0.0886629	0.0702542	0.268939	0.217094	0.315926	0.250277	0.399777	0.340189	0.0184087	0.0518453	0.0656492	0.0595877	0.0488727	0.24389	5.2299	0.00260851	25.8361	0.999988	-1.47135	20	11851441	LINC00687	NR_110635	TSS200	NA	NA	cg10816400	0.317	0.271	0.046	8.09
cg25241040	0.0745941	0.0938098	0.506353	0.551441	0.443425	0.477834	0.120348	0.167184	-0.0192157	-0.045088	-0.0344083	-0.0468361	-0.036387	0.304374	-5.22963	0.00260916	-25.835	0.999988	-1.47162	9	102860332	INVS;INVS;INVS;ERP44	NM_014425;NM_183245;NR_051962;NM_015051	TSS1500;TSS1500;TSS1500;Body	chr9:102860775-102861677	N_Shore	cg25241040	0.333	0.362	-0.029	-4.02
cg13095378	0.445319	0.515982	0.85196	0.897142	0.787844	0.820975	0.868846	0.89882	-0.0706634	-0.045182	-0.0331314	-0.0299745	-0.0447378	0.760861	-5.22865	0.00261144	-25.8312	0.999988	-1.4726	10	69868216	MYPN;MYPN;MYPN;MYPN;MYPN	NM_032578;NM_001256268;NR_045663;NM_001256267;NR_045662	TSS1500;TSS1500;TSS1500;5URT;Body	NA	NA	cg13095378	0.719	0.753	-0.034	-6.31
cg24148415	0.479023	0.443227	0.903938	0.857654	0.918763	0.900162	0.52276	0.479652	0.0357955	0.0462839	0.0186006	0.0431081	0.035947	0.688147	5.22762	0.00261384	25.8272	0.999988	-1.47362	6	127023365	NA	NA	NA	NA	NA	cg24148415	0.689	0.66	0.029	4.48
cg00585187	0.488238	0.44678	0.148458	0.105756	0.866477	0.848019	0.817285	0.78223	0.0414581	0.0427022	0.0184576	0.0350544	0.0344181	0.562905	5.22703	0.00261522	25.8249	0.999988	-1.47421	3	37985209	CTDSPL;CTDSPL	NM_005808;NM_001008392	Body;Body	NA	NA	cg00585187	0.585	0.553	0.032	4.34
cg18066403	0.386913	0.430611	0.774285	0.805933	0.895904	0.932259	0.884683	0.904758	-0.0436985	-0.031648	-0.0363546	-0.0200748	-0.032944	0.751918	-5.22523	0.00261943	-25.8179	0.999988	-1.476	10	91605652	NA	NA	NA	NA	NA	cg18066403	0.718	0.744	-0.026	-4.35
cg12670550	0.799002	0.823764	0.845788	0.878477	0.863211	0.889907	0.877872	0.904166	-0.0247616	-0.0326892	-0.0266957	-0.0262942	-0.0276102	0.860273	-5.22468	0.00262071	-25.8158	0.999988	-1.47654	15	34508184	NA	NA	NA	NA	NA	cg12670550	0.808	0.829	-0.021	-4.36
cg21156662	0.9818	0.944614	0.961099	0.914159	0.949811	0.931077	0.674454	0.636228	0.0371863	0.0469406	0.0187338	0.0382264	0.0352718	0.874155	5.22387	0.0026226	25.8127	0.999988	-1.47735	5	1814500	NDUFS6	NM_004553	Body	NA	NA	cg21156662	0.844	0.811	0.033	8.18
cg07960232	0.224278	0.187904	0.373835	0.355603	0.238654	0.198852	0.502492	0.465223	0.0363738	0.0182321	0.0398025	0.0372687	0.0329193	0.318355	5.22324	0.00262407	25.8102	0.999988	-1.47797	2	142923646	NA	NA	NA	NA	NA	cg07960232	0.379	0.347	0.032	4.41
cg22928319	0.485506	0.570389	0.17565	0.227078	0.196964	0.249247	0.100517	0.12672	-0.0848833	-0.0514278	-0.0522828	-0.0262027	-0.0536992	0.266509	-5.22151	0.00262815	-25.8035	0.999988	-1.4797	11	43379987	TTC17;TTC17	NM_018259;NM_001307943	TSS1500;TSS1500	chr11:43380241-43381040	N_Shore	cg22928319	0.294	0.341	-0.047	-8.06
cg02190390	0.933051	0.89561	0.735221	0.671916	0.95824	0.829293	0.91713	0.821632	0.0374402	0.0633048	0.128946	0.0954978	0.0812973	0.845262	5.22122	0.00262881	25.8024	0.999988	-1.47998	14	59835873	DAAM1;DAAM1	NM_014992;NM_001270520	3UTR;3UTR	NA	NA	cg02190390	0.839	0.771	0.067	22.14
cg04799421	0.823986	0.860731	0.893271	0.923856	0.933633	0.965617	0.936637	0.95696	-0.0367458	-0.0305854	-0.0319837	-0.0203227	-0.0299094	0.911836	-5.22045	0.00263064	-25.7994	0.999988	-1.48076	1	40590377	NA	NA	NA	NA	NA	cg04799421	0.847	0.871	-0.024	-6.23
cg21352315	0.977246	0.938122	0.967952	0.935902	0.985672	0.961664	0.980623	0.955704	0.0391242	0.0320506	0.0240085	0.0249192	0.0300256	0.962861	5.21978	0.00263221	25.7968	0.999988	-1.48142	10	76546266	NA	NA	NA	NA	NA	cg21352315	0.921	0.887	0.034	13.99
cg06980375	0.8723	0.924997	0.915343	0.963093	0.884453	0.930675	0.924054	0.941321	-0.0526977	-0.0477498	-0.0462218	-0.0172672	-0.0409841	0.919529	-5.21923	0.0026335	-25.7947	0.999988	-1.48197	5	20616245	NA	NA	NA	NA	NA	cg06980375	0.849	0.882	-0.033	-10.15
cg06425136	0.659551	0.607143	0.816735	0.707126	0.790726	0.638272	0.183573	0.122669	0.0524076	0.109609	0.152454	0.0609038	0.0938436	0.565724	5.21869	0.00263477	25.7926	0.999988	-1.48251	16	31040922	NA	NA	NA	chr16:31044353-31045495	N_Shelf	cg06425136	0.61	0.53	0.08	16.54
cg20205515	0.922722	0.886233	0.482772	0.434737	0.893244	0.8743	0.891421	0.841766	0.0364893	0.0480359	0.0189442	0.049655	0.0382811	0.778399	5.21827	0.00263577	25.7909	0.999988	-1.48293	17	34171357	TAF15;TAF15;TAF15;TAF15	NM_139215;NM_003487;NM_139215;NM_003487	ExonBnd;ExonBnd;Body;Body	NA	NA	cg20205515	0.767	0.735	0.032	5.95
cg02849917	0.91117	0.945931	0.845167	0.887494	0.89455	0.942579	0.839541	0.927683	-0.0347612	-0.0423274	-0.0480295	-0.0881422	-0.0533151	0.899264	-5.21797	0.00263646	-25.7898	0.999988	-1.48322	22	30222225	ASCC2;ASCC2	NM_001242906;NM_032204	Body;Body	NA	NA	cg02849917	0.825	0.867	-0.042	-12.84
cg24088042	0.521696	0.561866	0.712648	0.75813	0.932701	0.960819	0.919268	0.941203	-0.0401707	-0.0454815	-0.0281175	-0.0219346	-0.0339261	0.788541	-5.21683	0.00263915	-25.7854	0.999988	-1.48436	3	126327440	TXNRD3NB;TXNRD3;TXNRD3	NM_001039783;NM_052883;NM_001173513	TSS200;Body;Body	NA	NA	cg24088042	0.749	0.777	-0.027	-5
cg15349849	0.894352	0.868572	0.865277	0.835164	0.928965	0.889378	0.897233	0.839419	0.0257807	0.0301123	0.0395867	0.0578143	0.0383235	0.877295	5.21388	0.00264612	25.7739	0.999988	-1.4873	5	79736826	ZFYVE16;ZFYVE16;ZFYVE16	NM_014733;NM_001105251;NM_001284236	Body;Body;Body	NA	NA	cg15349849	0.844	0.813	0.031	7.61
cg07189027	0.098894	0.0677237	0.136103	0.0762686	0.110897	0.0782867	0.114899	0.0847603	0.0311704	0.0598342	0.0326105	0.0301391	0.0384385	0.0959791	5.21361	0.00264677	25.7728	0.999988	-1.48757	1	185127004	SWT1;SWT1;TRMT1L;TRMT1L	NM_001105518;NM_017673;NM_030934;NM_001202423	5URT;5URT;TSS1500;TSS1500	chr1:185125850-185126705	S_Shore	cg07189027	0.177	0.134	0.044	11.02
cg14514385	0.804458	0.776549	0.861198	0.834166	0.887321	0.860495	0.549987	0.505229	0.0279094	0.0270318	0.0268264	0.0447582	0.0316314	0.759925	5.21354	0.00264693	25.7726	0.999988	-1.48764	22	49025581	FAM19A5;FAM19A5	NM_001082967;NM_015381	Body;Body	NA	NA	cg14514385	0.748	0.723	0.025	4.11
cg26803276	0.473268	0.446078	0.773401	0.74146	0.86801	0.810931	0.859611	0.826779	0.02719	0.0319411	0.0570789	0.0328316	0.0372604	0.724942	5.21297	0.00264829	25.7703	0.999988	-1.48821	5	58846907	PDE4D;PDE4D;PDE4D;PDE4D	NM_006203;NM_001197218;NM_001104631;NM_001165899	Body;Body;Body;Body	NA	NA	cg26803276	0.724	0.692	0.032	5.42
cg01420674	0.155992	0.193441	0.0832055	0.222804	0.0761232	0.16822	0.0667932	0.142051	-0.0374484	-0.139598	-0.0920967	-0.0752579	-0.0861003	0.138579	-5.21269	0.00264894	-25.7693	0.999988	-1.48848	18	22069037	NA	NA	NA	NA	NA	cg01420674	0.153	0.239	-0.086	-27.8
cg13274603	0.931484	0.954726	0.928361	0.955507	0.943901	0.990743	0.926884	0.972607	-0.0232426	-0.0271457	-0.0468417	-0.0457238	-0.0357385	0.950527	-5.21266	0.00264902	-25.7692	0.999988	-1.48852	3	194443531	LOC100507391	NR_037891	Body	NA	NA	cg13274603	0.875	0.91	-0.035	-13.38
cg16947555	0.198065	0.222176	0.10121	0.140335	0.13578	0.198092	0.42991	0.467103	-0.0241109	-0.0391246	-0.0623127	-0.0371931	-0.0406853	0.236584	-5.21191	0.00265081	-25.7662	0.999988	-1.48927	10	104892796	NT5C2;NT5C2	NM_001134373;NM_012229	Body;Body	NA	NA	cg16947555	0.267	0.306	-0.039	-6.41
cg24705668	0.912349	0.940095	0.914916	0.950591	0.933712	0.959365	0.926389	0.9783	-0.027746	-0.0356756	-0.0256531	-0.0519109	-0.0352464	0.939465	-5.20936	0.00265686	-25.7563	0.999988	-1.49181	4	141949314	RNF150	NM_020724	Body	NA	NA	cg24705668	0.866	0.897	-0.031	-10.08
cg23973801	0.0937969	0.0617738	0.6676	0.636603	0.48287	0.462456	0.53131	0.49952	0.0320231	0.0309966	0.0204144	0.0317906	0.0288062	0.429491	5.20886	0.00265804	25.7544	0.999988	-1.4923	20	3141496	FASTKD5;UBOX5;UBOX5;UBOX5	NM_021826;NM_199415;NM_001267584;NM_014948	TSS1500;TSS1500;TSS1500;TSS1500	chr20:3145121-3145746	N_Shelf	cg23973801	0.469	0.44	0.029	3.75
cg01811179	0.802868	0.955604	0.772789	0.821778	0.78515	0.860122	0.449546	0.604863	-0.152737	-0.0489889	-0.0749723	-0.155317	-0.108004	0.75659	-5.20845	0.00265901	-25.7528	0.999988	-1.49271	12	25910637	NA	NA	NA	NA	NA	cg01811179	0.687	0.773	-0.086	-24.77
cg06474219	0.981846	0.900124	0.932646	0.831366	0.957315	0.927793	0.759257	0.705913	0.0817222	0.10128	0.0295211	0.0533439	0.0664669	0.874532	5.20842	0.0026591	25.7527	0.999988	-1.49275	6	43489204	POLR1C	NM_203290	3UTR	NA	NA	cg06474219	0.856	0.799	0.057	18.85
cg25281052	0.360559	0.411623	0.909408	0.927353	0.402334	0.443503	0.0805814	0.12367	-0.0510636	-0.0179451	-0.0411694	-0.0430884	-0.0383166	0.457379	-5.20818	0.00265966	-25.7517	0.999988	-1.49298	3	33045067	GLB1;GLB1;GLB1	NM_001079811;NM_000404;NM_001135602	Body;Body;Body	NA	NA	cg25281052	0.46	0.493	-0.032	-4.34
cg18010644	0.955042	0.926021	0.942632	0.864971	0.934906	0.897092	0.610682	0.559655	0.0290207	0.0776604	0.0378138	0.0510277	0.0488807	0.836375	5.2081	0.00265986	25.7514	0.999988	-1.49307	5	77311870	AP3B1;AP3B1	NM_001271769;NM_003664	Body;Body	NA	NA	cg18010644	0.814	0.774	0.04	9.51
cg24659064	0.894359	0.950867	0.871514	0.905968	0.880502	0.927776	0.880515	0.901763	-0.0565082	-0.0344538	-0.0472741	-0.0212484	-0.0398711	0.901658	-5.20503	0.00266716	-25.7395	0.999988	-1.49612	18	77749720	TXNL4A;TXNL4A;TXNL4A;TXNL4A;TXNL4A;TXNL4A;TXNL4A;TXNL4A	NM_001303471;NM_006701;NM_001305557;NR_131176;NR_131177;NR_131175;NM_001305564;NM_001305563	TSS1500;TSS1500;TSS1500;TSS1500;TSS1500;TSS1500;5URT;5URT	chr18:77748045-77748905	S_Shore	cg24659064	0.834	0.865	-0.031	-8.49
cg21613901	0.967068	0.892577	0.944063	0.864101	0.915951	0.873962	0.893104	0.865956	0.0744907	0.0799616	0.0419895	0.0271484	0.0558975	0.902098	5.20473	0.00266789	25.7383	0.999988	-1.49643	10	94109214	MARCH5	NM_017824	Body	NA	NA	cg21613901	0.872	0.825	0.047	15.52
cg09140723	0.889484	0.962596	0.869771	0.9148	0.94952	0.971742	0.890899	0.94591	-0.0731111	-0.045029	-0.0222217	-0.0550105	-0.0488431	0.92434	-5.20349	0.00267085	-25.7335	0.999988	-1.49766	10	72594465	SGPL1	NM_003901	Body	NA	NA	cg09140723	0.849	0.889	-0.04	-13.75
cg20254011	0.91811	0.898105	0.928689	0.895549	0.953582	0.903934	0.896733	0.853428	0.0200041	0.0331399	0.049648	0.0433048	0.0365242	0.906016	5.20299	0.00267205	25.7316	0.999988	-1.49816	1	221717084	NA	NA	NA	NA	NA	cg20254011	0.868	0.838	0.03	8.08
cg09370867	0.0842187	0.105856	0.106061	0.14809	0.0876494	0.154937	0.105929	0.155658	-0.0216371	-0.0420295	-0.067288	-0.0497287	-0.0451708	0.11855	-5.2007	0.00267754	-25.7226	0.999988	-1.50045	1	27961680	FGR;FGR	NM_005248;NM_005248	1stExon;5URT	chr1:27961559-27961810	Island	cg09370867	0.096	0.141	-0.045	-13.62
cg11253122	0.637208	0.609781	0.851263	0.821804	0.526567	0.504374	0.877026	0.842998	0.027427	0.0294591	0.0221939	0.0340281	0.028277	0.708878	5.20068	0.00267759	25.7226	0.999988	-1.50047	1	20314957	NA	NA	NA	NA	NA	cg11253122	0.724	0.695	0.029	4.68
cg06482498	0.820373	0.760254	0.260413	0.226962	0.588441	0.559336	0.124185	0.0925447	0.0601192	0.0334504	0.0291052	0.0316403	0.0385788	0.429064	5.20044	0.00267816	25.7216	0.999988	-1.50071	6	31802029	SNORD48;C6orf48;C6orf48;C6orf48;C6orf48;C6orf48;C6orf48;C6orf48;C6orf48;C6orf48	NR_002745;NM_001040437;NM_001287488;NM_001287486;NM_001287485;NM_001287484;NM_001287483;NM_001287482;NM_001040438;NM_001287487	TSS1500;TSS1500;TSS1500;TSS1500;TSS1500;TSS1500;TSS1500;TSS1500;TSS1500;TSS1500	chr6:31802598-31802823	N_Shore	cg06482498	0.447	0.408	0.039	5.61
cg11165254	0.821368	0.907165	0.496752	0.552122	0.853465	0.924976	0.841677	0.864193	-0.0857971	-0.05537	-0.0715103	-0.022516	-0.0587983	0.782715	-5.19928	0.00268095	-25.7171	0.999988	-1.50187	3	55736620	ERC2	NM_015576	Body	NA	NA	cg11165254	0.732	0.777	-0.045	-9.86
cg01699158	0.90361	0.939562	0.942299	0.972103	0.919891	0.951275	0.925894	0.946423	-0.0359527	-0.0298033	-0.0313841	-0.0205291	-0.0294173	0.937632	-5.19907	0.00268144	-25.7163	0.999988	-1.50207	5	150396297	NA	NA	NA	chr5:150400000-150400490	N_Shelf	cg01699158	0.867	0.893	-0.026	-7.83
cg22976884	0.251358	0.281528	0.266516	0.295647	0.22385	0.247083	0.365838	0.392477	-0.03017	-0.0291312	-0.0232333	-0.0266393	-0.0272935	0.290537	-5.1986	0.00268257	-25.7145	0.999988	-1.50254	13	100623362	ZIC5	NM_033132	1stExon	chr13:100620241-100624348	Island	cg22976884	0.329	0.352	-0.023	-3.03
cg22682682	0.691779	0.666677	0.155844	0.0854372	0.206607	0.131689	0.142272	0.100788	0.0251028	0.0704068	0.0749188	0.0414839	0.0529781	0.272637	5.19817	0.00268361	25.7128	0.999988	-1.50298	8	57070217	NA	NA	NA	chr8:57069687-57070047	S_Shore	cg22682682	0.344	0.29	0.054	9.89
cg03329968	0.447841	0.423768	0.84557	0.799054	0.878385	0.851564	0.856973	0.822726	0.0240734	0.0465155	0.026821	0.0342466	0.0329141	0.740735	5.19816	0.00268362	25.7128	0.999988	-1.50298	5	134456394	C5orf66	NM_001277348	5URT	NA	NA	cg03329968	0.735	0.708	0.027	4.49
cg13407335	0.644129	0.604038	0.0676706	0.0502189	0.090116	0.0477295	0.0881861	0.0417029	0.0400904	0.0174517	0.0423865	0.0464832	0.036603	0.204224	5.19631	0.00268809	25.7056	0.999988	-1.50483	17	7832852	KCNAB3	NM_004732	TSS200	chr17:7835171-7835569	N_Shelf	cg13407335	0.222	0.186	0.037	7.19
cg25472172	0.427826	0.451807	0.55219	0.588853	0.614858	0.682657	0.586411	0.642388	-0.0239814	-0.0366622	-0.0677989	-0.0559768	-0.0461048	0.568374	-5.19427	0.00269301	-25.6976	0.999988	-1.50687	2	11685235	GREB1;GREB1;GREB1	NM_033090;NM_014668;NM_148903	5URT;5URT;5URT	NA	NA	cg25472172	0.545	0.591	-0.046	-7.17
cg05740381	0.749233	0.769134	0.815371	0.888658	0.755471	0.807155	0.708939	0.774665	-0.0199014	-0.0732867	-0.0516833	-0.0657264	-0.0526494	0.783578	-5.19352	0.00269483	-25.6947	0.999988	-1.50763	12	6630724	NCAPD2	NM_014865	Body	NA	NA	cg05740381	0.735	0.776	-0.041	-8.47
cg05930443	0.912005	0.877312	0.935205	0.866498	0.869736	0.836304	0.817592	0.783624	0.0346922	0.068707	0.0334322	0.0339685	0.0426999	0.862285	5.19327	0.00269543	25.6937	0.999988	-1.50787	4	26390581	RBPJ;RBPJ;RBPJ;RBPJ	NM_203284;NM_203283;NM_005349;NM_015874	Body;Body;Body;Body	NA	NA	cg05930443	0.833	0.799	0.034	8.22
cg03678532	0.914397	0.945285	0.940267	0.978505	0.955478	0.975033	0.942668	0.977288	-0.0308879	-0.0382379	-0.0195558	-0.03462	-0.0308254	0.953615	-5.19191	0.00269872	-25.6884	0.999988	-1.50923	2	33477762	LTBP1;LTBP1;LTBP1;LTBP1;LTBP1;LTBP1;LTBP1;LTBP1;LTBP1;LTBP1	NM_001166266;NM_001166264;NM_206943;NM_001166265;NM_000627;NM_206943;NM_001166266;NM_001166264;NM_001166265;NM_000627	ExonBnd;ExonBnd;ExonBnd;ExonBnd;ExonBnd;Body;Body;Body;Body;Body	NA	NA	cg03678532	0.88	0.91	-0.03	-10.76
cg21776572	0.226883	0.180271	0.190838	0.14549	0.226487	0.174821	0.199846	0.1828	0.0466121	0.045348	0.0516659	0.0170457	0.0401679	0.19093	5.18848	0.00270703	25.6751	0.999988	-1.51266	6	33239236	VPS52;VPS52;VPS52;RPS18;VPS52;VPS52	NM_001289176;NM_001289175;NM_001289174;NM_022551;NM_001289174;NM_022553	5URT;5URT;5URT;TSS1500;1stExon;Body	chr6:33239326-33240099	N_Shore	cg21776572	0.27	0.23	0.04	7.18
cg27074221	0.0985466	0.117774	0.520618	0.564438	0.858499	0.896071	0.870954	0.903607	-0.0192274	-0.0438198	-0.0375723	-0.0326534	-0.0333182	0.603814	-5.18749	0.00270943	-25.6712	0.999988	-1.51365	14	101500080	MIR495	NR_030175	TSS200	NA	NA	cg27074221	0.589	0.616	-0.027	-3.58
cg05387310	0.83118	0.863426	0.595614	0.625876	0.753897	0.778012	0.816172	0.840524	-0.0322455	-0.030262	-0.0241151	-0.0243528	-0.0277439	0.763087	-5.18741	0.00270963	-25.6709	0.999988	-1.51373	19	341276	MIER2	NM_017550	Body	chr19:345260-345590	N_Shelf	cg05387310	0.731	0.752	-0.021	-3.34
cg27042226	0.808803	0.841641	0.544474	0.577952	0.847444	0.867269	0.816773	0.847765	-0.0328375	-0.0334783	-0.0198244	-0.0309922	-0.0292831	0.769015	-5.18689	0.00271089	-25.6689	0.999988	-1.51425	1	36591913	COL8A2;COL8A2	NM_005202;NM_001294347	TSS1500;TSS1500	chr1:36590761-36591121	S_Shore	cg27042226	0.735	0.758	-0.023	-3.83
cg17201638	0.95444	0.883596	0.954711	0.903768	0.930045	0.887553	0.955065	0.932444	0.0708441	0.0509423	0.0424919	0.0226209	0.0467248	0.925203	5.18667	0.00271143	25.668	0.999988	-1.51447	2	179265537	MIR548N	NR_031666	Body	NA	NA	cg17201638	0.888	0.848	0.04	13.51
cg01548905	0.0374014	0.0810231	0.0531756	0.0829076	0.0619857	0.0822909	0.0510442	0.0910834	-0.0436217	-0.0297319	-0.0203052	-0.0400392	-0.0334245	0.067614	-5.18646	0.00271195	-25.6672	0.999988	-1.51468	6	79577640	IRAK1BP1	NM_001010844	Body	chr6:79577158-79577756	Island	cg01548905	0.103	0.142	-0.039	-10.9
cg15219506	0.0515906	0.0238039	0.0767817	0.0451955	0.0588986	0.00891678	0.0438342	0.0176157	0.0277867	0.0315861	0.0499818	0.0262185	0.0338933	0.0408296	5.18296	0.00272047	25.6536	0.999988	-1.51818	11	63382047	PLA2G16;PLA2G16	NM_007069;NM_001128203	TSS200;TSS200	chr11:63381143-63382096	Island	cg15219506	0.058	0.024	0.034	15.13
cg25793191	0.923541	0.892821	0.935493	0.914605	0.943306	0.912509	0.878861	0.848724	0.0307206	0.0208882	0.0307968	0.0301367	0.0281356	0.906233	5.18232	0.00272205	25.651	0.999988	-1.51882	20	61038971	GATA5	NM_080473	3UTR	chr20:61041273-61041723	N_Shelf	cg25793191	0.864	0.841	0.023	5.59
cg02964094	0.249353	0.283757	0.563292	0.601658	0.0559739	0.0917706	0.0928064	0.111183	-0.0344038	-0.0383657	-0.0357968	-0.0183769	-0.0317358	0.256224	-5.18065	0.00272613	-25.6445	0.999988	-1.52049	4	15471305	CC2D2A;CC2D2A;CC2D2A	NM_001080522;NM_020785;NM_001164720	TSS200;TSS200;TSS200	NA	NA	cg02964094	0.288	0.317	-0.029	-4.22
cg00559444	0.935416	0.886337	0.941251	0.893667	0.94956	0.925441	0.9591	0.932524	0.0490789	0.0475839	0.0241188	0.0265757	0.0368393	0.927912	5.1766	0.00273608	25.6287	0.999988	-1.52455	8	22028743	BMP1;BMP1;BMP1;BMP1	NR_033404;NR_033403;NM_001199;NM_006129	Body;Body;Body;Body	NA	NA	cg00559444	0.887	0.857	0.03	9.25
cg08181119	0.755395	0.791354	0.761738	0.887305	0.766589	0.839598	0.799228	0.868173	-0.0359592	-0.125567	-0.0730084	-0.0689458	-0.07587	0.808673	-5.17509	0.00273979	-25.6228	0.999988	-1.52606	1	184782960	FAM129A	NM_052966	Body	NA	NA	cg08181119	0.746	0.803	-0.057	-14.95
cg10175859	0.854189	0.81687	0.83865	0.803027	0.831596	0.801078	0.532134	0.512738	0.037319	0.0356234	0.0305174	0.0193962	0.030714	0.748785	5.17481	0.00274049	25.6217	0.999988	-1.52635	1	233817629	NA	NA	NA	NA	NA	cg10175859	0.737	0.712	0.025	4.01
cg11007023	0.448277	0.425191	0.834614	0.800367	0.50543	0.471845	0.504244	0.479837	0.0230856	0.0342467	0.0335847	0.0244068	0.028831	0.558726	5.1746	0.00274101	25.6209	0.999988	-1.52656	7	100844287	MOGAT3;MOGAT3;MOGAT3;MOGAT3	NM_178176;NM_001287147;NM_178176;NM_001287147	1stExon;1stExon;5URT;5URT	chr7:100845050-100845726	N_Shore	cg11007023	0.583	0.557	0.026	3.42
cg09411371	0.701496	0.610387	0.954737	0.927181	0.926906	0.876573	0.663339	0.604181	0.0911084	0.0275563	0.050333	0.059158	0.0570389	0.7831	5.17442	0.00274144	25.6202	0.999988	-1.52674	1	207419019	NA	NA	NA	NA	NA	cg09411371	0.777	0.731	0.047	10.24
cg25185915	0.929894	0.904799	0.965004	0.94051	0.959325	0.913093	0.959914	0.922931	0.0250951	0.0244945	0.0462319	0.0369823	0.0332009	0.936934	5.17429	0.00274175	25.6197	0.999988	-1.52686	18	74507281	LOC100131655	NR_040024	Body	NA	NA	cg25185915	0.894	0.865	0.029	9.21
cg13937986	0.119682	0.164596	0.432978	0.465056	0.568075	0.598188	0.853011	0.874819	-0.044914	-0.0320777	-0.0301131	-0.0218077	-0.0322281	0.509551	-5.17339	0.00274398	-25.6162	0.999988	-1.52777	9	132019367	NA	NA	NA	chr9:132020629-132021038	N_Shore	cg13937986	0.513	0.538	-0.025	-3.14
cg11056870	0.0577715	0.0222117	0.203491	0.185379	0.635548	0.593565	0.491607	0.446368	0.0355599	0.0181118	0.0419827	0.0452388	0.0352233	0.329493	5.17308	0.00274476	25.615	0.999988	-1.52808	3	87007970	VGLL3	NM_016206	Body	NA	NA	cg11056870	0.383	0.347	0.036	5.23
cg14389832	0.917521	0.941891	0.935629	0.967238	0.957153	0.983363	0.947835	0.974289	-0.0243697	-0.0316084	-0.0262103	-0.0264541	-0.0271606	0.953115	-5.17154	0.00274854	-25.609	0.999988	-1.52962	18	6732803	NA	NA	NA	chr18:6729693-6730037	S_Shelf	cg14389832	0.881	0.908	-0.027	-9.04
cg04762820	0.927664	0.978673	0.943276	0.977779	0.93229	0.952799	0.913259	0.967754	-0.0510089	-0.0345031	-0.0205092	-0.0544943	-0.0401289	0.949187	-5.17136	0.002749	-25.6083	0.999988	-1.5298	14	72735510	RGS6;RGS6;RGS6;RGS6;RGS6;RGS6;RGS6;RGS6;RGS6;RGS6	NM_001204423;NM_001204420;NM_004296;NM_001204419;NM_001204424;NM_001204416;NM_001204422;NM_001204418;NM_001204417;NM_001204421	5URT;Body;Body;Body;Body;Body;Body;Body;Body;Body	NA	NA	cg04762820	0.871	0.909	-0.038	-14.66
cg20338090	0.86029	0.880304	0.894883	0.926561	0.910746	0.947835	0.90544	0.935951	-0.0200143	-0.0316781	-0.0370894	-0.0305107	-0.0298231	0.907751	-5.17113	0.00274956	-25.6074	0.999988	-1.53003	2	192069169	NA	NA	NA	NA	NA	cg20338090	0.844	0.868	-0.024	-5.94
cg27495424	0.875346	0.89833	0.652502	0.709487	0.528242	0.568382	0.870894	0.9036	-0.0229831	-0.0569849	-0.0401401	-0.0327061	-0.0382036	0.750848	-5.17101	0.00274986	-25.6069	0.999988	-1.53015	2	88925098	EIF2AK3	NM_004836	Body	chr2:88926237-88927295	N_Shore	cg27495424	0.715	0.744	-0.028	-4.76
cg27562060	0.0514772	0.120586	0.118961	0.144202	0.370205	0.408718	0.14977	0.19319	-0.0691083	-0.0252412	-0.0385129	-0.0434193	-0.0440704	0.194639	-5.17051	0.0027511	-25.6049	0.999988	-1.53066	12	39519470	NA	NA	NA	NA	NA	cg27562060	0.228	0.269	-0.041	-7.43
cg21205972	0.0456754	0.00944207	0.0690825	0.0447227	0.0745939	0.0351885	0.0513121	0.028063	0.0362333	0.0243598	0.0394054	0.0232491	0.0308119	0.04476	5.17048	0.00275118	25.6048	0.999988	-1.53069	11	93259022	SMCO4	NM_020179	5URT	NA	NA	cg21205972	0.115	0.071	0.044	15.05
cg02346062	0.462976	0.507535	0.868928	0.899812	0.490645	0.525206	0.912907	0.93341	-0.044559	-0.0308844	-0.0345619	-0.0205033	-0.0326271	0.700177	-5.17036	0.00275147	-25.6043	0.999988	-1.53081	6	24491168	GPLD1	NM_001503	TSS1500	chr6:24494664-24495670	N_Shelf	cg02346062	0.675	0.699	-0.024	-3.47
cg02494958	0.957863	0.907482	0.913285	0.886476	0.915272	0.885815	0.917782	0.854775	0.0503807	0.026809	0.0294573	0.0630066	0.0424134	0.904844	5.16491	0.002765	25.583	0.999988	-1.53627	12	46760490	SLC38A2;SLC38A2	NM_001307936;NM_018976	Body;Body	NA	NA	cg02494958	0.87	0.834	0.035	10.28
cg02500581	0.078238	0.135808	0.0818208	0.17879	0.155503	0.183731	0.107835	0.165593	-0.0575702	-0.0969696	-0.0282278	-0.0577577	-0.0601313	0.135915	-5.16369	0.00276804	-25.5783	0.999988	-1.5375	7	135694320	NA	NA	NA	NA	NA	cg02500581	0.165	0.225	-0.06	-15.33
cg22743207	0.545648	0.493123	0.915866	0.867178	0.5322	0.457947	0.548744	0.527334	0.0525241	0.048688	0.0742527	0.0214103	0.0492188	0.611005	5.1623	0.00277151	25.5728	0.999988	-1.53889	18	31418504	NA	NA	NA	NA	NA	cg22743207	0.633	0.59	0.043	6.81
cg26744946	0.476393	0.496084	0.762213	0.792817	0.7992	0.835559	0.779043	0.811421	-0.0196913	-0.0306036	-0.036359	-0.0323786	-0.0297581	0.719091	-5.1614	0.00277376	-25.5693	0.999988	-1.5398	8	145065833	GRINA;GRINA	NM_001009184;NM_000837	Body;Body	chr8:145063919-145065386	S_Shore	cg26744946	0.694	0.717	-0.023	-3.49
cg12091379	0.843624	0.886271	0.897827	0.93717	0.864185	0.882332	0.895903	0.947797	-0.0426469	-0.0393427	-0.0181463	-0.0518943	-0.0380076	0.894389	-5.16131	0.00277399	-25.569	0.999988	-1.53989	13	98985193	FARP1;FARP1	NM_005766;NM_001286839	Body;Body	NA	NA	cg12091379	0.83	0.859	-0.029	-7.51
cg23869439	0.940032	0.967781	0.949527	0.985234	0.929216	0.956641	0.951036	0.97372	-0.0277491	-0.035707	-0.0274244	-0.0226839	-0.0283911	0.956648	-5.16106	0.0027746	-25.568	0.999988	-1.54014	8	17026405	ZDHHC2	NM_016353	Body	NA	NA	cg23869439	0.884	0.913	-0.029	-10.42
cg26759077	0.86877	0.926136	0.897519	0.924221	0.92314	0.950501	0.864008	0.905832	-0.0573659	-0.026702	-0.0273611	-0.0418241	-0.0383133	0.907516	-5.16053	0.00277593	-25.5659	0.999988	-1.54067	22	38761369	LOC400927-CSNK1E;LOC400927	NM_001289912;NR_002821	5URT;Body	NA	NA	cg26759077	0.837	0.867	-0.029	-7.82
cg21215256	0.36344	0.338319	0.923461	0.872354	0.938929	0.913223	0.913448	0.871659	0.0251202	0.0511066	0.0257062	0.0417897	0.0359307	0.766854	5.15824	0.00278168	25.5569	0.999988	-1.54297	22	33455415	SYN3	NM_001135774	TSS1500	chr22:33453892-33454505	S_Shore	cg21215256	0.755	0.725	0.03	5.23
cg01294757	0.273621	0.303787	0.107549	0.135589	0.494298	0.536962	0.513153	0.536008	-0.0301665	-0.0280401	-0.0426636	-0.0228548	-0.0309312	0.362621	-5.15815	0.0027819	-25.5566	0.999988	-1.54306	10	29977335	SVIL	NM_003174	5URT	NA	NA	cg01294757	0.386	0.413	-0.027	-3.56
cg17557464	0.329267	0.297809	0.419844	0.369341	0.794334	0.750866	0.399034	0.378381	0.0314578	0.0505031	0.0434683	0.0206534	0.0365206	0.467359	5.15807	0.00278209	25.5563	0.999988	-1.54314	7	122384836	CADPS2;CADPS2;CADPS2	NM_001167940;NM_001009571;NM_017954	Body;Body;Body	NA	NA	cg17557464	0.51	0.477	0.033	4.48
cg03554552	0.466869	0.500727	0.0670813	0.095694	0.102472	0.122788	0.452963	0.491162	-0.0338582	-0.0286128	-0.0203165	-0.0381988	-0.0302466	0.28747	-5.1578	0.00278277	-25.5552	0.999988	-1.54341	19	45908146	PPP1R13L;PPP1R13L;CD3EAP;CD3EAP	NM_006663;NM_001142502;NM_001297590;NM_012099	5URT;5URT;TSS1500;TSS1500	chr19:45909062-45910124	N_Shore	cg03554552	0.315	0.345	-0.03	-4.34
cg13505245	0.516183	0.562711	0.538742	0.559254	0.509869	0.572805	0.559012	0.599678	-0.0465277	-0.0205123	-0.0629355	-0.040666	-0.0426604	0.552282	-5.15723	0.00278421	-25.553	0.999988	-1.54399	10	104368885	SUFU;SUFU	NM_001178133;NM_016169	Body;Body	NA	NA	cg13505245	0.551	0.585	-0.034	-4.73
cg10736902	0.0613426	0.0943481	0.0494848	0.0792692	0.0711069	0.112504	0.574053	0.594528	-0.0330056	-0.0297844	-0.0413974	-0.0204745	-0.0311655	0.20458	-5.15644	0.00278618	-25.5499	0.999988	-1.54478	1	184836216	FAM129A	NM_052966	Body	NA	NA	cg10736902	0.23	0.265	-0.035	-5.96
cg27436049	0.673497	0.65144	0.82902	0.766417	0.452944	0.411869	0.549205	0.480201	0.0220573	0.0626022	0.0410755	0.0690041	0.0486848	0.601824	5.15553	0.00278847	25.5463	0.999988	-1.54569	13	105490607	NA	NA	NA	NA	NA	cg27436049	0.626	0.584	0.042	6.58
cg01435613	0.975036	0.95411	0.950317	0.914052	0.926903	0.899883	0.961994	0.923884	0.0209262	0.0362643	0.0270194	0.0381101	0.03058	0.938272	5.15549	0.00278857	25.5462	0.999988	-1.54573	13	75952601	TBC1D4;TBC1D4;TBC1D4	NM_014832;NM_001286658;NM_001286659	Body;Body;Body	NA	NA	cg01435613	0.894	0.866	0.028	8.85
cg01796044	0.912324	0.888873	0.904569	0.879235	0.90616	0.872744	0.915821	0.887252	0.0234511	0.0253342	0.0334166	0.0285688	0.0276927	0.895872	5.15392	0.00279252	25.54	0.999988	-1.54731	16	30941664	FBXL19;FBXL19	NM_001099784;NM_001282351	Body;Body	chr16:30941430-30941934	Island	cg01796044	0.857	0.835	0.022	5.07
cg03678476	0.977923	0.953526	0.974871	0.945302	0.949721	0.913835	0.962633	0.938629	0.0243966	0.0295697	0.0358856	0.024004	0.028464	0.952055	5.15369	0.0027931	25.5391	0.999988	-1.54754	20	36717935	RPRD1B	NM_021215	Body	NA	NA	cg03678476	0.907	0.879	0.029	9.9
cg07428284	0.809332	0.765191	0.532924	0.503114	0.928213	0.899432	0.634349	0.611249	0.044141	0.0298106	0.0287809	0.0230999	0.0314581	0.710476	5.15242	0.0027963	25.5342	0.999988	-1.54882	6	167738303	TTLL2	NM_031949	TSS1500	NA	NA	cg07428284	0.71	0.686	0.025	3.73
cg16243898	0.87786	0.926074	0.863491	0.924629	0.875285	0.899882	0.872876	0.9039	-0.0482141	-0.0611377	-0.0245978	-0.0310237	-0.0412433	0.893	-5.15183	0.00279779	-25.5319	0.999988	-1.54941	9	72387129	NA	NA	NA	NA	NA	cg16243898	0.827	0.859	-0.031	-8.23
cg15591315	0.796387	0.831426	0.805762	0.825312	0.808825	0.840348	0.807771	0.83919	-0.0350388	-0.01955	-0.0315229	-0.0314188	-0.0293826	0.819378	-5.15011	0.00280212	-25.5251	0.999988	-1.55113	18	4544334	NA	NA	NA	NA	NA	cg15591315	0.774	0.796	-0.022	-4.07
cg19258366	0.899103	0.8595	0.894509	0.875463	0.945537	0.909506	0.908029	0.876875	0.0396035	0.0190468	0.0360312	0.0311546	0.031459	0.896065	5.15006	0.00280227	25.5249	0.999988	-1.55119	1	20354911	NA	NA	NA	NA	NA	cg19258366	0.857	0.832	0.025	6.17
cg03335313	0.750996	0.791116	0.78941	0.83839	0.794577	0.814036	0.745181	0.778619	-0.0401196	-0.0489799	-0.0194588	-0.033438	-0.0354991	0.787791	-5.1486	0.00280595	-25.5192	0.999988	-1.55265	16	68664327	NA	NA	NA	NA	NA	cg03335313	0.771	0.805	-0.034	-7.33
cg19103546	0.684565	0.712807	0.756109	0.787987	0.723472	0.763068	0.759512	0.824511	-0.0282424	-0.0318784	-0.0395963	-0.0649991	-0.041179	0.751504	-5.14772	0.00280818	-25.5158	0.999988	-1.55354	5	816479	ZDHHC11	NM_024786	Body	NA	NA	cg19103546	0.73	0.77	-0.041	-8.27
cg10252600	0.866199	0.904058	0.802403	0.843492	0.927702	0.944922	0.908964	0.949653	-0.0378592	-0.0410882	-0.0172198	-0.0406894	-0.0342141	0.893424	-5.14748	0.00280879	-25.5148	0.999988	-1.55378	12	53897344	TARBP2;TARBP2;TARBP2	NM_134323;NM_004178;NM_134324	Body;Body;Body	chr12:53894450-53895313	S_Shelf	cg10252600	0.832	0.858	-0.027	-6.57
cg11380072	0.814756	0.839651	0.847412	0.874428	0.89335	0.918079	0.827492	0.861819	-0.0248956	-0.0270151	-0.0247298	-0.0343272	-0.0277419	0.859623	-5.14684	0.00281041	-25.5123	0.999988	-1.55443	3	81540527	GBE1	NM_000158	Body	NA	NA	cg11380072	0.806	0.827	-0.021	-4.27
cg02491457	0.963866	0.933458	0.757344	0.736319	0.958623	0.926819	0.91914	0.890719	0.0304077	0.0210251	0.0318038	0.0284213	0.0279145	0.885786	5.14651	0.00281125	25.511	0.999988	-1.55476	7	128862824	NA	NA	NA	chr7:128864320-128865655	N_Shore	cg02491457	0.852	0.826	0.025	6.03
cg23204794	0.982208	0.944198	0.970478	0.940014	0.976047	0.93181	0.419237	0.399423	0.0380101	0.0304641	0.0442367	0.0198136	0.0331311	0.820427	5.14628	0.00281184	25.5101	0.999988	-1.55499	2	219739564	NA	NA	NA	chr2:219738081-219738788	S_Shore	cg23204794	0.801	0.767	0.034	7.09
cg07418317	0.237723	0.291317	0.055935	0.0910152	0.0692086	0.0925344	0.918723	0.983766	-0.053594	-0.0350802	-0.0233257	-0.0650431	-0.0442608	0.342528	-5.14627	0.00281186	-25.5101	0.999988	-1.555	1	248208804	OR2L13;OR2L13	NM_175911;NM_001304535	5URT;5URT	NA	NA	cg07418317	0.348	0.393	-0.045	-6.99
cg23309843	0.410691	0.438062	0.460276	0.503201	0.806582	0.85847	0.487906	0.511653	-0.0273716	-0.0429246	-0.0518881	-0.0237465	-0.0364827	0.559605	-5.14598	0.00281261	-25.5089	0.999988	-1.5553	5	126987825	CTXN3;CTXN3	NM_001127385;NM_001048252	TSS1500;5URT	NA	NA	cg23309843	0.558	0.588	-0.03	-4.05
cg06728551	0.752088	0.77363	0.742732	0.771268	0.748299	0.789109	0.789671	0.820526	-0.0215416	-0.0285356	-0.0408103	-0.0308552	-0.0304357	0.773415	-5.14579	0.00281309	-25.5082	0.999988	-1.55549	7	64531992	CCT6P3	NR_033416	Body	chr7:64535252-64535630	N_Shelf	cg06728551	0.738	0.761	-0.023	-3.84
cg26058021	0.716811	0.832378	0.717168	0.778483	0.646325	0.737402	0.693663	0.724594	-0.115567	-0.061315	-0.091077	-0.0309307	-0.0747223	0.730853	-5.14394	0.0028178	-25.5009	0.999988	-1.55735	11	131239234	NTM	NM_001048209	TSS1500	NA	NA	cg26058021	0.683	0.74	-0.057	-12.25
cg17650779	0.856888	0.882478	0.850066	0.88182	0.870629	0.920078	0.876366	0.903814	-0.0255898	-0.0317537	-0.0494487	-0.0274481	-0.0335601	0.880268	-5.14239	0.00282173	-25.4948	0.999988	-1.55891	11	12772915	TEAD1	NM_021961	5URT	NA	NA	cg17650779	0.821	0.847	-0.026	-6.06
cg10914115	0.0778567	0.108551	0.334663	0.375107	0.506231	0.526217	0.0854704	0.117682	-0.0306939	-0.0404435	-0.019986	-0.0322119	-0.0308338	0.266472	-5.14152	0.00282395	-25.4914	0.999988	-1.55978	6	31704828	CLIC1;CLIC1;CLIC1;CLIC1	NM_001287593;NM_001287594;NM_001288;NM_001287593	5URT;TSS1500;TSS1500;1stExon	chr6:31707489-31708336	N_Shelf	cg10914115	0.301	0.327	-0.027	-3.75
cg13345818	0.502998	0.475007	0.927054	0.90065	0.602656	0.554363	0.567183	0.538352	0.0279917	0.0264038	0.0482934	0.0288301	0.0328797	0.633533	5.14086	0.00282564	25.4888	0.999988	-1.56045	4	114756268	NA	NA	NA	NA	NA	cg13345818	0.646	0.616	0.029	4.17
cg04160645	0.868559	0.840594	0.923392	0.896348	0.869262	0.812102	0.593842	0.556124	0.0279649	0.0270447	0.0571598	0.0377184	0.0374719	0.795028	5.14059	0.00282633	25.4878	0.999988	-1.56072	9	5306064	RLN2;RLN2	NM_134441;NM_005059	TSS1500;TSS1500	chr9:5303860-5304476	S_Shore	cg04160645	0.776	0.746	0.03	5.61
cg26103584	0.481171	0.386022	0.874672	0.741944	0.891333	0.838867	0.925796	0.879918	0.0951496	0.132728	0.0524655	0.0458781	0.0815552	0.752465	5.14002	0.00282777	25.4856	0.999988	-1.56129	7	108525759	C7orf66	NM_001024607	TSS1500	NA	NA	cg26103584	0.763	0.695	0.068	16.91
cg13174229	0.928893	0.893836	0.935725	0.918032	0.955515	0.915544	0.94014	0.901173	0.0350573	0.0176923	0.0399714	0.0389674	0.0329221	0.923607	5.13904	0.00283029	25.4817	0.999988	-1.56228	15	52569561	MIR1266;MYO5C	NR_031670;NM_018728	TSS200;Body	NA	NA	cg13174229	0.881	0.854	0.027	7.76
cg19659004	0.15067	0.0839438	0.289963	0.251885	0.230769	0.139717	0.452261	0.316788	0.0667262	0.0380781	0.0910523	0.135473	0.0828324	0.2395	5.13777	0.00283353	25.4767	0.999988	-1.56356	14	103388958	AMN	NM_030943	TSS200	chr14:103389016-103390248	N_Shore	cg19659004	0.28	0.196	0.083	22.82
cg24911730	0.503889	0.543331	0.571787	0.597808	0.545175	0.575573	0.0718493	0.0947144	-0.0394421	-0.026021	-0.0303973	-0.0228651	-0.0296814	0.438016	-5.13695	0.00283564	-25.4735	0.999988	-1.56439	2	3789316	DCDC2C	NM_001287444	Body	NA	NA	cg24911730	0.454	0.476	-0.023	-2.77
cg12773035	0.869879	0.804095	0.579717	0.537014	0.916037	0.858427	0.92396	0.904039	0.0657841	0.042703	0.0576098	0.0199212	0.0465045	0.799146	5.1366	0.00283652	25.4721	0.999988	-1.56473	16	2239574	CASKIN1;CASKIN1	NM_020764;NM_020764	ExonBnd;Body	chr16:2236712-2236939	S_Shelf	cg12773035	0.789	0.752	0.038	7.88
cg18347497	0.57218	0.619289	0.0710037	0.114484	0.0200393	0.0552323	0.944276	0.962435	-0.0471091	-0.0434802	-0.0351929	-0.0181584	-0.0359852	0.419867	-5.13633	0.00283723	-25.471	0.999988	-1.56501	8	60442729	NA	NA	NA	NA	NA	cg18347497	0.415	0.454	-0.039	-5.55
cg01404879	0.927931	0.899894	0.961366	0.919078	0.959155	0.936404	0.978496	0.948858	0.0280361	0.0422884	0.0227511	0.029638	0.0306784	0.941398	5.13606	0.00283793	25.47	0.999988	-1.56528	6	56848182	BEND6	NM_152731	Body	NA	NA	cg01404879	0.898	0.869	0.029	9.21
cg12774105	0.72833	0.772743	0.513761	0.606418	0.81118	0.842568	0.698064	0.785347	-0.0444139	-0.0926567	-0.0313884	-0.0872825	-0.0639354	0.719801	-5.13545	0.00283949	-25.4676	0.999988	-1.5659	4	5428983	STK32B;STK32B	NM_018401;NM_001306082	Body;Body	NA	NA	cg12774105	0.678	0.729	-0.051	-10.08
cg10618720	0.933466	0.914868	0.971186	0.92897	0.981644	0.938937	0.982403	0.949988	0.018598	0.042216	0.0427076	0.0324148	0.0339841	0.950183	5.1348	0.00284116	25.465	0.999988	-1.56655	8	141937313	PTK2;PTK2;PTK2	NM_005607;NM_001199649;NM_153831	Body;5URT;5URT	NA	NA	cg10618720	0.91	0.874	0.035	13.43
cg00834587	0.323607	0.379706	0.549502	0.701983	0.712542	0.835329	0.81071	0.865901	-0.0560991	-0.152482	-0.122787	-0.0551904	-0.0966397	0.64741	-5.13332	0.00284495	-25.4593	0.999988	-1.56804	1	99126226	SNX7;SNX7;SNX7	NM_152238;NM_015976;NR_033716	TSS1500;TSS1500;TSS1500	chr1:99126872-99127711	N_Shore	cg00834587	0.605	0.682	-0.076	-16.91
cg08308834	0.524509	0.478286	0.895724	0.860234	0.418168	0.400229	0.0980958	0.0537132	0.0462236	0.0354897	0.0179382	0.0443827	0.0360085	0.46612	5.13263	0.00284674	25.4565	0.999988	-1.56874	20	7994883	TMX4	NM_021156	Body	NA	NA	cg08308834	0.501	0.463	0.038	5.28
cg08967561	0.807432	0.727448	0.31454	0.289214	0.574043	0.506871	0.896912	0.854812	0.0799838	0.0253259	0.0671721	0.0421005	0.0536456	0.621409	5.1322	0.00284785	25.4548	0.999988	-1.56918	12	92271742	NA	NA	NA	NA	NA	cg08967561	0.645	0.598	0.047	7.78
cg19005763	0.55677	0.589848	0.91462	0.942623	0.895637	0.931941	0.900632	0.92097	-0.0330781	-0.0280033	-0.0363041	-0.0203378	-0.0294308	0.83163	-5.13025	0.00285288	-25.4472	0.999988	-1.57114	3	58225528	ABHD6	NM_020676	5URT	chr3:58223101-58224364	S_Shore	cg19005763	0.783	0.807	-0.024	-4.6
cg19021428	0.796717	0.834354	0.826947	0.850861	0.849794	0.891608	0.458106	0.481745	-0.0376363	-0.0239144	-0.0418144	-0.0236386	-0.0317509	0.748767	-5.12983	0.00285396	-25.4455	0.999988	-1.57156	10	84983301	NA	NA	NA	NA	NA	cg19021428	0.713	0.739	-0.026	-4.14
cg03256910	0.946554	0.909756	0.937954	0.90729	0.928158	0.90861	0.93714	0.905351	0.0367985	0.0306643	0.0195481	0.0317888	0.0296999	0.922602	5.12927	0.00285541	25.4433	0.999988	-1.57213	16	23617021	PALB2	NM_024675	Body	NA	NA	cg03256910	0.879	0.855	0.024	6.56
cg08639616	0.949908	0.879206	0.878965	0.752112	0.867513	0.825825	0.899492	0.839964	0.0707013	0.126854	0.0416875	0.0595274	0.0746925	0.861623	5.12918	0.00285564	25.443	0.999988	-1.57222	11	6953384	ZNF215	NM_013250	5URT	NA	NA	cg08639616	0.847	0.787	0.06	19.36
cg09599239	0.942414	0.985358	0.94315	0.977096	0.553639	0.635737	0.934639	0.973576	-0.0429439	-0.0339457	-0.082098	-0.0389366	-0.049481	0.868201	-5.12826	0.00285801	-25.4394	0.999988	-1.57314	16	11397353	NA	NA	NA	NA	NA	cg09599239	0.803	0.848	-0.045	-13.05
cg16449659	0.165027	0.234348	0.198057	0.235908	0.169683	0.207487	0.147249	0.175083	-0.0693211	-0.0378509	-0.0378041	-0.0278343	-0.0432026	0.191605	-5.12821	0.00285815	-25.4392	0.999988	-1.5732	4	153701590	TIGD4;ARFIP1;ARFIP1;ARFIP1;ARFIP1;ARFIP1;ARFIP1	NM_145720;NM_014447;NM_001287432;NM_001025595;NM_001025593;NM_001287433;NM_001287431	TSS1500;5URT;5URT;5URT;5URT;5URT;5URT	chr4:153700539-153701491	S_Shore	cg16449659	0.17	0.213	-0.043	-9.38
cg22322800	0.0514599	0.032526	0.0736559	0.0384438	0.893793	0.856401	0.569578	0.521175	0.0189339	0.0352122	0.0373913	0.0484022	0.0349849	0.379629	5.12647	0.00286266	25.4323	0.999988	-1.57495	10	104461185	ARL3	NM_004311	Body	NA	NA	cg22322800	0.414	0.38	0.035	4.86
cg26123912	0.849383	0.905942	0.874007	0.910299	0.905251	0.946101	0.92718	0.947664	-0.0565596	-0.0362921	-0.0408505	-0.0204836	-0.0385464	0.908228	-5.12626	0.00286318	-25.4315	0.999988	-1.57516	11	94675177	NA	NA	NA	NA	NA	cg26123912	0.841	0.87	-0.029	-8.06
cg07718844	0.532418	0.565524	0.908475	0.940202	0.937519	0.956626	0.660178	0.693417	-0.0331058	-0.0317271	-0.0191064	-0.033239	-0.0292946	0.774295	-5.12602	0.0028638	-25.4306	0.999988	-1.5754	7	128700460	NA	NA	NA	NA	NA	cg07718844	0.735	0.76	-0.025	-4.26
cg06914123	0.453681	0.49882	0.882096	0.912875	0.840053	0.867803	0.893029	0.91645	-0.0451387	-0.0307788	-0.0277503	-0.0234206	-0.0317721	0.783101	-5.12578	0.00286444	-25.4296	0.999988	-1.57565	6	1118862	NA	NA	NA	NA	NA	cg06914123	0.743	0.768	-0.025	-4.27
cg19861283	0.725274	0.681955	0.210379	0.124065	0.0546509	0.0273779	0.763321	0.692385	0.0433192	0.0863139	0.027273	0.0709353	0.0569604	0.409926	5.12407	0.00286887	25.4229	0.999988	-1.57737	7	12679557	SCIN;SCIN	NM_001112706;NM_033128	Body;Body	NA	NA	cg19861283	0.457	0.404	0.054	8.73
cg24690314	0.905792	0.929085	0.911251	0.946879	0.834563	0.874977	0.569957	0.593987	-0.0232928	-0.035628	-0.0404139	-0.0240296	-0.0308411	0.820811	-5.12323	0.00287105	-25.4196	0.999988	-1.57822	6	144018564	PHACTR2;PHACTR2;PHACTR2;PHACTR2	NM_001100166;NM_014721;NM_001100165;NM_001100164	Body;Body;Body;Body	NA	NA	cg24690314	0.769	0.795	-0.025	-4.78
cg06376640	0.885115	0.95153	0.0551019	0.111246	0.924348	0.960604	0.571344	0.594296	-0.066415	-0.0561443	-0.0362558	-0.0229512	-0.0454416	0.631698	-5.12263	0.0028726	-25.4172	0.999988	-1.57882	13	87629417	NA	NA	NA	NA	NA	cg06376640	0.596	0.642	-0.045	-7.42
cg07382101	0.936614	0.895622	0.947819	0.92696	0.917305	0.860361	0.955528	0.919959	0.0409924	0.0208586	0.0569438	0.0355692	0.038591	0.920021	5.12176	0.00287488	25.4138	0.999988	-1.5797	10	64402495	ZNF365;ZNF365	NM_199451;NM_199452	Body;5URT	NA	NA	cg07382101	0.88	0.848	0.032	9.66
cg27274848	0.925586	0.906388	0.889765	0.857832	0.941053	0.909542	0.949449	0.914752	0.0191986	0.0319325	0.0315112	0.0346975	0.029335	0.911796	5.12167	0.00287512	25.4134	0.999988	-1.5798	8	9105451	NA	NA	NA	NA	NA	cg27274848	0.871	0.847	0.024	6
cg09852935	0.870313	0.912654	0.454116	0.513378	0.84646	0.870431	0.506382	0.583774	-0.0423414	-0.059262	-0.0239716	-0.0773919	-0.0507417	0.694689	-5.12105	0.00287674	-25.411	0.999988	-1.58042	14	58199915	SLC35F4;SLC35F4	NM_001206920;NM_001306087	Body;Body	NA	NA	cg09852935	0.661	0.702	-0.041	-7.22
cg15744026	0.820215	0.85336	0.878642	0.909487	0.87664	0.915841	0.897047	0.916366	-0.0331448	-0.0308448	-0.0392005	-0.0193188	-0.0306272	0.88345	-5.12069	0.00287767	-25.4096	0.999988	-1.58078	17	32258302	ASIC2	NM_001094	Body	NA	NA	cg15744026	0.867	0.897	-0.03	-9.75
cg09838441	0.884616	0.951829	0.616459	0.658526	0.626194	0.647657	0.875891	0.94293	-0.0672123	-0.0420666	-0.021463	-0.0670391	-0.0494453	0.775513	-5.1201	0.00287919	-25.4073	0.999988	-1.58137	8	29235601	NA	NA	NA	NA	NA	cg09838441	0.73	0.767	-0.037	-7.28
cg05185584	0.398705	0.361984	0.812913	0.793224	0.52876	0.500076	0.155724	0.120408	0.036721	0.019689	0.0286843	0.0353167	0.0301028	0.458974	5.12004	0.00287937	25.407	0.999988	-1.58144	11	17410182	KCNJ11;KCNJ11;KCNJ11	NM_000525;NM_001166290;NM_000525	1stExon;5URT;5URT	chr11:17409452-17409692	S_Shore	cg05185584	0.497	0.467	0.03	3.96
cg16272754	0.727294	0.697187	0.719085	0.658766	0.767777	0.665482	0.767505	0.710647	0.0301063	0.0603186	0.102295	0.0568579	0.0623944	0.714218	5.11937	0.00288111	25.4044	0.999988	-1.58211	2	206889989	INO80D	NM_017759	Body	NA	NA	cg16272754	0.727	0.673	0.053	10.8
cg07883117	0.9172	0.944999	0.446012	0.466291	0.885543	0.919863	0.921722	0.959598	-0.0277994	-0.0202794	-0.0343201	-0.0378765	-0.0300689	0.807654	-5.11911	0.00288178	-25.4034	0.999988	-1.58238	7	101005846	COL26A1;COL26A1	NM_133457;NM_001278563	TSS1500;TSS1500	chr7:101005899-101007443	N_Shore	cg07883117	0.764	0.788	-0.025	-4.51
cg24219671	0.777279	0.746529	0.925403	0.89067	0.91774	0.886464	0.679571	0.660046	0.0307498	0.0347326	0.0312756	0.0195254	0.0290708	0.810463	5.11911	0.00288179	25.4034	0.999988	-1.58238	6	36275520	PNPLA1;PNPLA1;PNPLA1	NM_173676;NM_001145717;NM_001145716	3UTR;3UTR;3UTR	NA	NA	cg24219671	0.788	0.766	0.022	3.94
cg10564112	0.764863	0.741382	0.867822	0.827926	0.779381	0.744609	0.509028	0.485246	0.0234811	0.0398962	0.0347722	0.0237825	0.030483	0.715032	5.11904	0.00288198	25.4031	0.999988	-1.58245	14	91842149	CCDC88C	NM_001080414	Body	NA	NA	cg10564112	0.712	0.687	0.025	3.79
cg00776579	0.699014	0.750029	0.717748	0.798374	0.775707	0.797763	0.758712	0.815677	-0.0510147	-0.0806263	-0.0220565	-0.0569655	-0.0526658	0.764128	-5.11629	0.00288915	-25.3923	0.999988	-1.58522	1	29209645	NA	NA	NA	chr1:29213438-29214300	N_Shelf	cg00776579	0.721	0.762	-0.041	-8.06
cg16697977	0.436036	0.47655	0.891622	0.920239	0.844238	0.875971	0.568135	0.588962	-0.040514	-0.0286174	-0.0317327	-0.0208271	-0.0304228	0.700219	-5.11568	0.00289076	-25.3899	0.999988	-1.58584	11	64972115	CAPN1;CAPN1;CAPN1;CAPN1	NR_040008;NM_001198869;NM_001198868;NM_005186	Body;Body;Body;Body	chr11:64972185-64972404	N_Shore	cg16697977	0.674	0.699	-0.025	-3.71
cg22882695	0.748924	0.715305	0.931914	0.884469	0.955239	0.935391	0.892599	0.858214	0.0336192	0.0474449	0.0198476	0.0343851	0.0338242	0.865257	5.11554	0.00289113	25.3893	0.999988	-1.58598	4	126314626	FAT4;FAT4;FAT4	NM_024582;NM_001291285;NM_001291303	Body;Body;Body	NA	NA	cg22882695	0.835	0.807	0.028	6.44
cg14962628	0.701158	0.659648	0.841279	0.810823	0.923189	0.90357	0.56461	0.51924	0.0415104	0.0304562	0.0196193	0.04537	0.034239	0.74044	5.11543	0.00289141	25.3889	0.999988	-1.58609	4	71026067	PRR27	NM_214711	Body	NA	NA	cg14962628	0.734	0.707	0.027	4.42
cg21818891	0.435239	0.404791	0.881206	0.82952	0.0477396	0.0196795	0.524985	0.497946	0.0304482	0.0516864	0.02806	0.0270389	0.0343084	0.455138	5.11543	0.00289142	25.3889	0.999988	-1.5861	11	35310917	SLC1A2;SLC1A2;SLC1A2	NM_001252652;NM_001195728;NM_004171	Body;Body;Body	NA	NA	cg21818891	0.485	0.452	0.033	4.36
cg01330312	0.635225	0.664518	0.88557	0.904916	0.661418	0.697655	0.896452	0.934119	-0.0292929	-0.0193462	-0.0362364	-0.0376673	-0.0306357	0.784984	-5.11458	0.00289364	-25.3856	0.999988	-1.58695	10	51567670	NCOA4;NCOA4;NCOA4;TIMM23B;TIMM23B;TIMM23B	NM_001145261;NM_001145260;NM_001145263;NR_110767;NM_001290118;NM_001290117	5URT;5URT;5URT;Body;Body;Body	chr10:51565071-51565648	S_Shelf	cg01330312	0.769	0.799	-0.03	-6.14
cg16759443	0.713705	0.745412	0.597628	0.617853	0.738874	0.775288	0.764552	0.793073	-0.0317071	-0.0202243	-0.0364145	-0.0285204	-0.0292166	0.718298	-5.11396	0.00289527	-25.3831	0.999988	-1.58758	16	89200506	ACSF3;ACSF3;ACSF3;ACSF3;ACSF3	NR_104293;NM_174917;NM_001243279;NM_001127214;NM_001284316	Body;Body;Body;Body;Body	NA	NA	cg16759443	0.695	0.717	-0.023	-3.38
cg04211150	0.0552803	0.0769937	0.284401	0.314534	0.560654	0.595753	0.07743	0.126391	-0.0217134	-0.0301332	-0.035099	-0.0489607	-0.0339766	0.261429	-5.11262	0.0028988	-25.3778	0.999988	-1.58894	6	128893458	NA	NA	NA	NA	NA	cg04211150	0.292	0.322	-0.031	-4.54
cg14995821	0.53257	0.557603	0.563067	0.589924	0.538333	0.562482	0.589138	0.622177	-0.0250334	-0.0268575	-0.0241483	-0.0330393	-0.0272696	0.569412	-5.11133	0.00290219	-25.3727	0.999988	-1.59024	17	19412208	NA	NA	NA	chr17:19410595-19411377	S_Shore	cg14995821	0.572	0.593	-0.021	-2.56
cg09810609	0.92583	0.897653	0.96139	0.93139	0.944009	0.92312	0.679721	0.647996	0.0281774	0.0299999	0.020889	0.031725	0.0276978	0.863889	5.11038	0.00290469	25.369	0.999988	-1.5912	17	50827983	NA	NA	NA	NA	NA	cg09810609	0.83	0.807	0.023	4.72
cg27313632	0.451583	0.476711	0.700162	0.727	0.533282	0.560109	0.672194	0.71434	-0.0251284	-0.0268378	-0.0268265	-0.0421459	-0.0302347	0.604423	-5.10986	0.00290606	-25.367	0.999988	-1.59172	12	8980661	A2ML1	NM_144670	Body	NA	NA	cg27313632	0.599	0.622	-0.023	-2.97
cg08159754	0.848412	0.806845	0.912524	0.85472	0.943562	0.904551	0.726997	0.707329	0.0415671	0.0578047	0.0390114	0.0196685	0.0395129	0.838118	5.10845	0.00290979	25.3614	0.999988	-1.59315	8	120111630	COLEC10	NM_006438	Body	NA	NA	cg08159754	0.813	0.783	0.031	6.52
cg07042371	0.0761862	0.196433	0.067339	0.121998	0.117648	0.185806	0.0633237	0.103813	-0.120247	-0.054659	-0.0681579	-0.0404897	-0.0708883	0.116568	-5.10799	0.00291099	-25.3596	0.999988	-1.59361	5	54468233	MIR449C;CDC20B;CDC20B;CDC20B	NR_031572;NM_001170402;NM_152623;NM_001145734	TSS200;Body;Body;Body	chr5:54468783-54469324	N_Shore	cg07042371	0.138	0.21	-0.072	-22.14
cg09249611	0.78221	0.757689	0.577346	0.553874	0.96195	0.931383	0.96594	0.927381	0.0245206	0.0234725	0.0305668	0.0385589	0.0292797	0.807222	5.10793	0.00291116	25.3593	0.999988	-1.59368	14	21820190	SUPT16H	NM_007192	3UTR	NA	NA	cg09249611	0.792	0.766	0.026	4.88
cg25046156	0.0263276	0.06368	0.532477	0.56098	0.492859	0.523842	0.848009	0.868465	-0.0373524	-0.0285035	-0.0309832	-0.0204568	-0.029324	0.48958	-5.10721	0.00291306	-25.3565	0.999988	-1.59441	13	46256900	LINC01055	NR_125786	Body	NA	NA	cg25046156	0.489	0.514	-0.025	-3.15
cg01956865	0.189829	0.15553	0.152732	0.117134	0.158876	0.140608	0.188751	0.155581	0.0342992	0.0355982	0.0182682	0.0331707	0.0303341	0.15738	5.1068	0.00291415	25.3549	0.999988	-1.59482	17	79989929	RAC3	NM_005052	Body	chr17:79987983-79990315	Island	cg01956865	0.234	0.203	0.031	5.53
cg19902246	0.619447	0.64569	0.829	0.883069	0.860726	0.903529	0.880056	0.905308	-0.0262436	-0.0540692	-0.0428035	-0.0252519	-0.0370921	0.815853	-5.10626	0.00291558	-25.3528	0.999988	-1.59537	5	7563792	ADCY2	NM_020546	Body	NA	NA	cg19902246	0.769	0.797	-0.029	-5.62
cg02030353	0.803445	0.786436	0.496968	0.459178	0.520657	0.481893	0.524426	0.484593	0.0170089	0.0377902	0.0387648	0.0398327	0.0333491	0.569699	5.10595	0.0029164	25.3515	0.999988	-1.59568	16	54436182	NA	NA	NA	NA	NA	cg02030353	0.595	0.566	0.03	4.06
cg24217980	0.830058	0.852796	0.811771	0.836026	0.845774	0.881101	0.834456	0.873995	-0.0227379	-0.0242546	-0.0353265	-0.0395384	-0.0304643	0.845747	-5.10501	0.00291887	-25.3479	0.999988	-1.59663	2	14988353	NA	NA	NA	NA	NA	cg24217980	0.83	0.86	-0.03	-7.87
cg15495901	0.537942	0.519084	0.509863	0.479648	0.535741	0.498588	0.51417	0.476284	0.0188583	0.0302145	0.0371524	0.037886	0.0310278	0.508915	5.10487	0.00291926	25.3473	0.999988	-1.59678	19	16829985	NWD1;NWD1	NM_001290355;NM_001007525	TSS1500;TSS1500	NA	NA	cg15495901	0.525	0.493	0.031	4.15
cg11997470	0.872136	0.91022	0.514121	0.539485	0.931533	0.953099	0.909399	0.947001	-0.038084	-0.0253637	-0.0215661	-0.0376021	-0.030654	0.822124	-5.10464	0.00291986	-25.3464	0.999988	-1.597	13	32839234	FRY	NM_023037	Body	NA	NA	cg11997470	0.776	0.801	-0.024	-4.64
cg12438532	0.523702	0.600691	0.2286	0.261168	0.521247	0.573266	0.588346	0.697165	-0.0769883	-0.0325683	-0.0520191	-0.108819	-0.0675987	0.499273	-5.10323	0.0029236	-25.3408	0.999988	-1.59843	12	50963915	DIP2B	NM_173602	Body	NA	NA	cg12438532	0.491	0.545	-0.054	-8.74
cg21727931	0.55805	0.525158	0.96602	0.94149	0.950555	0.918519	0.975498	0.953047	0.0328925	0.0245301	0.0320353	0.0224509	0.0279772	0.848542	5.1028	0.00292473	25.3391	0.999988	-1.59886	7	36554461	AOAH;AOAH;AOAH	NM_001177506;NM_001177507;NM_001637	Body;Body;Body	NA	NA	cg21727931	0.823	0.797	0.027	5.66
cg04905274	0.867192	0.88729	0.470878	0.506751	0.507588	0.542751	0.897676	0.925207	-0.0200983	-0.0358727	-0.0351628	-0.0275308	-0.0296662	0.700667	-5.10223	0.00292626	-25.3369	0.999988	-1.59945	12	112153216	ACAD10;ACAD10	NM_025247;NM_001136538	Body;Body	NA	NA	cg04905274	0.677	0.699	-0.022	-3.08
cg03389318	0.790646	0.737295	0.119755	0.0972232	0.840036	0.757512	0.457301	0.374431	0.0533505	0.0225315	0.0825246	0.0828704	0.0603192	0.521775	5.10199	0.0029269	25.3359	0.999988	-1.59969	5	43874923	NA	NA	NA	NA	NA	cg03389318	0.557	0.507	0.051	8.13
cg03531317	0.965702	0.934923	0.963201	0.933464	0.975068	0.951987	0.972566	0.947838	0.0307796	0.0297366	0.0230801	0.0247278	0.027081	0.955594	5.10035	0.00293125	25.3295	0.999988	-1.60135	2	35225530	NA	NA	NA	NA	NA	cg03531317	0.91	0.882	0.028	9.7
cg01042687	0.600422	0.531027	0.622677	0.594148	0.593795	0.557597	0.570608	0.492158	0.0693951	0.028529	0.0361982	0.0784505	0.0531432	0.570304	5.09953	0.00293343	25.3262	0.999988	-1.60217	16	29315674	SNX29P2	NR_002939	Body	NA	NA	cg01042687	0.606	0.559	0.047	7.48
cg20729586	0.562807	0.586711	0.563858	0.614594	0.60942	0.6477	0.569229	0.595949	-0.0239038	-0.0507361	-0.0382802	-0.0267198	-0.03491	0.593783	-5.09912	0.00293454	-25.3246	0.999988	-1.6026	16	83433871	CDH13;CDH13;CDH13;CDH13	NM_001220490;NM_001257;NM_001220489;NM_001220488	Body;Body;Body;Body	NA	NA	cg20729586	0.589	0.615	-0.027	-3.59
cg18588281	0.679421	0.705909	0.736619	0.778667	0.721766	0.758977	0.76017	0.781439	-0.0264881	-0.0420481	-0.0372104	-0.0212688	-0.0317538	0.740371	-5.09907	0.00293467	-25.3244	0.999988	-1.60264	2	48842061	STON1-GTF2A1L;STON1-GTF2A1L;STON1-GTF2A1L	NM_172311;NM_001198593;NM_001198594	Body;Body;Body	chr2:48844751-48844985	N_Shelf	cg18588281	0.723	0.754	-0.031	-5.53
cg02272574	0.72492	0.777414	0.856721	0.913433	0.780224	0.799005	0.830028	0.902715	-0.0524935	-0.0567119	-0.0187816	-0.072687	-0.0501685	0.823057	-5.09851	0.00293615	-25.3222	0.999988	-1.60321	8	39790735	NA	NA	NA	NA	NA	cg02272574	0.767	0.804	-0.037	-8.19
cg27278861	0.943958	0.921548	0.914626	0.888602	0.911388	0.882435	0.891138	0.85447	0.0224099	0.0260236	0.0289535	0.0366683	0.0285138	0.901021	5.09652	0.00294147	25.3144	0.999988	-1.60522	3	127558041	NA	NA	NA	NA	NA	cg27278861	0.86	0.836	0.024	5.83
cg13495204	0.889453	0.822966	0.876157	0.829324	0.939095	0.913536	0.966232	0.933459	0.0664864	0.046833	0.0255591	0.0327727	0.0429128	0.896278	5.0956	0.00294394	25.3107	0.999988	-1.60616	4	74274452	ALB	NM_000477	Body	NA	NA	cg13495204	0.864	0.83	0.035	9.76
cg14095797	0.557338	0.593307	0.796825	0.82158	0.942144	0.976652	0.943907	0.965778	-0.0359683	-0.0247546	-0.0345078	-0.0218709	-0.0292754	0.824691	-5.09545	0.00294434	-25.3101	0.999988	-1.60631	10	126788625	CTBP2;CTBP2;CTBP2;CTBP2	NM_001290215;NM_001290214;NM_001329;NM_001083914	5URT;5URT;5URT;5URT	NA	NA	cg14095797	0.779	0.804	-0.025	-4.87
cg11484034	0.0921053	0.153121	0.559847	0.590781	0.503425	0.544364	0.251698	0.276958	-0.0610157	-0.0309341	-0.0409386	-0.0252594	-0.0395369	0.371538	-5.0954	0.00294448	-25.3099	0.999988	-1.60636	11	12696974	TEAD1;TEAD1	NM_021961;NM_021961	ExonBnd;5URT	chr11:12695414-12696981	Island	cg11484034	0.391	0.423	-0.032	-4.36
cg06782614	0.457019	0.435779	0.814402	0.77949	0.480074	0.443453	0.83908	0.813498	0.02124	0.0349114	0.0366207	0.0255825	0.0295887	0.632849	5.09342	0.00294978	25.3021	0.999988	-1.60837	3	8686817	SSUH2;SSUH2;SSUH2;SSUH2	NM_001256748;NR_046358;NM_001256749;NM_015931	TSS1500;TSS1500;5URT;5URT	NA	NA	cg06782614	0.646	0.619	0.027	3.81
cg06998038	0.555755	0.527281	0.876635	0.854955	0.859552	0.832006	0.801896	0.771307	0.028474	0.0216798	0.0275465	0.0305896	0.0270725	0.759923	5.09311	0.00295062	25.3009	0.999988	-1.60868	14	65209844	PLEKHG3	NM_001308147	Body	chr14:65209843-65210089	Island	cg06998038	0.773	0.745	0.027	4.94
cg25122060	0.501565	0.439185	0.940357	0.853296	0.558156	0.516353	0.82771	0.690104	0.06238	0.0870609	0.0418029	0.137606	0.0822125	0.665841	5.09158	0.00295473	25.2948	0.999988	-1.61023	5	112999227	NA	NA	NA	NA	NA	cg25122060	0.692	0.622	0.071	15.23
cg14963812	0.889636	0.977884	0.851639	0.877474	0.863449	0.962785	0.518304	0.575581	-0.0882486	-0.0258345	-0.0993358	-0.0572772	-0.0676741	0.814594	-5.09083	0.00295674	-25.2919	0.999988	-1.611	3	15251896	CAPN7	NM_014296	Body	chr3:15247446-15248320	S_Shelf	cg14963812	0.749	0.807	-0.058	-15.44
cg06194885	0.656979	0.68159	0.66478	0.68724	0.698284	0.736209	0.692611	0.733947	-0.0246109	-0.02246	-0.037925	-0.0413368	-0.0315832	0.693955	-5.09037	0.00295798	-25.2901	0.999988	-1.61146	3	138150379	NA	NA	NA	chr3:138153269-138154621	N_Shelf	cg06194885	0.674	0.698	-0.024	-3.6
cg19315948	0.473024	0.510401	0.883883	0.921861	0.881926	0.917805	0.889045	0.906319	-0.0373769	-0.037978	-0.0358788	-0.0172732	-0.0321267	0.798033	-5.08997	0.00295904	-25.2885	0.999988	-1.61186	4	135352683	NA	NA	NA	NA	NA	cg19315948	0.755	0.781	-0.026	-4.62
cg05637510	0.0541984	0.118231	0.531705	0.564299	0.541558	0.572941	0.923429	0.95528	-0.064033	-0.0325949	-0.0313838	-0.031851	-0.0399657	0.532705	-5.08925	0.002961	-25.2856	0.999988	-1.6126	11	31732880	ELP4;ELP4;ELP4	NM_001288726;NM_019040;NM_001288725	Body;Body;Body	NA	NA	cg05637510	0.524	0.557	-0.033	-4.54
cg17034079	0.936174	0.907893	0.922086	0.893649	0.965091	0.904853	0.957965	0.920715	0.0282814	0.0284374	0.0602376	0.0372501	0.0385516	0.926053	5.08871	0.00296244	25.2835	0.999988	-1.61314	3	16652470	NA	NA	NA	NA	NA	cg17034079	0.887	0.854	0.033	10.29
cg19704009	0.890406	0.851132	0.917544	0.889417	0.942983	0.9229	0.949639	0.907481	0.0392738	0.0281269	0.0200823	0.0421582	0.0324103	0.908938	5.08846	0.00296312	25.2825	0.999988	-1.6134	3	87553461	NA	NA	NA	NA	NA	cg19704009	0.869	0.844	0.026	6.66
cg14204784	0.101099	0.0672221	0.608062	0.560707	0.0574378	0.038615	0.0711275	0.0340451	0.0338765	0.0473551	0.0188228	0.0370824	0.0342842	0.192289	5.08826	0.00296365	25.2817	0.999988	-1.61359	9	129387231	LMX1B;LMX1B;LMX1B	NM_002316;NM_001174147;NM_001174146	Body;Body;Body	chr9:129386112-129389231	Island	cg14204784	0.209	0.175	0.034	6.79
cg07574854	0.918272	0.940262	0.913479	0.942058	0.935322	0.96246	0.91764	0.947344	-0.0219898	-0.0285786	-0.0271383	-0.0297042	-0.0268527	0.934605	-5.08819	0.00296385	-25.2814	0.999988	-1.61367	1	15920923	NA	NA	NA	NA	NA	cg07574854	0.865	0.888	-0.023	-6.24
cg25567594	0.156599	0.12333	0.475585	0.381904	0.148724	0.0876871	0.57783	0.536997	0.0332689	0.093681	0.0610372	0.0408331	0.057205	0.311082	5.08812	0.00296404	25.2812	0.999988	-1.61374	20	21683478	LOC101929608	NR_109878	Body	chr20:21686199-21687689	N_Shelf	cg25567594	0.38	0.326	0.054	9.31
cg07186630	0.902398	0.871874	0.949859	0.924768	0.96117	0.918888	0.94853	0.924542	0.0305238	0.0250909	0.0422814	0.0239885	0.0304711	0.925254	5.08584	0.00297018	25.2722	0.999988	-1.61605	20	6974378	NA	NA	NA	NA	NA	cg07186630	0.883	0.857	0.026	7.19
cg25322626	0.079227	0.061966	0.141791	0.0846182	0.622253	0.570122	0.675155	0.608264	0.017261	0.0571732	0.0521306	0.0668911	0.048364	0.355425	5.08389	0.00297546	25.2645	0.999988	-1.61803	7	69227635	AUTS2;AUTS2;AUTS2	NM_001127232;NM_015570;NM_001127231	Body;Body;Body	NA	NA	cg25322626	0.409	0.362	0.047	7.55
cg00974295	0.712806	0.762163	0.814273	0.830581	0.762989	0.805552	0.814651	0.862016	-0.0493575	-0.0163077	-0.0425631	-0.0473654	-0.0388984	0.795629	-5.08381	0.00297569	-25.2641	0.999988	-1.61811	2	71756210	DYSF;DYSF;DYSF;DYSF;DYSF;DYSF;DYSF;DYSF;DYSF;DYSF;DYSF;DYSF;DYSF;DYSF	NM_001130981;NM_001130976;NM_003494;NM_001130977;NM_001130979;NM_001130978;NM_001130980;NM_001130983;NM_001130985;NM_001130455;NM_001130984;NM_001130987;NM_001130986;NM_001130982	Body;Body;Body;Body;Body;Body;Body;Body;Body;Body;Body;Body;Body;Body	NA	NA	cg00974295	0.752	0.782	-0.03	-5.7
cg18465030	0.0575619	0.0352249	0.131921	0.0945741	0.0613266	0.0203631	0.0640681	0.0394621	0.0223371	0.0373466	0.0409635	0.024606	0.0313133	0.0630627	5.08364	0.00297615	25.2635	0.999988	-1.61829	6	135410176	NA	NA	NA	NA	NA	cg18465030	0.137	0.096	0.041	11.78
cg01603921	0.141599	0.184128	0.530263	0.578349	0.329877	0.351005	0.696815	0.725221	-0.0425291	-0.0480856	-0.0211283	-0.028406	-0.0350373	0.442157	-5.08359	0.00297628	-25.2633	0.999988	-1.61833	2	91635595	NA	NA	NA	chr2:91634538-91636111	Island	cg01603921	0.455	0.482	-0.027	-3.51
cg00360780	0.844089	0.895257	0.885492	0.907342	0.77351	0.843785	0.842062	0.883198	-0.0511673	-0.0218503	-0.0702746	-0.0411365	-0.0461072	0.859342	-5.08332	0.00297702	-25.2622	0.999988	-1.61861	16	4697302	MGRN1;MGRN1;MGRN1;MGRN1;MGRN1	NR_102267;NM_001142291;NM_001142290;NM_001142289;NM_015246	Body;Body;Body;Body;Body	chr16:4698219-4698949	N_Shore	cg00360780	0.799	0.835	-0.036	-8.78
cg22239258	0.635494	0.600078	0.681757	0.656892	0.688308	0.666101	0.924983	0.884288	0.0354163	0.0248649	0.0222067	0.0406949	0.0307957	0.717238	5.08251	0.00297921	25.259	0.999988	-1.61943	10	33271411	NA	NA	NA	chr10:33269511-33269870	S_Shore	cg22239258	0.732	0.7	0.031	5.28
cg02593783	0.416986	0.457496	0.641914	0.674202	0.467772	0.49823	0.564766	0.584308	-0.0405107	-0.0322878	-0.0304583	-0.019542	-0.0306997	0.538209	-5.08241	0.00297948	-25.2586	0.999988	-1.61953	19	17787543	UNC13A	NM_001080421	Body	chr19:17791067-17791301	N_Shelf	cg02593783	0.543	0.567	-0.023	-2.94
cg25334726	0.58891	0.641144	0.660518	0.682241	0.909203	0.939734	0.924138	0.976766	-0.052234	-0.0217229	-0.0305305	-0.0526283	-0.0392789	0.790332	-5.08224	0.00297995	-25.2579	0.999988	-1.61971	3	40474421	ENTPD3-AS1	NR_040100	Body	NA	NA	cg25334726	0.747	0.779	-0.032	-6.09
cg00045008	0.8227	0.862491	0.862165	0.880591	0.873498	0.910805	0.496754	0.527803	-0.0397913	-0.0184259	-0.0373068	-0.0310484	-0.0316431	0.779601	-5.08096	0.00298343	-25.2528	0.999988	-1.62101	1	203069387	NA	NA	NA	NA	NA	cg00045008	0.738	0.764	-0.026	-4.48
cg06589885	0.569103	0.514193	0.951141	0.933191	0.933743	0.893066	0.933357	0.891112	0.0549098	0.0179492	0.040677	0.0422456	0.0389454	0.827363	5.08054	0.00298456	25.2512	0.999988	-1.62143	1	145413193	HFE2;HFE2;HFE2;HFE2;HFE2;HFE2;HFE2;HFE2;NBPF20;NBPF10;NBPF10	NM_202004;NM_213653;NM_213652;NM_145277;NM_213653;NM_145277;NM_202004;NM_213652;NM_001278267;NM_001039703;NM_001302371	1stExon;1stExon;1stExon;1stExon;5URT;5URT;5URT;5URT;Body;Body;Body	chr1:145415411-145415708	N_Shelf	cg06589885	0.808	0.776	0.033	6.97
cg15802869	0.240909	0.274615	0.367542	0.390173	0.404739	0.434037	0.150682	0.175547	-0.0337064	-0.0226313	-0.0292977	-0.0248655	-0.0276252	0.304781	-5.08027	0.00298529	-25.2501	0.999988	-1.6217	7	122744841	NA	NA	NA	NA	NA	cg15802869	0.342	0.363	-0.02	-2.59
cg15482931	0.152518	0.178015	0.208205	0.239548	0.574989	0.633509	0.76781	0.80317	-0.0254964	-0.0313435	-0.0585206	-0.0353599	-0.0376801	0.44472	-5.07904	0.00298865	-25.2453	0.999988	-1.62296	15	27019448	GABRB3;GABRB3;GABRB3	NM_001278631;NM_000814;NM_021912	TSS1500;TSS1500;TSS1500	chr15:27016892-27018943	S_Shore	cg15482931	0.454	0.484	-0.03	-3.93
cg16905129	0.962734	0.912316	0.941139	0.895057	0.930111	0.914141	0.663927	0.617341	0.0504179	0.0460824	0.0159701	0.0465857	0.039764	0.854596	5.07669	0.00299505	25.236	0.999988	-1.62534	4	83803957	SEC31A;SEC31A;SEC31A;SEC31A;SEC31A;SEC31A;SEC31A;SEC31A	NM_001077208;NM_001077207;NM_001077206;NM_016211;NM_014933;NM_001300744;NM_001300745;NM_001191049	5URT;5URT;5URT;5URT;5URT;5URT;5URT;Body	NA	NA	cg16905129	0.827	0.793	0.033	7.69
cg05084043	0.813779	0.79516	0.923043	0.892414	0.910824	0.869622	0.903482	0.864263	0.0186197	0.0306293	0.0412019	0.0392193	0.0324176	0.871574	5.07657	0.00299537	25.2355	0.999988	-1.62546	6	112172049	FYN	NM_002037	5URT	NA	NA	cg05084043	0.84	0.814	0.026	5.77
cg19943457	0.145222	0.169676	0.0536607	0.101882	0.802899	0.846675	0.839724	0.864058	-0.0244545	-0.0482216	-0.0437762	-0.0243338	-0.0351966	0.477975	-5.07539	0.00299859	-25.2308	0.999988	-1.62666	2	219341633	USP37	NM_020935	Body	NA	NA	cg19943457	0.471	0.504	-0.033	-4.45
cg08254399	0.364066	0.318714	0.735436	0.70922	0.887918	0.864433	0.907983	0.875849	0.045352	0.0262163	0.0234849	0.032134	0.0317968	0.707952	5.07407	0.00300222	25.2256	0.999988	-1.62801	6	45671659	NA	NA	NA	NA	NA	cg08254399	0.708	0.68	0.028	4.4
cg15920900	0.965739	0.945378	0.69344	0.650548	0.934838	0.904084	0.962157	0.931227	0.0203615	0.0428919	0.0307538	0.0309299	0.0312343	0.873426	5.07279	0.00300573	25.2205	0.999988	-1.62931	1	175191072	NA	NA	NA	NA	NA	cg15920900	0.844	0.816	0.028	6.56
cg15548346	0.736237	0.7585	0.743371	0.769875	0.498189	0.525697	0.802367	0.833981	-0.0222634	-0.0265044	-0.0275077	-0.0316136	-0.0269723	0.708527	-5.07186	0.00300826	-25.2169	0.999988	-1.63024	16	85449611	NA	NA	NA	NA	NA	cg15548346	0.686	0.706	-0.02	-2.79
cg14902675	0.370429	0.340409	0.671633	0.62986	0.703304	0.654193	0.773588	0.688754	0.0300194	0.0417733	0.0491105	0.0848341	0.0514343	0.604021	5.07071	0.00301143	25.2123	0.999988	-1.63142	8	62199633	CLVS1	NM_173519	TSS1500	NA	NA	cg14902675	0.629	0.582	0.047	7.64
cg02498484	0.644826	0.680861	0.638151	0.685792	0.669162	0.690723	0.676612	0.705017	-0.0360348	-0.0476412	-0.0215612	-0.0284055	-0.0334107	0.673893	-5.06995	0.00301353	-25.2093	0.999988	-1.6322	16	70831829	VAC14	NM_018052	Body	chr16:70834689-70835298	N_Shelf	cg02498484	0.656	0.682	-0.025	-3.69
cg00042733	0.954242	0.980303	0.940961	0.975315	0.955723	0.976494	0.919975	0.957193	-0.0260612	-0.0343538	-0.0207715	-0.0372178	-0.0296011	0.957526	-5.06959	0.00301451	-25.2078	0.999988	-1.63256	21	35006014	CRYZL1	NM_145858	5URT	NA	NA	cg00042733	0.884	0.914	-0.029	-10.66
cg25616607	0.676514	0.719916	0.933662	0.978543	0.917944	0.942265	0.961096	0.984602	-0.043402	-0.0448816	-0.0243206	-0.0235067	-0.0340277	0.889318	-5.06889	0.00301642	-25.2051	0.999988	-1.63327	19	12474098	ZNF442	NM_030824	Body	chr19:12476049-12476372	N_Shore	cg25616607	0.829	0.86	-0.032	-8.44
cg22873725	0.970555	0.923457	0.983643	0.928926	0.966244	0.925918	0.937602	0.920215	0.0470979	0.054717	0.0403262	0.0173874	0.0398821	0.94457	5.06866	0.00301707	25.2042	0.999988	-1.6335	3	15897629	ANKRD28	NM_015199	Body	chr3:15900497-15901990	N_Shelf	cg22873725	0.906	0.867	0.04	15.23
cg11354629	0.194908	0.162018	0.478657	0.440075	0.261775	0.224272	0.467132	0.44945	0.0328893	0.0385821	0.0375033	0.017682	0.0316642	0.334786	5.0681	0.00301861	25.2019	0.999988	-1.63408	13	28366598	GSX1	NM_145657	TSS200	chr13:28366549-28368505	Island	cg11354629	0.351	0.319	0.032	4.59
cg26895879	0.642894	0.543188	0.923205	0.887406	0.580726	0.53075	0.895867	0.846216	0.0997063	0.0357994	0.0499758	0.0496508	0.0587831	0.731282	5.06778	0.00301948	25.2007	0.999988	-1.6344	10	91982864	NA	NA	NA	NA	NA	cg26895879	0.737	0.685	0.051	10.42
cg11855727	0.459039	0.422922	0.83797	0.802477	0.544769	0.525397	0.901631	0.873297	0.0361167	0.0354932	0.0193724	0.0283338	0.029829	0.670938	5.0676	0.00301997	25.2	0.999988	-1.63458	2	11810460	NTSR2	NM_012344	TSS200	chr2:11809606-11810433	S_Shore	cg11855727	0.686	0.656	0.03	4.6
cg13766434	0.604535	0.669709	0.101891	0.143473	0.0904924	0.113449	0.60002	0.637809	-0.065174	-0.0415824	-0.0229567	-0.037789	-0.0418755	0.370172	-5.06747	0.00302034	-25.1994	0.999988	-1.63471	6	17981180	KIF13A;KIF13A;KIF13A;KIF13A;KIF13A	NM_001243423;NM_001105568;NM_001105567;NM_001105566;NM_022113	Body;Body;Body;Body;Body	NA	NA	cg13766434	0.382	0.421	-0.04	-5.82
cg21493163	0.918513	0.954393	0.919399	0.942265	0.921558	0.949864	0.880049	0.905229	-0.0358806	-0.0228665	-0.0283062	-0.0251807	-0.0280585	0.923909	-5.06604	0.00302428	-25.1938	0.999988	-1.63616	10	13966723	FRMD4A	NM_018027	Body	NA	NA	cg21493163	0.856	0.88	-0.024	-6.43
cg17156694	0.744537	0.692226	0.859853	0.831087	0.959997	0.937189	0.912897	0.875106	0.0523113	0.0287666	0.0228075	0.0377915	0.0354192	0.851612	5.06515	0.00302674	25.1902	0.999988	-1.63707	7	17138805	NA	NA	NA	NA	NA	cg17156694	0.827	0.797	0.029	6.51
cg03576224	0.0885787	0.0502664	0.353518	0.330504	0.784527	0.750931	0.43207	0.408581	0.0383123	0.0230147	0.0335955	0.0234889	0.0296028	0.399872	5.06484	0.0030276	25.189	0.999988	-1.63739	16	82691552	CDH13;CDH13;CDH13;CDH13;CDH13;CDH13	NM_001220490;NM_001220492;NM_001220491;NM_001257;NM_001220489;NM_001220488	5URT;Body;Body;Body;Body;Body	NA	NA	cg03576224	0.443	0.414	0.029	3.8
cg14080168	0.0588981	0.0912163	0.0628143	0.0900618	0.823162	0.867291	0.833079	0.901279	-0.0323182	-0.0272475	-0.0441294	-0.0681994	-0.0429736	0.465975	-5.06459	0.0030283	-25.188	0.999988	-1.63765	11	124906999	CCDC15	NM_025004	Body	NA	NA	cg14080168	0.454	0.493	-0.039	-5.63
cg08446213	0.896551	0.86424	0.899731	0.879427	0.504207	0.469676	0.935552	0.908535	0.0323114	0.0203034	0.0345305	0.0270162	0.0285404	0.79474	5.06388	0.00303024	25.1852	0.999988	-1.63836	18	56268032	ALPK2	NM_052947	Body	NA	NA	cg08446213	0.775	0.75	0.025	4.45
cg17897340	0.596962	0.637864	0.633507	0.672525	0.629614	0.670092	0.65292	0.741284	-0.0409021	-0.0390182	-0.0404784	-0.0883639	-0.0521907	0.654346	-5.06283	0.00303317	-25.181	0.999988	-1.63944	11	4160465	NA	NA	NA	NA	NA	cg17897340	0.633	0.674	-0.041	-6.81
cg11024496	0.820753	0.854107	0.874635	0.900463	0.840052	0.873729	0.629809	0.650692	-0.0333535	-0.0258277	-0.0336766	-0.0208828	-0.0284352	0.80553	-5.06267	0.00303359	-25.1804	0.999988	-1.63959	20	60249633	CDH4;CDH4;CDH4	NM_001794;NM_001252338;NM_001252339	Body;Body;5URT	NA	NA	cg11024496	0.761	0.784	-0.023	-4.01
cg00217859	0.0968045	0.116152	0.093007	0.128471	0.114031	0.167221	0.114725	0.169491	-0.0193476	-0.0354642	-0.0531906	-0.0547666	-0.0406923	0.124988	-5.06253	0.003034	-25.1799	0.999988	-1.63974	16	69789140	NOB1;NOB1	NM_014062;NR_074074	TSS1500;TSS1500	chr16:69788469-69788984	S_Shore	cg00217859	0.165	0.206	-0.04	-8.68
cg00296018	0.891591	0.920219	0.881539	0.907993	0.90162	0.931703	0.915358	0.937297	-0.0286279	-0.0264537	-0.0300835	-0.0219394	-0.0267761	0.910915	-5.06111	0.00303794	-25.1742	0.999988	-1.64119	5	141205206	NA	NA	NA	NA	NA	cg00296018	0.847	0.868	-0.021	-4.98
cg25844265	0.0931988	0.0663577	0.121456	0.0868414	0.12858	0.0767058	0.169755	0.0962247	0.0268411	0.0346147	0.0518745	0.0735299	0.046715	0.10489	5.06058	0.00303939	25.1721	0.999988	-1.64172	12	62661420	USP15;USP15;USP15	NM_001252079;NM_006313;NM_001252078	Body;Body;Body	NA	NA	cg25844265	0.189	0.139	0.05	13.1
cg04974994	0.83936	0.815522	0.889975	0.850099	0.92302	0.895724	0.662548	0.63655	0.0238375	0.0398764	0.027296	0.0259983	0.029252	0.8141	5.0593	0.00304295	25.167	0.999988	-1.64303	21	39092662	KCNJ6	NM_002240	Body	NA	NA	cg04974994	0.79	0.768	0.022	4.01
cg08559772	0.828537	0.864852	0.861733	0.883267	0.857004	0.893485	0.845173	0.869838	-0.036315	-0.0215335	-0.0364811	-0.0246649	-0.0297486	0.862986	-5.05869	0.00304464	-25.1646	0.999988	-1.64365	13	28518317	ATP5EP2	NR_002162	TSS1500	NA	NA	cg08559772	0.809	0.832	-0.023	-4.9
cg26366262	0.922773	0.958594	0.892404	0.922423	0.832464	0.914847	0.890645	0.94966	-0.0358211	-0.0300194	-0.0823829	-0.0590147	-0.0518095	0.910476	-5.05816	0.00304612	-25.1625	0.999988	-1.64419	14	71105122	LOC101928075	NR_110071	Body	chr14:71108008-71109332	N_Shelf	cg26366262	0.836	0.877	-0.041	-13.23
cg20806345	0.636556	0.60313	0.643783	0.596104	0.756166	0.674013	0.595659	0.560361	0.0334262	0.0476795	0.0821536	0.0352974	0.0496392	0.633222	5.05774	0.0030473	25.1608	0.999988	-1.64462	2	182543706	NEUROD1	NM_002500	5URT	NA	NA	cg20806345	0.656	0.613	0.043	6.96
cg16827558	0.453982	0.434179	0.506005	0.465421	0.891163	0.859053	0.536658	0.485525	0.0198029	0.0405836	0.0321104	0.0511324	0.0359073	0.578998	5.057	0.00304935	25.1579	0.999988	-1.64537	17	27714362	NA	NA	NA	chr17:27717135-27718037	N_Shelf	cg16827558	0.604	0.573	0.031	4.25
cg13162127	0.673488	0.646702	0.636695	0.614092	0.357039	0.324967	0.700521	0.655812	0.0267861	0.0226028	0.0320724	0.0447093	0.0315427	0.576165	5.05687	0.00304972	25.1574	0.999988	-1.6455	8	96000155	NA	NA	NA	NA	NA	cg13162127	0.6	0.571	0.029	3.86
cg15347131	0.140216	0.11722	0.928938	0.885166	0.663643	0.599491	0.136836	0.101618	0.0229969	0.0437723	0.0641522	0.0352179	0.0415348	0.446641	5.05587	0.0030525	25.1534	0.999988	-1.64652	13	65258629	NA	NA	NA	NA	NA	cg15347131	0.483	0.443	0.04	5.82
cg26045408	0.502649	0.550455	0.559388	0.60926	0.578503	0.595564	0.824918	0.886658	-0.0478052	-0.0498726	-0.0170613	-0.0617399	-0.0441198	0.638424	-5.05569	0.00305301	-25.1527	0.999988	-1.6467	2	196827046	DNAH7	NM_018897	Body	NA	NA	cg26045408	0.622	0.656	-0.033	-4.99
cg04417236	0.712404	0.746003	0.78419	0.807572	0.571772	0.597028	0.831841	0.858474	-0.0335987	-0.0233823	-0.0252568	-0.0266328	-0.0272176	0.73866	-5.05537	0.00305391	-25.1514	0.999988	-1.64703	13	43922071	ENOX1;ENOX1;ENOX1	NM_001127615;NM_001242863;NM_017993	Body;Body;Body	NA	NA	cg04417236	0.71	0.729	-0.019	-2.79
cg01941484	0.924594	0.947526	0.769936	0.813695	0.916314	0.941192	0.878188	0.912833	-0.0229329	-0.0437591	-0.0248775	-0.0346451	-0.0315536	0.888035	-5.05497	0.00305503	-25.1498	0.999988	-1.64744	3	154042736	DHX36;DHX36	NM_020865;NM_001114397	TSS1500;TSS1500	chr3:154042004-154042376	S_Shore	cg01941484	0.827	0.852	-0.025	-5.89
cg27004055	0.113993	0.0787292	0.170765	0.0792731	0.859406	0.808773	0.240089	0.199838	0.0352639	0.0914915	0.0506336	0.0402514	0.0544101	0.318858	5.0546	0.00305607	25.1484	0.999988	-1.64782	5	178970168	NA	NA	NA	NA	NA	cg27004055	0.38	0.325	0.055	9.54
cg10752676	0.142783	0.123133	0.61045	0.537513	0.955966	0.862637	0.533753	0.462462	0.0196507	0.0729368	0.0933292	0.0712905	0.0643018	0.528587	5.05455	0.00305619	25.1482	0.999988	-1.64787	7	123175466	IQUB;IQUB	NM_178827;NR_104245	TSS1500;TSS1500	chr7:123174472-123174682	S_Shore	cg10752676	0.567	0.511	0.056	9.3
cg04738464	0.116287	0.142005	0.105148	0.137663	0.101032	0.12455	0.174229	0.200073	-0.0257183	-0.0325149	-0.0235175	-0.0258439	-0.0268987	0.137623	-5.05287	0.00306088	-25.1415	0.999988	-1.64957	2	218868754	NA	NA	NA	NA	NA	cg04738464	0.185	0.211	-0.026	-4.65
cg10144863	0.583625	0.528707	0.93272	0.914646	0.954912	0.916917	0.625121	0.573633	0.0549174	0.018074	0.0379956	0.0514877	0.0406187	0.753785	5.05247	0.00306202	25.1399	0.999988	-1.64999	8	53235234	ST18	NM_014682	5URT	NA	NA	cg10144863	0.747	0.713	0.034	6.05
cg05740473	0.908313	0.87069	0.840787	0.739658	0.880687	0.770234	0.815751	0.768739	0.0376227	0.101129	0.110453	0.0470113	0.074054	0.824357	5.05244	0.0030621	25.1398	0.999988	-1.65002	1	84988095	SPATA1	NM_001310156	Body	NA	NA	cg05740473	0.814	0.754	0.06	16.94
cg24173069	0.811662	0.729482	0.950876	0.917762	0.937739	0.904341	0.606218	0.553033	0.0821804	0.0331143	0.0333982	0.0531849	0.0504694	0.801389	5.05184	0.00306378	25.1374	0.999988	-1.65063	4	153430299	FBXW7;FBXW7	NM_033632;NM_001257069	5URT;5URT	NA	NA	cg24173069	0.788	0.747	0.041	8.74
cg11408303	0.633598	0.67247	0.631544	0.676157	0.650715	0.689383	0.705305	0.72196	-0.0388724	-0.0446137	-0.0386682	-0.0166555	-0.0347024	0.672641	-5.05155	0.00306459	-25.1363	0.999988	-1.65092	22	18205057	BCL2L13;BCL2L13;BCL2L13;BCL2L13;BCL2L13;BCL2L13;BCL2L13;BCL2L13;BCL2L13;BCL2L13;BCL2L13;BCL2L13;BCL2L13	NM_001270727;NM_001270726;NR_073068;NR_073069;NM_001270735;NM_001270732;NM_001270728;NM_001270734;NM_015367;NM_001270731;NM_001270730;NM_001270729;NM_001270733	Body;Body;Body;Body;Body;Body;Body;Body;Body;Body;Body;Body;5URT	NA	NA	cg11408303	0.655	0.681	-0.026	-3.86
cg14599326	0.83193	0.800528	0.517831	0.488639	0.897225	0.872727	0.908496	0.857087	0.0314016	0.0291916	0.0244984	0.0514088	0.0341251	0.771808	5.05128	0.00306536	25.1352	0.999988	-1.6512	18	63648951	NA	NA	NA	NA	NA	cg14599326	0.761	0.732	0.029	5.15
cg23234828	0.393458	0.362035	0.10955	0.0791292	0.851717	0.80848	0.602948	0.531583	0.0314237	0.0304209	0.0432366	0.0713655	0.0441117	0.467363	5.05074	0.00306686	25.1331	0.999988	-1.65175	14	55818341	FBXO34;FBXO34	NM_152231;NM_017943	Body;Body	NA	NA	cg23234828	0.489	0.444	0.044	6.64
cg02889834	0.90155	0.935662	0.584599	0.666303	0.919711	0.951946	0.740851	0.793395	-0.034112	-0.0817037	-0.032235	-0.0525438	-0.0501486	0.811752	-5.05001	0.00306891	-25.1302	0.999988	-1.65249	10	32126259	ARHGAP12;ARHGAP12;ARHGAP12;ARHGAP12;ARHGAP12;ARHGAP12	NM_001270699;NM_001270698;NM_001270697;NM_001270696;NM_001270695;NM_018287	Body;Body;Body;Body;Body;Body	NA	NA	cg02889834	0.757	0.798	-0.04	-8.91
cg22955244	0.860128	0.913578	0.902904	0.941673	0.915266	0.960286	0.895843	0.913326	-0.0534502	-0.0387691	-0.0450208	-0.0174823	-0.0386806	0.912875	-5.0497	0.00306979	-25.1289	0.999988	-1.65281	7	43519204	HECW1;HECW1;HECW1;HECW1	NM_001287059;NM_015052;NM_001287059;NM_015052	ExonBnd;ExonBnd;Body;Body	NA	NA	cg22955244	0.845	0.876	-0.032	-9.11
cg09732637	0.919088	0.861939	0.874582	0.84463	0.905908	0.876234	0.896863	0.867597	0.0571486	0.029952	0.0296744	0.0292658	0.0365102	0.880855	5.04934	0.00307079	25.1275	0.999988	-1.65318	7	65576324	NA	NA	NA	chr7:65579764-65580200	N_Shelf	cg09732637	0.9	0.863	0.038	13.55
cg23951816	0.79243	0.763429	0.369957	0.345336	0.8599	0.835948	0.894882	0.85469	0.0290002	0.0246214	0.0239519	0.0401919	0.0294414	0.714572	5.04889	0.00307205	25.1257	0.999988	-1.65363	10	114888137	TCF7L2;TCF7L2;TCF7L2;TCF7L2;TCF7L2;TCF7L2;TCF7L2;TCF7L2;TCF7L2;TCF7L2;TCF7L2;TCF7L2;TCF7L2	NM_001198525;NM_001198528;NM_001198527;NM_001198531;NM_001146286;NM_001146284;NM_001146283;NM_001198530;NM_001198529;NM_001146285;NM_001146274;NM_030756;NM_001198526	Body;Body;Body;Body;Body;Body;Body;Body;Body;Body;Body;Body;Body	NA	NA	cg23951816	0.713	0.689	0.025	3.73
cg19238521	0.680918	0.725133	0.524377	0.597857	0.511767	0.552973	0.851673	0.876436	-0.0442154	-0.0734796	-0.0412065	-0.0247625	-0.045916	0.665142	-5.04889	0.00307207	-25.1257	0.999988	-1.65364	6	28497344	GPX5;GPX5	NM_003996;NM_001509	Body;Body	NA	NA	cg19238521	0.644	0.679	-0.035	-5.54
cg23844070	0.867075	0.898838	0.856825	0.875479	0.901775	0.933106	0.899272	0.933698	-0.0317634	-0.0186547	-0.0313311	-0.034426	-0.0290438	0.895758	-5.04782	0.00307507	-25.1214	0.999988	-1.65473	18	59847256	PIGN;PIGN	NM_176787;NM_012327	5URT;5URT	NA	NA	cg23844070	0.834	0.856	-0.022	-5.1
cg01857595	0.553986	0.499696	0.515013	0.445706	0.846892	0.821048	0.457678	0.359897	0.0542898	0.0693075	0.0258445	0.0977813	0.0618058	0.56249	5.04725	0.00307668	25.1192	0.999988	-1.65531	14	38016188	MIPOL1;MIPOL1;MIPOL1	NM_001195297;NM_001195296;NM_138731	3UTR;3UTR;3UTR	NA	NA	cg01857595	0.602	0.549	0.053	8.91
cg00634483	0.559309	0.541879	0.608347	0.537855	0.554094	0.472943	0.545572	0.478315	0.0174301	0.0704925	0.0811513	0.0672573	0.0590828	0.537289	5.04655	0.00307865	25.1164	0.999988	-1.65603	8	49470964	LOC101929268	NR_105002	Body	chr8:49468683-49468959	S_Shelf	cg00634483	0.58	0.527	0.052	8.59
cg22533560	0.872226	0.78305	0.913989	0.869772	0.94289	0.90736	0.912559	0.870536	0.0891757	0.044217	0.0355304	0.0420227	0.0527364	0.884048	5.04599	0.00308023	25.1142	0.999988	-1.6566	7	29028662	LOC100506497	NR_038965	Body	NA	NA	cg22533560	0.858	0.817	0.041	11.86
cg11294335	0.879365	0.936179	0.823064	0.857368	0.49315	0.530474	0.626134	0.647794	-0.0568134	-0.0343037	-0.0373242	-0.0216603	-0.0375254	0.724191	-5.04593	0.00308038	-25.114	0.999988	-1.65665	1	203651214	ATP2B4;ATP2B4	NM_001684;NM_001001396	5URT;5URT	NA	NA	cg11294335	0.69	0.719	-0.028	-4.51
cg11998420	0.683156	0.747252	0.601183	0.705166	0.851375	0.883159	0.76707	0.818062	-0.0640958	-0.103983	-0.0317844	-0.0509917	-0.0627138	0.757053	-5.04575	0.0030809	-25.1132	0.999988	-1.65684	9	72198906	APBA1	NM_001163	5URT	NA	NA	cg11998420	0.712	0.761	-0.05	-10.69
cg02351145	0.0562726	0.0357347	0.871622	0.840371	0.868251	0.838251	0.721764	0.678105	0.0205379	0.0312513	0.03	0.043659	0.031362	0.613796	5.04559	0.00308134	25.1126	0.999988	-1.657	9	89140327	NA	NA	NA	NA	NA	cg02351145	0.617	0.589	0.028	3.82
cg00911376	0.415826	0.382879	0.89575	0.875943	0.132451	0.102205	0.150638	0.121784	0.032947	0.0198069	0.0302455	0.0288548	0.0279636	0.384685	5.04558	0.00308139	25.1125	0.999988	-1.65701	16	84274417	KCNG4	NM_172347	TSS1500	chr16:84270421-84270857	S_Shelf	cg00911376	0.427	0.399	0.027	3.57
cg07100448	0.564126	0.592987	0.771812	0.802989	0.928555	0.948938	0.929382	0.958331	-0.0288615	-0.0311775	-0.0203833	-0.0289485	-0.0273427	0.81214	-5.04518	0.00308251	-25.111	0.999988	-1.65742	1	43355718	NA	NA	NA	chr1:43353241-43353442	S_Shelf	cg07100448	0.77	0.792	-0.022	-3.87
cg07885130	0.751403	0.786465	0.155469	0.188119	0.69226	0.717356	0.480075	0.53974	-0.0350622	-0.0326494	-0.0250966	-0.0596648	-0.0381183	0.538861	-5.04498	0.00308306	-25.1102	0.999988	-1.65762	15	48483826	CTXN2	NM_001145668	TSS200	NA	NA	cg07885130	0.521	0.558	-0.036	-5.14
cg26049080	0.0747408	0.0971415	0.194708	0.24362	0.0525621	0.0956483	0.0941145	0.120573	-0.0224007	-0.0489123	-0.0430862	-0.0264586	-0.0352145	0.121639	-5.04492	0.00308324	-25.1099	0.999988	-1.65768	12	9798341	LOC374443;LOC374443;LOC374443	NR_046450;NR_046448;NR_046449	Body;Body;Body	chr12:9800543-9800852	N_Shelf	cg26049080	0.164	0.199	-0.036	-7.44
cg08931404	0.914703	0.866809	0.902201	0.854697	0.939068	0.897414	0.89915	0.883107	0.0478939	0.0475039	0.0416533	0.0160435	0.0382736	0.894644	5.04478	0.00308365	25.1094	0.999988	-1.65783	13	29227083	NA	NA	NA	NA	NA	cg08931404	0.86	0.83	0.03	7.71
cg12497816	0.858955	0.881553	0.809873	0.839014	0.881087	0.921242	0.858311	0.884371	-0.0225978	-0.0291412	-0.0401548	-0.0260599	-0.0294885	0.866801	-5.04342	0.00308748	-25.104	0.999988	-1.65922	19	45034579	CEACAM20;CEACAM20;CEACAM20;CEACAM20	NM_001102599;NM_001102598;NM_001102597;NM_001102600	TSS1500;TSS1500;TSS1500;TSS1500	NA	NA	cg12497816	0.851	0.88	-0.029	-8.39
cg13530833	0.626655	0.586857	0.833	0.792322	0.960227	0.935985	0.971719	0.949489	0.039798	0.0406782	0.0242411	0.0222297	0.0317368	0.832032	5.04273	0.00308944	25.1012	0.999988	-1.65992	18	9753857	RAB31	NM_006868	Body	NA	NA	cg13530833	0.813	0.784	0.028	5.81
cg25157032	0.87937	0.829402	0.887327	0.804189	0.494514	0.463971	0.495965	0.457744	0.0499677	0.0831381	0.0305432	0.0382212	0.0504675	0.66406	5.04126	0.00309358	25.0954	0.999988	-1.66142	4	86523960	ARHGAP24	NM_001025616	Body	NA	NA	cg25157032	0.674	0.632	0.042	7.01
cg10219816	0.105314	0.0616042	0.589093	0.570346	0.0849284	0.0537889	0.863413	0.827371	0.0437094	0.0187469	0.0311394	0.0360422	0.0324095	0.394482	5.04099	0.00309435	25.0943	0.999988	-1.66169	1	2427655	PLCH2;PLCH2;PLCH2	NM_001303012;NM_014638;NM_001303013	Body;Body;Body	NA	NA	cg10219816	0.41	0.378	0.033	4.48
cg08063838	0.81337	0.854857	0.822055	0.860614	0.861568	0.884111	0.862633	0.886582	-0.0414869	-0.0385594	-0.0225426	-0.0239487	-0.0316344	0.855724	-5.04031	0.00309629	-25.0916	0.999988	-1.66239	21	43442235	ZNF295-AS1;ZNF295-AS1;ZNF295-AS1	NR_119385;NR_027273;NR_119384	Body;TSS200;Body	NA	NA	cg08063838	0.803	0.827	-0.024	-5.12
cg11609909	0.861591	0.839024	0.912869	0.825731	0.983945	0.873404	0.857333	0.741825	0.0225667	0.0871386	0.110541	0.115507	0.0839384	0.861965	5.0403	0.00309631	25.0916	0.999988	-1.6624	15	62253983	VPS13C;VPS13C;VPS13C;VPS13C	NM_020821;NM_017684;NM_001018088;NM_018080	Body;Body;Body;Body	NA	NA	cg11609909	0.853	0.782	0.071	25.69
cg13972220	0.331453	0.387592	0.83879	0.908307	0.840217	0.929302	0.778848	0.800393	-0.0561388	-0.069517	-0.0890854	-0.0215443	-0.0590714	0.726863	-5.03896	0.00310012	-25.0862	0.999988	-1.66377	4	90118138	NA	NA	NA	NA	NA	cg13972220	0.684	0.731	-0.047	-9.13
cg09218569	0.809516	0.859732	0.813802	0.879115	0.85736	0.886108	0.907047	0.93415	-0.0502155	-0.0653131	-0.0287473	-0.0271032	-0.0428447	0.868354	-5.03792	0.00310306	-25.0821	0.999988	-1.66483	6	111621985	REV3L;REV3L;REV3L	NM_001286431;NM_001286432;NM_002912	Body;Body;Body	NA	NA	cg09218569	0.809	0.841	-0.032	-7.89
cg20513916	0.908824	0.879709	0.917618	0.875238	0.903136	0.848619	0.896913	0.874526	0.0291148	0.0423804	0.0545168	0.0223875	0.0370998	0.888073	5.03628	0.00310775	25.0755	0.999988	-1.66651	7	137642710	LOC100130880;CREB3L2;CREB3L2	NM_001243523;NM_194071;NM_001253775	3UTR;Body;Body	NA	NA	cg20513916	0.853	0.824	0.029	7.34
cg14060279	0.946922	0.96479	0.924051	0.967114	0.537721	0.571539	0.888045	0.935593	-0.0178678	-0.0430629	-0.0338177	-0.0475486	-0.0355742	0.841972	-5.03618	0.00310801	-25.0752	0.999988	-1.6666	1	167763503	NA	NA	NA	NA	NA	cg14060279	0.786	0.814	-0.028	-5.79
cg12018487	0.874751	0.89243	0.901874	0.945144	0.877019	0.922526	0.902763	0.936289	-0.0176794	-0.0432706	-0.0455078	-0.0335266	-0.0349961	0.9066	-5.0361	0.00310826	-25.0748	0.999988	-1.66669	10	30020120	SVIL	NM_003174	5URT	chr10:30024072-30026077	N_Shelf	cg12018487	0.84	0.867	-0.027	-7.17
cg02678943	0.826533	0.85265	0.817021	0.86122	0.668548	0.696705	0.833577	0.894749	-0.0261173	-0.0441982	-0.0281564	-0.0611715	-0.0399109	0.806375	-5.03432	0.00311333	-25.0678	0.999988	-1.66851	1	39392466	RHBDL2;RHBDL2	NM_001304746;NM_017821	Body;5URT	NA	NA	cg02678943	0.785	0.823	-0.039	-9.33
cg20850981	0.840397	0.857649	0.831378	0.882376	0.840965	0.893205	0.844121	0.882752	-0.0172521	-0.0509974	-0.0522401	-0.0386318	-0.0397803	0.859105	-5.03424	0.00311354	-25.0675	0.999988	-1.66858	6	28322103	ZKSCAN3;ZKSCAN3;ZKSCAN3	NM_001242894;NM_024493;NM_001242895	5URT;5URT;5URT	NA	NA	cg20850981	0.802	0.833	-0.031	-7.17
cg06902665	0.45721	0.510257	0.192878	0.24528	0.874555	0.919022	0.899838	0.915871	-0.0530472	-0.0524021	-0.0444669	-0.016033	-0.0414873	0.626864	-5.03396	0.00311434	-25.0663	0.999988	-1.66887	19	1771330	ONECUT3	NM_001080488	Body	chr19:1775063-1775534	N_Shelf	cg06902665	0.609	0.644	-0.036	-5.36
cg10977802	0.827557	0.850003	0.834446	0.861068	0.535359	0.566837	0.615303	0.64156	-0.0224461	-0.026622	-0.0314778	-0.0262575	-0.0267009	0.716517	-5.03347	0.00311576	-25.0644	0.999988	-1.66938	1	155032672	ADAM15;ADAM15;ADAM15;ADAM15;ADAM15;ADAM15;ADAM15;ADAM15;ADAM15;ADAM15;ADAM15;LOC100505666;ADAM15;ADAM15;ADAM15;ADAM15;ADAM15;ADAM15;ADAM15;ADAM15;ADAM15;ADAM15;ADAM15	NM_207194;NM_003815;NM_001261465;NM_001261464;NM_207191;NM_207197;NM_207196;NM_207195;NR_048577;NR_048579;NR_048578;NR_040773;NR_048577;NR_048579;NR_048578;NM_001261465;NM_207191;NM_207194;NM_003815;NM_001261464;NM_207197;NM_207196;NM_207195	ExonBnd;ExonBnd;ExonBnd;ExonBnd;ExonBnd;ExonBnd;ExonBnd;ExonBnd;ExonBnd;ExonBnd;ExonBnd;Body;Body;Body;Body;Body;Body;Body;Body;Body;Body;Body;Body	chr1:155034925-155036578	N_Shelf	cg10977802	0.689	0.709	-0.02	-2.83
cg06052255	0.179295	0.0978045	0.414951	0.384387	0.280369	0.246124	0.248486	0.190198	0.081491	0.0305643	0.0342459	0.0582883	0.0511474	0.255202	5.03326	0.00311634	25.0635	0.999988	-1.66959	7	136960138	PTN	NM_002825	5URT	NA	NA	cg06052255	0.331	0.282	0.05	8.92
cg09844227	0.580145	0.603097	0.794354	0.822107	0.448582	0.473239	0.81813	0.849879	-0.0229522	-0.0277535	-0.0246564	-0.0317488	-0.0267777	0.673692	-5.03294	0.00311728	-25.0622	0.999988	-1.66992	13	52469942	NA	NA	NA	NA	NA	cg09844227	0.657	0.677	-0.019	-2.63
cg00570285	0.872454	0.819502	0.842856	0.784014	0.824626	0.722537	0.768119	0.737124	0.0529516	0.0588417	0.102089	0.0309949	0.0612192	0.796404	5.03204	0.00311984	25.0587	0.999988	-1.67084	10	32098797	ARHGAP12;ARHGAP12;ARHGAP12;ARHGAP12;ARHGAP12;ARHGAP12	NM_001270699;NM_001270698;NM_001270697;NM_001270696;NM_001270695;NM_018287	Body;Body;Body;Body;Body;Body	NA	NA	cg00570285	0.788	0.738	0.05	11.81
cg09967308	0.448058	0.47138	0.490259	0.550292	0.55531	0.589695	0.48281	0.548842	-0.0233214	-0.0600331	-0.0343842	-0.0660314	-0.0459425	0.517081	-5.03077	0.00312347	-25.0536	0.999988	-1.67213	20	29943406	NA	NA	NA	NA	NA	cg09967308	0.518	0.554	-0.036	-5.01
cg26834979	0.845455	0.871321	0.855023	0.891167	0.889985	0.910842	0.85862	0.890243	-0.0258661	-0.0361436	-0.0208565	-0.0316227	-0.0286222	0.876582	-5.03074	0.00312357	-25.0535	0.999988	-1.67217	18	71935682	CYB5A;CYB5A;CYB5A	NM_001190807;NM_148923;NM_001914	Body;Body;Body	NA	NA	cg26834979	0.82	0.843	-0.022	-4.93
cg04737343	0.912837	0.956627	0.93401	0.957063	0.928861	0.955487	0.91041	0.962178	-0.0437905	-0.0230538	-0.0266265	-0.0517676	-0.0363096	0.939684	-5.02991	0.00312594	-25.0502	0.999988	-1.67301	10	101985740	CHUK	NM_001278	Body	chr10:101989127-101989533	N_Shelf	cg04737343	0.865	0.897	-0.031	-10.33
cg00764619	0.854243	0.878434	0.841784	0.884995	0.865718	0.88965	0.85651	0.888385	-0.0241907	-0.0432109	-0.0239312	-0.0318745	-0.0308018	0.869965	-5.02812	0.00313109	-25.0431	0.999988	-1.67485	2	242610529	ATG4B;ATG4B	NM_178326;NM_013325	Body;Body	chr2:242606078-242606560	S_Shelf	cg00764619	0.814	0.838	-0.024	-5.25
cg01959838	0.510802	0.445868	0.514257	0.492884	0.893505	0.856075	0.458263	0.396718	0.0649344	0.0213729	0.03743	0.0615452	0.0463206	0.571047	5.0278	0.003132	25.0418	0.999988	-1.67517	1	108292913	VAV3	NM_006113	Body	NA	NA	cg01959838	0.601	0.562	0.04	5.94
cg15554214	0.19716	0.163598	0.307593	0.288664	0.435336	0.404799	0.342541	0.311697	0.0335628	0.0189296	0.0305372	0.0308438	0.0284683	0.306424	5.02727	0.00313352	25.0397	0.999988	-1.67572	19	43690996	PSG5;PSG5	NM_002781;NM_001130014	TSS1500;TSS1500	NA	NA	cg15554214	0.321	0.292	0.029	4.17
cg11663732	0.395319	0.315353	0.748307	0.70376	0.515365	0.477009	0.525432	0.49517	0.0799654	0.0445476	0.0383561	0.0302623	0.0482828	0.521965	5.02653	0.00313565	25.0367	0.999988	-1.67647	19	39422530	SARS2;SARS2;MRPS12;MRPS12;MRPS12	NM_017827;NM_001145901;NM_033363;NM_033362;NM_021107	TSS1500;TSS1500;Body;Body;Body	chr19:39421063-39421615	S_Shore	cg11663732	0.561	0.516	0.044	6.72
cg19154565	0.957302	0.933985	0.97143	0.946818	0.961578	0.929635	0.96325	0.936293	0.0233165	0.0246117	0.0319426	0.0269569	0.0267069	0.950036	5.02548	0.00313868	25.0325	0.999988	-1.67755	2	43734570	THADA;THADA;THADA	NR_073394;NM_022065;NM_001083953	Body;Body;Body	NA	NA	cg19154565	0.904	0.878	0.026	8.4
cg16856734	0.0790402	0.0612858	0.779577	0.74756	0.742275	0.706033	0.526216	0.491328	0.0177544	0.0320166	0.0362415	0.0348884	0.0302252	0.516664	5.02491	0.00314032	25.0303	0.999988	-1.67813	20	45335680	NA	NA	NA	chr20:45338071-45338663	N_Shelf	cg16856734	0.54	0.512	0.028	3.62
cg05455249	0.307623	0.261953	0.0440647	0.0246831	0.701732	0.671264	0.698731	0.651239	0.0456695	0.0193816	0.0304686	0.047492	0.0357529	0.420161	5.02466	0.00314104	25.0293	0.999988	-1.67839	10	11054243	CELF2	NM_001025077	Body	NA	NA	cg05455249	0.456	0.421	0.036	4.93
cg05682965	0.928005	0.893302	0.938269	0.910226	0.949771	0.916953	0.935946	0.916612	0.0347027	0.0280432	0.032818	0.0193339	0.0287245	0.923635	5.02154	0.00315004	25.0168	0.999988	-1.68157	19	15292631	NOTCH3;NOTCH3	NM_000435;NM_000435	ExonBnd;Body	chr19:15292399-15292632	Island	cg05682965	0.88	0.857	0.023	6.21
cg04134809	0.907163	0.946164	0.934294	0.954582	0.937861	0.964353	0.922924	0.956997	-0.0390009	-0.0202879	-0.0264915	-0.0340723	-0.0299631	0.940542	-5.02104	0.00315149	-25.0148	0.999988	-1.68209	9	135071870	NTNG2	NM_032536	Body	chr9:135073515-135074005	N_Shore	cg04134809	0.869	0.895	-0.026	-7.94
[truncated: 33,520 more rows]
