# Supplementary material for: Investigating epigenetic effects of activation-induced deaminase in chronic lymphocytic leukemia
Source: PLoS One. 2018 Dec 20;13(12):e0208753. doi: 10.1371/journal.pone.0208753 (PMC6301619; doi:10.1371/journal.pone.0208753)
Supplement: S4 Table — (XLSX) [file pone.0208753.s007.xlsx]

## Sheet: S3 Table
ID	pAID-GFP1	pGFP1	pAID-GFP2	pGFP2	pAID-GFP3	pGFP3	pAID-GFP4	pGFP4	pAID-GFP1_pGFP1	pAID-GFP2_pGFP2	pAID-GFP3_pGFP3	pAID-GFP4_pGFP4	delta_beta	ave_beta	T	P	DIFF_SCORE	ADJ. P (BH)	B	CHR	POS	DIF	SUM	DMR#	GENE	GENE	REFSEQ	GENE_POS	CPG_ISLAND	CPG_POS	ID	pAID-GFP.AVG_Beta	pGFP.AVG_Beta	pAID-GFP.Delta Beta	pAID-GFP.DiffScore
cg03398002	0.89722	0.921408	0.915854	0.932592	0.9188	0.94891	0.927102	0.930506	-0.024	-0.017	-0.03	-0.003	-0.019	0.92	-2.79	0.0349	-14.57	1	-4.33	1	15272082	21694	25283	1	KAZN	KAZN;KAZN;KAZN;KAZN;KAZN	NM_001017999;NM_001018001;NM_015209;NM_201628;NM_001018000	TSS1500;5URT;Body;Body;Body	NA	NA	cg03398002	0.861	0.876	-0.015	-3.55
cg16663033	0.161287	0.171607	0.38833	0.410548	0.647737	0.674636	0.484545	0.550447	-0.01	-0.022	-0.027	-0.066	-0.031	0.44	-3.04	0.0256	-15.92	1	-4	1	15272108	26	21720	1	KAZN	KAZN;KAZN;KAZN;KAZN;KAZN	NM_001017999;NM_001018001;NM_015209;NM_201628;NM_001018000	TSS1500;5URT;Body;Body;Body	NA	NA	cg16663033	0.453	0.477	-0.024	-3.02
cg26577320	0.861019	0.83915	0.873913	0.85047	0.898957	0.874169	0.879925	0.876745	0.022	0.023	0.025	0.003	0.018	0.87	2.88	0.0312	15.05	1	-4.21	1	15272326	218	244	1	KAZN	KAZN;KAZN;KAZN;KAZN;KAZN	NM_001017999;NM_001018001;NM_015209;NM_201628;NM_001018000	TSS200;5URT;Body;Body;Body	NA	NA	cg26577320	0.833	0.819	0.014	2.68
cg12815354	0.817684	0.793779	0.933529	0.899309	0.910577	0.892765	0.784467	0.77332	0.024	0.034	0.018	0.011	0.022	0.85	3.47	0.0156	18.08	1	-3.45	1	34334377	266263	356009	2	CSMD2	CSMD2-AS1;CSMD2;CSMD2	NR_038372;NM_001281956;NM_052896	TSS200;Body;Body	NA	NA	cg12815354	0.818	0.802	0.017	3.05
cg25242769	0.545695	0.562286	0.623986	0.645064	0.394999	0.409269	0.741766	0.751116	-0.017	-0.021	-0.014	-0.009	-0.015	0.58	-2.82	0.0337	-14.73	1	-4.3	1	34334420	43	266306	2	CSMD2	CSMD2-AS1;CSMD2;CSMD2	NR_038372;NM_001281956;NM_052896	TSS200;Body;Body	NA	NA	cg25242769	0.589	0.599	-0.01	-1.18
cg26403347	0.800573	0.824709	0.842595	0.855926	0.877168	0.885201	0.827304	0.876226	-0.024	-0.013	-0.008	-0.049	-0.024	0.85	-2.79	0.0349	-14.57	1	-4.33	1	34335169	749	792	2	CSMD2	CSMD2-AS1;CSMD2;CSMD2	NR_038372;NM_001281956;NM_052896	Body;Body;Body	NA	NA	cg26403347	0.8	0.819	-0.019	-3.55
cg06191076	0.425404	0.428508	0.447996	0.478813	0.450312	0.46981	0.395881	0.450012	-0.003	-0.031	-0.019	-0.054	-0.027	0.44	-2.84	0.0327	-14.86	1	-4.26	1	68516463	3924	64296	3	DIRAS3	DIRAS3;GNG12-AS1	NM_004675;NR_040077	TSS200;Body	chr1:68516236-68516473	Island	cg06191076	0.465	0.486	-0.021	-2.47
cg16148270	0.62814	0.599458	0.624341	0.598683	0.670747	0.654713	0.63506	0.604981	0.029	0.026	0.016	0.03	0.025	0.63	4.46	0.0054	22.67	1	-2.28	1	68516465	2	3926	3	DIRAS3	DIRAS3;GNG12-AS1	NM_004675;NR_040077	TSS200;Body	chr1:68516236-68516473	Island	cg16148270	0.642	0.619	0.023	2.99
cg12986021	0.461564	0.483334	0.394767	0.453178	0.398654	0.460456	0.403121	0.45163	-0.022	-0.058	-0.062	-0.049	-0.048	0.44	-5.63	0.0018	-27.36	1	-1.08	1	68516627	162	164	3	DIRAS3	DIRAS3;GNG12-AS1	NM_004675;NR_040077	TSS200;Body	chr1:68516236-68516473	S_Shore	cg12986021	0.452	0.491	-0.039	-5.52
cg22786154	0.821237	0.854778	0.858252	0.670061	0.824852	0.743035	0.85176	0.73697	-0.034	0.188	0.082	0.115	0.088	0.8	2.54	0.0481	13.18	1	-4.68	1	198952058	68148	122411	4	NA	NA	NA	NA	NA	NA	cg22786154	0.798	0.726	0.073	20.99
cg00028250	0.883954	0.842448	0.901406	0.851197	0.882873	0.85562	0.921012	0.921164	0.042	0.05	0.027	0	0.03	0.88	3.08	0.0245	16.11	1	-3.95	1	198952196	138	68286	4	NA	NA	NA	NA	NA	NA	cg00028250	0.847	0.823	0.024	5.32
cg23587268	0.703345	0.740883	0.501456	0.590055	0.835622	0.890566	0.539737	0.568475	-0.038	-0.089	-0.055	-0.029	-0.052	0.67	-4.74	0.0041	-23.88	1	-1.97	1	198952571	375	513	4	NA	NA	NA	NA	NA	NA	cg23587268	0.644	0.687	-0.043	-7.35
cg04844150	0.564754	0.525341	0.867078	0.840558	0.934082	0.818026	0.913317	0.830777	0.039	0.027	0.116	0.083	0.066	0.79	4.12	0.0076	21.19	1	-2.66	1	198952637	66	441	4	NA	NA	NA	NA	NA	NA	cg04844150	0.786	0.73	0.055	13.34
cg21308754	0.0904255	0.0691902	0.304168	0.293549	0.400451	0.394296	0.213428	0.177925	0.021	0.011	0.006	0.036	0.018	0.24	2.61	0.044	13.57	1	-4.58	1	211306871	437022	535172	5	KCNH1	KCNH1;KCNH1	NM_002238;NM_172362	Body;Body	chr1:211306667-211307675	Island	cg21308754	0.252	0.234	0.019	2.68
cg10203375	0.111442	0.0846796	0.127704	0.0997809	0.151373	0.126259	0.100907	0.0975251	0.027	0.028	0.025	0.003	0.021	0.11	3.1	0.0239	16.22	1	-3.92	1	211307178	307	437329	5	KCNH1	KCNH1;KCNH1	NM_002238;NM_172362	Body;Body	chr1:211306667-211307675	Island	cg10203375	0.123	0.102	0.021	4.7
cg23086161	0.109776	0.0925304	0.188201	0.163388	0.136232	0.120662	0.0875526	0.0832379	0.017	0.025	0.016	0.004	0.015	0.12	2.58	0.0457	13.4	1	-4.62	1	211307217	39	346	5	KCNH1	KCNH1;KCNH1	NM_002238;NM_172362	1stExon;1stExon	chr1:211306667-211307675	Island	cg23086161	0.193	0.176	0.017	2.78
cg09084829	0.219037	0.252198	0.161659	0.175568	0.468307	0.482546	0.110306	0.123901	-0.033	-0.014	-0.014	-0.014	-0.019	0.25	-3	0.027	-15.68	1	-4.06	1	211307408	191	230	5	KCNH1	KCNH1;KCNH1;KCNH1;KCNH1	NM_002238;NM_172362;NM_002238;NM_172362	1stExon;1stExon;5URT;5URT	chr1:211306667-211307675	Island	cg09084829	0.294	0.31	-0.015	-1.93
cg01868588	0.469849	0.427455	0.0833966	0.0480181	0.0452865	0.0452905	0.0624709	0.033773	0.042	0.035	0	0.029	0.027	0.15	3.1	0.024	16.2	1	-3.93	1	212838943	119200	119418	6	NA	NA	NA	NA	NA	NA	cg01868588	0.214	0.183	0.031	5.85
cg03739354	0.11648	0.188948	0.140556	0.154607	0.141112	0.171092	0.090905	0.113961	-0.072	-0.014	-0.03	-0.023	-0.035	0.14	-3.21	0.021	-16.77	1	-3.79	1	212839040	97	119297	6	NA	NA	NA	NA	NA	NA	cg03739354	0.184	0.218	-0.033	-6.36
cg15671097	0.949115	0.930327	0.963265	0.949873	0.514646	0.499048	0.949639	0.941086	0.019	0.013	0.016	0.009	0.014	0.84	2.62	0.0431	13.66	1	-4.56	1	212839589	549	646	6	NA	NA	NA	NA	NA	NA	cg15671097	0.804	0.789	0.016	2.73
cg00804916	0.276472	0.290679	0.634827	0.690807	0.480025	0.515674	0.841507	0.848554	-0.014	-0.056	-0.036	-0.007	-0.028	0.57	-2.92	0.0299	-15.25	1	-4.17	1	228700235	42473	60142	7	BTNL10	BTNL10	NM_001287262	TSS1500	NA	NA	cg00804916	0.571	0.591	-0.02	-2.48
cg19318098	0.776084	0.73381	0.884077	0.849354	0.878713	0.873393	0.835159	0.824461	0.042	0.035	0.005	0.011	0.023	0.83	2.76	0.0361	14.42	1	-4.37	1	228700583	348	42821	7	BTNL10	BTNL10	NM_001287262	TSS1500	NA	NA	cg19318098	0.805	0.787	0.018	3.24
cg27167000	0.472521	0.472352	0.536988	0.509631	0.526008	0.489357	0.525836	0.459495	0	0.027	0.037	0.066	0.033	0.5	2.88	0.0314	15.04	1	-4.22	1	228700938	355	703	7	BTNL10	BTNL10	NM_001287262	TSS1500	NA	NA	cg27167000	0.538	0.508	0.03	3.98
cg13578174	0.901882	0.937433	0.946509	0.959937	0.94725	0.94822	0.947858	0.97442	-0.036	-0.013	-0.001	-0.027	-0.019	0.95	-2.52	0.0493	-13.07	1	-4.7	1	230813937	316213	374921	8	COG2	COG2;COG2	NM_007357;NM_001145036	Body;Body	NA	NA	cg13578174	0.878	0.895	-0.017	-4.52
cg00996009	0.854558	0.902431	0.885516	0.924981	0.853034	0.900473	0.897735	0.907026	-0.048	-0.039	-0.047	-0.009	-0.036	0.89	-4.25	0.0067	-21.75	1	-2.52	1	230813981	44	316257	8	COG2	COG2;COG2	NM_007357;NM_001145036	Body;Body	NA	NA	cg00996009	0.828	0.856	-0.028	-6.83
cg07679697	0.938239	0.881157	0.912847	0.896435	0.895486	0.889709	0.894415	0.815234	0.057	0.016	0.006	0.079	0.04	0.89	2.88	0.0312	15.06	1	-4.21	1	230814315	334	378	8	COG2	COG2;COG2	NM_007357;NM_001145036	Body;Body	NA	NA	cg07679697	0.855	0.822	0.033	8.56
cg09115440	0.121944	0.106569	0.907531	0.895798	0.919558	0.864658	0.896971	0.828663	0.015	0.012	0.055	0.068	0.038	0.69	3.22	0.0208	16.82	1	-3.77	1	233462575	108042	237982	9	KIAA1804	KIAA1804	NM_032435	TSS1500	chr1:233463526-233464414	N_Shore	cg09115440	0.687	0.655	0.032	5.08
cg24041637	0.677285	0.711516	0.545978	0.592978	0.482781	0.494772	0.230779	0.273929	-0.034	-0.047	-0.012	-0.043	-0.034	0.5	-4.4	0.0057	-22.43	1	-2.35	1	233462711	136	108178	9	KIAA1804	KIAA1804	NM_032435	TSS1500	chr1:233463526-233464414	N_Shore	cg24041637	0.51	0.535	-0.026	-3.25
cg04126810	0.917415	0.942545	0.926395	0.942278	0.265899	0.281258	0.545151	0.559098	-0.025	-0.016	-0.015	-0.014	-0.018	0.67	-3.22	0.0208	-16.83	1	-3.77	1	233462729	18	154	9	KIAA1804	KIAA1804	NM_032435	TSS1500	chr1:233463526-233464414	N_Shore	cg04126810	0.65	0.664	-0.014	-1.82
cg06520814	0.867928	0.923727	0.876756	0.873391	0.832683	0.885839	0.928964	0.944806	-0.056	0.003	-0.053	-0.016	-0.03	0.89	-2.55	0.0472	-13.26	1	-4.66	2	467034	15159	39358	10	NA	NA	NA	NA	chr2:467849-468659	N_Shore	cg06520814	0.875	0.905	-0.03	-10.02
cg01195404	0.948913	0.945476	0.876124	0.909649	0.919118	0.957589	0.937953	0.956731	0.003	-0.034	-0.038	-0.019	-0.022	0.93	-2.52	0.049	-13.1	1	-4.7	2	467135	101	15260	10	NA	NA	NA	NA	chr2:467849-468659	N_Shore	cg01195404	0.866	0.884	-0.018	-4.43
cg18985828	0.427379	0.402608	0.3999	0.384184	0.474486	0.446368	0.570293	0.554662	0.025	0.016	0.028	0.016	0.021	0.46	3.73	0.0115	19.38	1	-3.12	2	467799	664	765	10	NA	NA	NA	NA	chr2:467849-468659	N_Shore	cg18985828	0.468	0.447	0.021	2.54
cg08748184	0.315609	0.297753	0.395932	0.379539	0.160551	0.123357	0.250786	0.243818	0.018	0.016	0.037	0.007	0.02	0.27	2.82	0.0337	14.72	1	-4.3	2	741075	12039	43914	11	NA	NA	NA	NA	NA	NA	cg08748184	0.333	0.313	0.02	2.61
cg11902941	0.960595	0.968386	0.956413	0.96768	0.507714	0.525836	0.942665	0.961722	-0.008	-0.011	-0.018	-0.019	-0.014	0.85	-2.55	0.0471	-13.27	1	-4.65	2	741806	731	12770	11	NA	NA	NA	NA	NA	NA	cg11902941	0.803	0.813	-0.01	-1.76
cg05359777	0.845993	0.856365	0.552463	0.577493	0.127647	0.14852	0.245728	0.251693	-0.01	-0.025	-0.021	-0.006	-0.016	0.45	-2.55	0.0471	-13.27	1	-4.65	2	741831	25	756	11	NA	NA	NA	NA	NA	NA	cg05359777	0.467	0.479	-0.013	-1.41
cg03828080	0.0509652	0.063949	0.5863	0.619521	0.500572	0.54139	0.750995	0.752137	-0.013	-0.033	-0.041	-0.001	-0.022	0.48	-2.6	0.0444	-13.52	1	-4.59	2	6790445	125133	154495	12	MIR7515HG	MIR7515HG;MIR7515	NR_110497;NR_106986	Body;TSS200	NA	NA	cg03828080	0.491	0.507	-0.017	-1.92
cg06647133	0.928573	0.921075	0.948382	0.923319	0.953717	0.932637	0.885043	0.87105	0.007	0.025	0.021	0.014	0.017	0.92	2.88	0.0314	15.03	1	-4.22	2	6790890	445	125578	12	MIR7515HG	MIR7515HG	NR_110497	TSS1500	NA	NA	cg06647133	0.873	0.859	0.014	3.26
cg22601570	0.812474	0.844013	0.890295	0.895262	0.921264	0.931693	0.734573	0.784932	-0.032	-0.005	-0.01	-0.05	-0.024	0.85	-2.63	0.0429	-13.68	1	-4.55	2	6790955	65	510	12	MIR7515HG	MIR7515HG	NR_110497	TSS1500	NA	NA	cg22601570	0.8	0.82	-0.02	-3.89
cg03778769	0.129853	0.106455	0.420138	0.385428	0.413576	0.379869	0.533328	0.47232	0.023	0.035	0.034	0.061	0.038	0.36	4.87	0.0036	24.4	1	-1.84	2	11164149	40613	61139	13	NA	NA	NA	NA	NA	NA	cg03778769	0.412	0.376	0.036	5.17
cg13922241	0.485224	0.517137	0.617457	0.662436	0.926159	0.944441	0.926955	0.927781	-0.032	-0.045	-0.018	-0.001	-0.024	0.75	-2.76	0.0361	-14.43	1	-4.37	2	11164567	418	41031	13	NA	NA	NA	NA	NA	NA	cg13922241	0.723	0.742	-0.019	-2.94
cg26462586	0.41224	0.377745	0.903716	0.898577	0.547829	0.53245	0.913182	0.873141	0.034	0.005	0.015	0.04	0.024	0.68	3	0.027	15.68	1	-4.06	2	11164677	110	528	13	NA	NA	NA	NA	NA	NA	cg26462586	0.683	0.66	0.023	3.27
cg18529845	0.110555	0.0790453	0.390222	0.369297	0.140326	0.0979306	0.732061	0.683658	0.032	0.021	0.042	0.048	0.036	0.33	5.25	0.0026	25.92	1	-1.45	2	31806042	195032	265938	14	SRD5A2	SRD5A2	NM_000348	TSS200	chr2:31805293-31806403	Island	cg18529845	0.343	0.307	0.036	5.48
cg26261627	0.931368	0.94714	0.563921	0.6044	0.89578	0.897539	0.722175	0.763579	-0.016	-0.04	-0.002	-0.041	-0.025	0.79	-2.81	0.0341	-14.68	1	-4.31	2	31806173	131	195163	14	SRD5A2	SRD5A2	NM_000348	TSS200	chr2:31805293-31806403	Island	cg26261627	0.778	0.802	-0.024	-4.67
cg15403517	0.677114	0.653609	0.0869456	0.0779619	0.74748	0.71043	0.870194	0.827022	0.024	0.009	0.037	0.043	0.028	0.58	3.7	0.012	19.22	1	-3.17	2	31806275	102	233	14	SRD5A2	SRD5A2	NM_000348	TSS1500	chr2:31805293-31806403	Island	cg15403517	0.594	0.569	0.025	3.18
cg00009421	0.845176	0.861586	0.840634	0.859055	0.896819	0.903647	0.900159	0.920428	-0.016	-0.018	-0.007	-0.02	-0.015	0.88	-2.77	0.0357	-14.47	1	-4.36	2	44065571	100820	161921	15	ABCG8	ABCG8;ABCG5	NM_022437;NM_022436	TSS1500;Body	NA	NA	cg00009421	0.827	0.839	-0.012	-2.26
cg08453096	0.905127	0.851465	0.942386	0.854403	0.883841	0.880777	0.909603	0.895049	0.054	0.088	0.003	0.015	0.04	0.89	2.61	0.0437	13.59	1	-4.58	2	44065893	322	101142	15	ABCG8	ABCG8;ABCG5;ABCG5	NM_022437;NM_022436;NM_022436	TSS1500;1stExon;5URT	NA	NA	cg08453096	0.856	0.825	0.031	8.06
cg13486675	0.721951	0.704	0.771771	0.736279	0.780869	0.75484	0.797048	0.79274	0.018	0.035	0.026	0.004	0.021	0.76	2.96	0.0285	15.45	1	-4.11	2	44066090	197	519	15	ABCG8	ABCG8;ABCG5	NM_022437;NM_022436	TSS200;TSS200	NA	NA	cg13486675	0.746	0.729	0.018	2.69
cg26706238	0.903484	0.940526	0.887631	0.916403	0.901041	0.918923	0.914047	0.934365	-0.037	-0.029	-0.018	-0.02	-0.026	0.91	-4.29	0.0064	-21.96	1	-2.47	2	44066206	116	313	15	ABCG8	ABCG8;ABCG5	NM_022437;NM_022436	1stExon;TSS1500	NA	NA	cg26706238	0.85	0.87	-0.02	-4.92
cg11165425	0.430851	0.476231	0.852758	0.927809	0.89682	0.928455	0.191474	0.218626	-0.045	-0.075	-0.032	-0.027	-0.045	0.62	-4.71	0.0042	-23.76	1	-2	2	54767901	85995	137569	16	SPTBN1	SPTBN1	NM_003128	Body	NA	NA	cg11165425	0.595	0.631	-0.036	-5.34
cg14830898	0.852914	0.824483	0.915331	0.895265	0.949351	0.916583	0.575916	0.523392	0.028	0.02	0.033	0.053	0.033	0.81	4.62	0.0046	23.39	1	-2.1	2	54768567	666	86661	16	SPTBN1	SPTBN1	NM_003128	Body	NA	NA	cg14830898	0.785	0.759	0.026	4.86
cg09755640	0.97932	0.949077	0.978607	0.934478	0.978109	0.944762	0.697085	0.652755	0.03	0.044	0.033	0.044	0.038	0.89	6.56	0.00088	30.57	1	-0.26	2	54768748	181	847	16	SPTBN1	SPTBN1	NM_003128	Body	NA	NA	cg09755640	0.862	0.824	0.038	10.9
cg15468045	0.917571	0.956159	0.574867	0.625429	0.556543	0.596577	0.141037	0.187066	-0.039	-0.051	-0.04	-0.046	-0.044	0.57	-7.94	0.00034	-34.7	1	0.79	2	66672299	3185	9165	17	MEIS1	MEIS1	NM_002398	Body	chr2:66672431-66673636	N_Shore	cg15468045	0.558	0.592	-0.034	-4.88
cg02492115	0.626948	0.650339	0.366794	0.389816	0.32723	0.359999	0.812483	0.812118	-0.023	-0.023	-0.033	0	-0.02	0.54	-2.69	0.0396	-14.02	1	-4.47	2	66672319	20	3205	17	MEIS1	MEIS1	NM_002398	Body	chr2:66672431-66673636	N_Shore	cg02492115	0.551	0.566	-0.015	-1.71
cg10464312	0.942042	0.961333	0.435058	0.469023	0.563894	0.586477	0.827889	0.839309	-0.019	-0.034	-0.023	-0.011	-0.022	0.7	-3.53	0.0145	-18.37	1	-3.38	2	66672688	369	389	17	MEIS1	MEIS1	NM_002398	Body	chr2:66672431-66673636	Island	cg10464312	0.682	0.699	-0.017	-2.28
cg25195673	0.301211	0.307735	0.920542	0.965003	0.852702	0.877648	0.0237075	0.0433959	-0.007	-0.044	-0.025	-0.02	-0.024	0.54	-3.08	0.0246	-16.1	1	-3.95	2	69614945	187447	238572	18	GFPT1	GFPT1;GFPT1	NM_002056;NM_001244710	TSS1500;TSS1500	chr2:69614119-69614616	S_Shore	cg25195673	0.524	0.546	-0.021	-2.62
cg14476487	0.990264	0.95447	0.963655	0.947475	0.983787	0.977422	0.930596	0.881647	0.036	0.016	0.006	0.049	0.027	0.95	3.06	0.025	16.02	1	-3.97	2	69615118	173	187620	18	GFPT1	GFPT1;GFPT1	NM_002056;NM_001244710	TSS1500;TSS1500	chr2:69614119-69614616	S_Shore	cg14476487	0.913	0.884	0.029	10.44
cg06845268	0.575365	0.612367	0.089722	0.115383	0.883961	0.918135	0.862185	0.866234	-0.037	-0.026	-0.034	-0.004	-0.025	0.62	-3.35	0.0179	-17.48	1	-3.61	2	69615301	183	356	18	GFPT1	GFPT1;GFPT1	NM_002056;NM_001244710	TSS1500;TSS1500	chr2:69614119-69614616	S_Shore	cg06845268	0.6	0.624	-0.024	-3.13
cg02990092	0.619332	0.705192	0.875008	0.90583	0.85477	0.879142	0.890931	0.899546	-0.086	-0.031	-0.024	-0.009	-0.037	0.83	-2.78	0.0355	-14.5	1	-4.35	2	79252125	323273	347878	19	REG3G	REG3G;REG3G;REG3G	NM_198448;NM_001270040;NM_001008387	TSS1500;TSS1500;TSS1500	NA	NA	cg02990092	0.779	0.808	-0.029	-5.99
cg26217814	0.925128	0.939694	0.93607	0.969563	0.939091	0.965343	0.945662	0.95413	-0.015	-0.033	-0.026	-0.008	-0.021	0.95	-3.13	0.0231	-16.37	1	-3.89	2	79252152	27	323300	19	REG3G	REG3G;REG3G;REG3G	NM_198448;NM_001270040;NM_001008387	TSS1500;TSS1500;TSS1500	NA	NA	cg26217814	0.878	0.898	-0.019	-5.44
cg18145810	0.774142	0.750063	0.950797	0.938986	0.892001	0.877549	0.953215	0.875725	0.024	0.012	0.014	0.077	0.032	0.88	2.55	0.0471	13.27	1	-4.66	2	79252673	521	548	19	REG3G	REG3G;REG3G;REG3G	NM_198448;NM_001270040;NM_001008387	TSS200;TSS200;TSS200	NA	NA	cg18145810	0.845	0.818	0.027	6.23
cg19544662	0.231937	0.189656	0.50363	0.487108	0.183649	0.159488	0.20913	0.202787	0.042	0.017	0.024	0.006	0.022	0.27	2.93	0.0292	15.34	1	-4.14	2	88752056	67589	146208	20	FOXI3	FOXI3	NM_001135649	TSS200	chr2:88751335-88752865	Island	cg19544662	0.282	0.26	0.022	3.21
cg17556563	0.084756	0.0686306	0.23661	0.226118	0.0653235	0.0441516	0.109921	0.100929	0.016	0.01	0.021	0.009	0.014	0.12	2.57	0.0462	13.36	1	-4.63	2	88752059	3	67592	20	FOXI3	FOXI3	NM_001135649	TSS200	chr2:88751335-88752865	Island	cg17556563	0.124	0.11	0.014	2.83
cg13535212	0.206883	0.192191	0.653725	0.605598	0.133337	0.124952	0.474211	0.424923	0.015	0.048	0.008	0.049	0.03	0.35	3.17	0.0221	16.56	1	-3.84	2	88752553	494	497	20	FOXI3	FOXI3	NM_001135649	TSS1500	chr2:88751335-88752865	Island	cg13535212	0.403	0.375	0.028	3.63
cg12851651	0.456063	0.399869	0.708562	0.707958	0.360487	0.329606	0.445183	0.422386	0.056	0.001	0.031	0.023	0.028	0.48	2.78	0.0354	14.52	1	-4.35	2	102685451	60759	182778	21	IL1R1	IL1R1	NM_001288706	TSS1500	NA	NA	cg12851651	0.516	0.489	0.026	3.35
cg06167053	0.7993	0.82067	0.902758	0.950772	0.472697	0.485398	0.966243	0.980833	-0.021	-0.048	-0.013	-0.015	-0.024	0.8	-3.05	0.0255	-15.94	1	-3.99	2	102685494	43	60802	21	IL1R1	IL1R1	NM_001288706	TSS1500	NA	NA	cg06167053	0.757	0.775	-0.018	-2.95
cg16952841	0.697773	0.743904	0.755501	0.857198	0.40833	0.462052	0.841507	0.828045	-0.046	-0.102	-0.054	0.013	-0.047	0.7	-2.58	0.0457	-13.4	1	-4.62	2	102686258	764	807	21	IL1R1	IL1R1	NM_001288706	TSS1500	NA	NA	cg16952841	0.669	0.704	-0.035	-5.71
cg16230787	0.403042	0.408975	0.37341	0.394519	0.456901	0.4671	0.558165	0.58122	-0.006	-0.021	-0.01	-0.023	-0.015	0.46	-2.52	0.0491	-13.09	1	-4.7	2	132919521	303781	327404	22	ANKRD30BL	ANKRD30BL;ANKRD30BL	NR_027019;NR_027020	Body;Body	NA	NA	cg16230787	0.48	0.491	-0.011	-1.17
cg05605445	0.561151	0.595457	0.53522	0.546672	0.563673	0.568224	0.603338	0.630109	-0.034	-0.011	-0.005	-0.027	-0.019	0.58	-2.67	0.0404	-13.94	1	-4.49	2	132919534	13	303794	22	ANKRD30BL	ANKRD30BL;ANKRD30BL	NR_027019;NR_027020	TSS200;Body	NA	NA	cg05605445	0.581	0.595	-0.014	-1.64
cg22923398	0.580366	0.567707	0.509104	0.491064	0.727247	0.696249	0.668363	0.587529	0.013	0.018	0.031	0.081	0.036	0.6	2.82	0.0335	14.75	1	-4.29	2	132919865	331	344	22	ANKRD30BL	ANKRD30BL;ANKRD30BL	NR_027019;NR_027020	TSS1500;Body	NA	NA	cg22923398	0.621	0.586	0.036	5.3
cg01923073	0.072694	0.0697329	0.336689	0.326894	0.178548	0.129495	0.480035	0.431648	0.003	0.01	0.049	0.048	0.028	0.25	2.63	0.0426	13.71	1	-4.55	2	177053018	23559	30372	23	HOXD1	HOXD1;MIR7704;HAGLR;HAGLR;HAGLR;HAGLR;HAGLR;HAGLR	NM_024501;NR_106991;NR_110461;NR_110466;NR_110465;NR_110459;NR_110460;NR_033979	TSS1500;TSS1500;TSS200;Body;Body;Body;Body;Body	chr2:177052957-177054350	Island	cg01923073	0.267	0.239	0.028	4.37
cg19001226	0.147673	0.148572	0.12154	0.0996797	0.323074	0.29147	0.123635	0.100357	-0.001	0.022	0.032	0.023	0.019	0.17	2.61	0.044	13.57	1	-4.58	2	177053345	327	23886	23	HOXD1	MIR7704;HAGLR;HAGLR;HAGLR;HAGLR;HAGLR;HOXD1;HOXD1;HAGLR	NR_106991;NR_110461;NR_110466;NR_110465;NR_110459;NR_110460;NM_024501;NM_024501;NR_033979	TSS1500;TSS1500;TSS200;TSS200;TSS200;TSS200;5URT;1stExon;Body	chr2:177052957-177054350	Island	cg19001226	0.179	0.16	0.019	3.34
cg05871694	0.498747	0.538091	0.470945	0.495251	0.333479	0.366711	0.597224	0.597239	-0.039	-0.024	-0.033	0	-0.024	0.49	-2.95	0.0286	-15.44	1	-4.12	2	177053503	158	485	23	HOXD1	HAGLR;HOXD1;HOXD1;MIR7704;HAGLR;HAGLR;HAGLR;HAGLR;HAGLR	NR_110461;NM_024501;NM_024501;NR_106991;NR_110466;NR_110465;NR_110459;NR_110460;NR_033979	TSS1500;5URT;1stExon;TSS200;TSS1500;TSS1500;TSS1500;TSS1500;Body	chr2:177052957-177054350	Island	cg05871694	0.503	0.522	-0.019	-2.23
cg08809260	0.158638	0.169814	0.141947	0.156493	0.0880911	0.141391	0.224862	0.247158	-0.011	-0.015	-0.053	-0.022	-0.025	0.17	-2.89	0.031	-15.08	1	-4.21	2	177054140	637	795	23	HOXD1	HAGLR;HOXD1;HAGLR;HAGLR;HAGLR;HAGLR;HAGLR	NR_110461;NM_024501;NR_110466;NR_110465;NR_110459;NR_110460;NR_033979	TSS1500;1stExon;TSS1500;TSS1500;TSS1500;TSS1500;TSS1500	chr2:177052957-177054350	Island	cg08809260	0.213	0.238	-0.025	-3.97
cg18121171	0.438216	0.450613	0.288475	0.320254	0.308241	0.323731	0.535766	0.550184	-0.012	-0.032	-0.015	-0.014	-0.019	0.4	-3.04	0.0258	-15.88	1	-4.01	2	234776883	2053	27065	24	MSL3P1	MSL3P1	NR_024322	Body	chr2:234776882-234777098	Island	cg18121171	0.432	0.446	-0.015	-1.69
cg12137033	0.450587	0.370972	0.102607	0.0783384	0.315057	0.291618	0.484246	0.406909	0.08	0.024	0.023	0.077	0.051	0.31	4.01	0.0086	20.67	1	-2.8	2	234777093	210	2263	24	MSL3P1	MSL3P1	NR_024322	TSS200	chr2:234776882-234777098	Island	cg12137033	0.338	0.287	0.051	9.18
cg14429776	0.254256	0.299716	0.1381	0.227202	0.172854	0.158489	0.633254	0.69548	-0.045	-0.089	0.014	-0.062	-0.046	0.32	-2.68	0.0403	-13.95	1	-4.49	2	234777227	134	344	24	MSL3P1	MSL3P1	NR_024322	TSS200	chr2:234776882-234777098	S_Shore	cg14429776	0.343	0.383	-0.041	-6.21
cg02027717	0.483993	0.475196	0.611077	0.566527	0.87985	0.870437	0.565526	0.526953	0.009	0.045	0.009	0.039	0.025	0.62	2.92	0.0298	15.26	1	-4.16	3	13590221	16575	44214	25	FBLN2	FBLN2;FBLN2	NM_001004019;NM_001998	TSS1500;TSS1500	chr3:13590414-13591008	N_Shore	cg02027717	0.636	0.615	0.021	2.78
cg18603228	0.575565	0.582343	0.45065	0.470446	0.434741	0.459278	0.105202	0.123627	-0.007	-0.02	-0.025	-0.018	-0.017	0.4	-2.98	0.0277	-15.57	1	-4.08	3	13590439	218	16793	25	FBLN2	FBLN2;FBLN2	NM_001004019;NM_001998	TSS200;TSS200	chr3:13590414-13591008	Island	cg18603228	0.392	0.409	-0.017	-2.03
cg01896761	0.478955	0.500432	0.231308	0.268296	0.215452	0.230577	0.0823986	0.138018	-0.021	-0.037	-0.015	-0.056	-0.032	0.27	-3.83	0.0103	-19.85	1	-3	3	13590444	5	223	25	FBLN2	FBLN2;FBLN2	NM_001004019;NM_001998	TSS200;TSS200	chr3:13590414-13591008	Island	cg01896761	0.252	0.284	-0.032	-5.18
cg10752745	0.364118	0.437469	0.44475	0.465688	0.253728	0.333587	0.873766	0.900238	-0.073	-0.021	-0.08	-0.026	-0.05	0.51	-4.01	0.0085	-20.7	1	-2.79	3	158991106	36079	327567	26	SCHIP1	SCHIP1;SCHIP1;SCHIP1;SCHIP1;SCHIP1;SCHIP1;IQCJ-SCHIP1;IQCJ-SCHIP1	NM_014575;NM_001197107;NM_001197108;NM_014575;NM_001197107;NM_001197108;NM_001197114;NM_001197113	5URT;5URT;5URT;1stExon;1stExon;1stExon;Body;Body	NA	NA	cg10752745	0.508	0.548	-0.04	-5.88
cg10866391	0.261657	0.216902	0.273878	0.179073	0.593578	0.577152	0.564411	0.553293	0.045	0.095	0.016	0.011	0.042	0.4	2.77	0.036	14.44	1	-4.37	3	158991454	348	36427	26	SCHIP1	SCHIP1;SCHIP1;SCHIP1;SCHIP1;SCHIP1;SCHIP1;IQCJ-SCHIP1;IQCJ-SCHIP1	NM_014575;NM_001197107;NM_001197108;NM_014575;NM_001197107;NM_001197108;NM_001197114;NM_001197113	5URT;5URT;5URT;1stExon;1stExon;1stExon;Body;Body	NA	NA	cg10866391	0.455	0.415	0.04	5.83
cg20466180	0.0451261	0.0827821	0.172496	0.190173	0.17591	0.241829	0.0949016	0.114476	-0.038	-0.018	-0.066	-0.02	-0.035	0.14	-3.61	0.0132	-18.8	1	-3.27	3	158991638	184	532	26	SCHIP1	SCHIP1;SCHIP1;SCHIP1;IQCJ-SCHIP1;IQCJ-SCHIP1	NM_014575;NM_001197107;NM_001197108;NM_001197114;NM_001197113	1stExon;1stExon;1stExon;Body;Body	NA	NA	cg20466180	0.183	0.216	-0.034	-6.45
cg07498381	0.557432	0.567336	0.553308	0.566044	0.592705	0.620396	0.624661	0.638443	-0.01	-0.013	-0.028	-0.014	-0.016	0.59	-2.71	0.0385	-14.14	1	-4.44	3	186377541	60252	62968	27	NA	NA	NA	NA	NA	NA	cg07498381	0.594	0.606	-0.011	-1.29
cg21483530	0.696339	0.644755	0.68591	0.637318	0.652387	0.640304	0.715239	0.700429	0.052	0.049	0.012	0.015	0.032	0.67	3.38	0.0171	17.67	1	-3.56	3	186377921	380	60632	27	NA	NA	NA	NA	NA	NA	cg21483530	0.686	0.654	0.032	5.07
cg26266412	0.932594	0.8748	0.891298	0.862046	0.891233	0.844812	0.853804	0.855885	0.058	0.029	0.046	-0.002	0.033	0.88	3	0.0269	15.7	1	-4.05	3	186377929	8	388	27	NA	NA	NA	NA	NA	NA	cg26266412	0.841	0.814	0.027	6.13
cg17511472	0.963	0.943203	0.965529	0.949063	0.154221	0.151649	0.956676	0.912485	0.02	0.016	0.003	0.044	0.021	0.75	2.53	0.0487	13.12	1	-4.69	4	3485326	19080	41632	28	DOK7	DOK7;DOK7;DOK7;DOK7	NM_001256896;NM_001164673;NM_173660;NM_001301071	TSS1500;Body;Body;Body	chr4:3485963-3486381	N_Shore	cg17511472	0.73	0.71	0.02	3.02
cg19799339	0.810338	0.786803	0.45729	0.443816	0.790008	0.771127	0.48223	0.428298	0.024	0.013	0.019	0.054	0.027	0.62	3.25	0.02	16.99	1	-3.73	4	3485461	135	19215	28	DOK7	DOK7;DOK7;DOK7;DOK7	NM_001256896;NM_001164673;NM_173660;NM_001301071	TSS1500;Body;Body;Body	chr4:3485963-3486381	N_Shore	cg19799339	0.635	0.612	0.023	3.1
cg21875969	0.0572077	0.0393654	0.433963	0.405085	0.0280794	0.0212819	0.783098	0.766063	0.018	0.029	0.007	0.017	0.018	0.32	2.88	0.0312	15.06	1	-4.21	4	3486101	640	775	28	DOK7	DOK7;DOK7;DOK7;DOK7	NM_001256896;NM_001164673;NM_173660;NM_001301071	TSS200;Body;Body;Body	chr4:3485963-3486381	Island	cg21875969	0.354	0.336	0.018	2.28
cg05021846	0.129883	0.151146	0.202256	0.242126	0.0644351	0.0798803	0.595214	0.631401	-0.021	-0.04	-0.015	-0.036	-0.028	0.26	-4.2	0.007	-21.54	1	-2.57	4	48485293	256796	373793	29	SLC10A4	SLC10A4	NM_152679	TSS200	chr4:48485362-48486473	N_Shore	cg05021846	0.248	0.276	-0.028	-4.37
cg19247841	0.109926	0.125555	0.116137	0.125153	0.0773415	0.099047	0.407705	0.423679	-0.016	-0.009	-0.022	-0.016	-0.016	0.19	-2.85	0.0326	-14.87	1	-4.26	4	48485301	8	256804	29	SLC10A4	SLC10A4	NM_152679	TSS200	chr4:48485362-48486473	N_Shore	cg19247841	0.178	0.193	-0.016	-2.49
cg13453520	0.138865	0.112674	0.145073	0.118186	0.156504	0.150746	0.745566	0.711984	0.026	0.027	0.006	0.034	0.023	0.28	3.4	0.0168	17.75	1	-3.54	4	48485306	5	13	29	SLC10A4	SLC10A4	NM_152679	TSS200	chr4:48485362-48486473	N_Shore	cg13453520	0.296	0.273	0.023	3.29
cg09499856	0.130461	0.157934	0.202864	0.242822	0.252435	0.290276	0.156409	0.187774	-0.027	-0.04	-0.038	-0.031	-0.034	0.2	-6.15	0.0012	-29.2	1	-0.61	5	41510325	91568	95580	30	PLCXD3	PLCXD3	NM_001005473	Body	chr5:41510324-41510651	Island	cg09499856	0.186	0.22	-0.034	-6.51
cg05569203	0.462268	0.485546	0.274396	0.294955	0.514695	0.542318	0.0656759	0.0745775	-0.023	-0.021	-0.028	-0.009	-0.02	0.34	-3.39	0.0169	-17.71	1	-3.55	5	41510742	417	91985	30	PLCXD3	PLCXD3	NM_001005473	TSS200	chr5:41510324-41510651	S_Shore	cg05569203	0.373	0.388	-0.015	-1.72
cg11670605	0.585663	0.563497	0.186193	0.150859	0.178708	0.157774	0.520218	0.474256	0.022	0.035	0.021	0.046	0.031	0.35	4.61	0.0047	23.31	1	-2.12	5	41510851	109	526	30	PLCXD3	PLCXD3	NM_001005473	TSS200	chr5:41510324-41510651	S_Shore	cg11670605	0.367	0.336	0.031	4.4
cg25680942	0.089372	0.114841	0.0543441	0.0842342	0.0847371	0.133788	0.615321	0.623606	-0.025	-0.03	-0.049	-0.008	-0.028	0.23	-3.5	0.015	-18.24	1	-3.41	5	111093469	60384	156362	31	NREP	NREP;NREP;NREP;NREP;NREP;NREP;NREP;NREP;NREP;NREP	NM_001142477;NM_001142476;NM_004772;NM_001142482;NM_001142481;NM_001142478;NM_001142480;NM_001142479;NM_001142475;NM_001142474	5URT;5URT;TSS1500;TSS1500;TSS1500;TSS200;TSS1500;TSS1500;Body;Body	chr5:111093438-111093980	Island	cg25680942	0.211	0.239	-0.028	-4.74
cg00045763	0.14374	0.134143	0.17523	0.151016	0.0709973	0.0611274	0.232716	0.204347	0.01	0.024	0.01	0.028	0.018	0.15	2.88	0.0314	15.03	1	-4.22	5	111093619	150	60534	31	NREP	NREP;NREP;NREP;NREP;NREP;NREP;NREP;NREP;NREP;NREP	NM_001142477;NM_001142476;NM_004772;NM_001142482;NM_001142481;NM_001142480;NM_001142479;NM_001142478;NM_001142475;NM_001142474	5URT;5URT;TSS1500;TSS1500;TSS1500;TSS1500;TSS1500;TSS1500;Body;Body	chr5:111093438-111093980	Island	cg00045763	0.215	0.197	0.018	2.88
cg00480768	0.062445	0.0879905	0.0408009	0.0532411	0.0289904	0.0599578	0.0569338	0.0709365	-0.026	-0.012	-0.031	-0.014	-0.021	0.06	-3.39	0.0169	-17.72	1	-3.55	5	111093911	292	442	31	NREP	NREP;NREP;NREP;NREP;NREP;NREP;NREP;NREP;NREP;NREP;NREP	NM_001142476;NM_004772;NM_001142482;NM_001142481;NM_001142480;NM_001142479;NM_001142478;NM_001142476;NM_001142477;NM_001142475;NM_001142474	5URT;TSS1500;TSS1500;TSS1500;TSS1500;TSS1500;TSS1500;1stExon;TSS200;Body;Body	chr5:111093438-111093980	Island	cg00480768	0.047	0.068	-0.021	-6.4
cg18420790	0.116223	0.201394	0.167974	0.171654	0.104465	0.134957	0.0956947	0.117684	-0.085	-0.004	-0.03	-0.022	-0.035	0.14	-2.53	0.0486	-13.13	1	-4.69	5	111093913	2	294	31	NREP	NREP;NREP;NREP;NREP;NREP;NREP;NREP;NREP;NREP;NREP;NREP	NM_001142476;NM_004772;NM_001142482;NM_001142481;NM_001142480;NM_001142479;NM_001142478;NM_001142476;NM_001142477;NM_001142475;NM_001142474	5URT;TSS1500;TSS1500;TSS1500;TSS1500;TSS1500;TSS1500;1stExon;TSS200;Body;Body	chr5:111093438-111093980	Island	cg18420790	0.183	0.217	-0.034	-6.46
cg25793399	0.975557	0.95112	0.974227	0.963482	0.591432	0.571774	0.922806	0.89224	0.024	0.011	0.02	0.031	0.021	0.86	3.57	0.0139	18.57	1	-3.33	5	138204881	86950	301534	32	CTNNA1	CTNNA1;CTNNA1;CTNNA1;CTNNA1	NM_001290307;NM_001903;NM_001290309;NM_001290310	Body;Body;Body;Body	NA	NA	cg25793399	0.826	0.803	0.023	4.69
cg11503687	0.962704	0.959516	0.973796	0.935045	0.934961	0.893347	0.542149	0.530809	0.003	0.039	0.042	0.011	0.024	0.84	2.69	0.0395	14.04	1	-4.47	5	138205434	553	87503	32	CTNNA1	LRRTM2;CTNNA1;CTNNA1;CTNNA1;CTNNA1	NM_015564;NM_001290307;NM_001903;NM_001290309;NM_001290310	3UTR;Body;Body;Body;Body	NA	NA	cg11503687	0.811	0.79	0.021	3.98
cg07288711	0.957925	0.968672	0.901475	0.907605	0.0918897	0.151956	0.922121	0.955465	-0.011	-0.006	-0.06	-0.033	-0.028	0.73	-2.63	0.0429	-13.67	1	-4.56	5	138205876	442	995	32	CTNNA1	LRRTM2;CTNNA1;CTNNA1;CTNNA1;CTNNA1	NM_015564;NM_001290307;NM_001903;NM_001290309;NM_001290310	3UTR;Body;Body;Body;Body	NA	NA	cg07288711	0.691	0.715	-0.025	-3.78
cg09936552	0.876101	0.917299	0.203233	0.222834	0.588334	0.588242	0.93083	0.953141	-0.041	-0.02	0	-0.022	-0.021	0.66	-2.56	0.0464	-13.33	1	-4.64	5	140254488	19053	33124	33	PCDHA12	PCDHA12;PCDHA12;PCDHA1;PCDHA1;PCDHA2;PCDHA3;PCDHA4;PCDHA5;PCDHA6;PCDHA6;PCDHA7;PCDHA8;PCDHA9;PCDHA10;PCDHA10;PCDHA11	NM_018903;NM_031864;NM_031411;NM_018900;NM_018905;NM_018906;NM_018907;NM_018908;NM_031849;NM_018909;NM_018910;NM_018911;NM_031857;NM_031860;NM_018901;NM_018902	TSS1500;TSS1500;Body;Body;Body;Body;Body;Body;Body;Body;Body;Body;Body;Body;Body;Body	chr5:140256273-140257290	N_Shore	cg09936552	0.643	0.657	-0.015	-1.83
cg02090731	0.132021	0.119622	0.635267	0.553587	0.145579	0.119479	0.11489	0.0845729	0.012	0.082	0.026	0.03	0.038	0.24	3.04	0.0256	15.92	1	-4	5	140254527	39	19092	33	PCDHA12	PCDHA12;PCDHA12;PCDHA1;PCDHA1;PCDHA2;PCDHA3;PCDHA4;PCDHA5;PCDHA6;PCDHA6;PCDHA7;PCDHA8;PCDHA9;PCDHA10;PCDHA10;PCDHA11	NM_018903;NM_031864;NM_031411;NM_018900;NM_018905;NM_018906;NM_018907;NM_018908;NM_031849;NM_018909;NM_018910;NM_018911;NM_031857;NM_031860;NM_018901;NM_018902	TSS1500;TSS1500;Body;Body;Body;Body;Body;Body;Body;Body;Body;Body;Body;Body;Body;Body	chr5:140256273-140257290	N_Shore	cg02090731	0.304	0.267	0.038	6.22
cg11954680	0.736956	0.772827	0.239606	0.268127	0.473382	0.466028	0.456379	0.514703	-0.036	-0.029	0.007	-0.058	-0.029	0.49	-2.55	0.0476	-13.22	1	-4.67	5	140254793	266	305	33	PCDHA12	PCDHA12;PCDHA12;PCDHA1;PCDHA1;PCDHA2;PCDHA3;PCDHA4;PCDHA5;PCDHA6;PCDHA6;PCDHA7;PCDHA8;PCDHA9;PCDHA10;PCDHA10;PCDHA11	NM_018903;NM_031864;NM_031411;NM_018900;NM_018905;NM_018906;NM_018907;NM_018908;NM_031849;NM_018909;NM_018910;NM_018911;NM_031857;NM_031860;NM_018901;NM_018902	TSS200;TSS200;Body;Body;Body;Body;Body;Body;Body;Body;Body;Body;Body;Body;Body;Body	chr5:140256273-140257290	N_Shore	cg11954680	0.476	0.504	-0.028	-3.65
cg23680086	0.264581	0.281346	0.586543	0.601523	0.272529	0.323885	0.657429	0.67982	-0.017	-0.015	-0.051	-0.022	-0.026	0.46	-3.25	0.0199	-17	1	-3.73	5	140787629	24375	25368	34	PCDHGA8	PCDHGA8;PCDHGB5;PCDHGA9;PCDHGB6;PCDHGB6;PCDHGA1;PCDHGA2;PCDHGA3;PCDHGB1;PCDHGA4;PCDHGB2;PCDHGA5;PCDHGB3;PCDHGA6;PCDHGA7;PCDHGB4	NM_032088;NM_018925;NM_018921;NM_018926;NM_032100;NM_018912;NM_018915;NM_018916;NM_018922;NM_018917;NM_018923;NM_018918;NM_018924;NM_018919;NM_018920;NM_003736	Body;Body;Body;TSS200;TSS200;Body;Body;Body;Body;Body;Body;Body;Body;Body;Body;Body	chr5:140789094-140789762	N_Shore	cg23680086	0.474	0.495	-0.021	-2.46
cg23034757	0.605433	0.55959	0.497131	0.446463	0.336345	0.304991	0.428845	0.428788	0.046	0.051	0.031	0	0.032	0.45	3.23	0.0204	16.91	1	-3.75	5	140787864	235	24610	34	PCDHGB6	PCDHGB6;PCDHGB6;PCDHGA8;PCDHGB5;PCDHGA9;PCDHGA1;PCDHGA2;PCDHGA3;PCDHGB1;PCDHGA4;PCDHGB2;PCDHGA5;PCDHGB3;PCDHGA6;PCDHGA7;PCDHGB4	NM_018926;NM_032100;NM_032088;NM_018925;NM_018921;NM_018912;NM_018915;NM_018916;NM_018922;NM_018917;NM_018923;NM_018918;NM_018924;NM_018919;NM_018920;NM_003736	1stExon;1stExon;Body;Body;Body;Body;Body;Body;Body;Body;Body;Body;Body;Body;Body;Body	chr5:140789094-140789762	N_Shore	cg23034757	0.496	0.467	0.029	3.74
cg22463553	0.476764	0.460691	0.0747235	0.0569572	0.95853	0.943397	0.910599	0.888819	0.016	0.018	0.015	0.022	0.018	0.6	3.38	0.0173	17.63	1	-3.57	5	140788504	640	875	34	PCDHGB6	PCDHGB6;PCDHGB6;PCDHGA8;PCDHGB5;PCDHGA9;PCDHGA1;PCDHGA2;PCDHGA3;PCDHGB1;PCDHGA4;PCDHGB2;PCDHGA5;PCDHGB3;PCDHGA6;PCDHGA7;PCDHGB4	NM_018926;NM_032100;NM_032088;NM_018925;NM_018921;NM_018912;NM_018915;NM_018916;NM_018922;NM_018917;NM_018923;NM_018918;NM_018924;NM_018919;NM_018920;NM_003736	1stExon;1stExon;Body;Body;Body;Body;Body;Body;Body;Body;Body;Body;Body;Body;Body;Body	chr5:140789094-140789762	N_Shore	cg22463553	0.6	0.584	0.017	2.01
cg05224707	0.189197	0.154989	0.259315	0.23439	0.159055	0.148851	0.155472	0.13717	0.034	0.025	0.01	0.018	0.022	0.18	3.44	0.016	17.97	1	-3.48	5	171881549	18245	50521	35	SH3PXD2B	SH3PXD2B;SH3PXD2B	NM_001308175;NM_001017995	TSS200;TSS200	chr5:171881182-171881547	S_Shore	cg05224707	0.191	0.169	0.022	3.89
cg25513933	0.0377671	0.020059	0.13935	0.107628	0.0258539	0.0181671	0.0450608	0.0331959	0.018	0.032	0.008	0.012	0.017	0.05	2.68	0.0401	13.97	1	-4.48	5	171881771	222	18467	35	SH3PXD2B	SH3PXD2B;SH3PXD2B	NM_001308175;NM_001017995	TSS1500;TSS1500	chr5:171881182-171881547	S_Shore	cg25513933	0.062	0.045	0.017	5.16
cg13229360	0.618692	0.592062	0.920364	0.878438	0.913243	0.888604	0.801552	0.788999	0.027	0.042	0.025	0.013	0.026	0.8	3.89	0.0097	20.12	1	-2.94	5	171882240	469	691	35	SH3PXD2B	SH3PXD2B;SH3PXD2B	NM_001308175;NM_001017995	TSS1500;TSS1500	chr5:171881182-171881547	S_Shore	cg13229360	0.781	0.76	0.02	3.5
cg02152351	0.582735	0.533416	0.539023	0.49097	0.947271	0.932041	0.0875989	0.0722205	0.049	0.048	0.015	0.015	0.032	0.52	3.64	0.0128	18.92	1	-3.24	6	8436296	4224	91692	36	SLC35B3	SLC35B3;SLC35B3;SLC35B3;SLC35B3;LOC100506207;LOC100506207	NM_015948;NM_001142541;NR_109914;NR_109913;NR_038979;NR_038980	TSS1500;TSS1500;TSS1500;TSS1500;Body;Body	chr6:8435314-8436141	S_Shore	cg02152351	0.55	0.521	0.029	3.88
cg15983580	0.946695	0.931993	0.942319	0.92495	0.916344	0.853791	0.965186	0.936276	0.015	0.017	0.063	0.029	0.031	0.93	3.21	0.021	16.77	1	-3.79	6	8436466	170	4394	36	SLC35B3	SLC35B3;SLC35B3;SLC35B3;SLC35B3;LOC100506207;LOC100506207	NM_015948;NM_001142541;NR_109914;NR_109913;NR_038979;NR_038980	TSS1500;TSS1500;TSS1500;TSS1500;Body;Body	chr6:8435314-8436141	S_Shore	cg15983580	0.883	0.855	0.028	7.89
cg10500749	0.923124	0.92094	0.897566	0.863357	0.847399	0.75963	0.897499	0.85361	0.002	0.034	0.088	0.044	0.042	0.87	2.99	0.0274	15.62	1	-4.07	6	8437152	686	856	36	SLC35B3	SLC35B3;SLC35B3;SLC35B3;SLC35B3;LOC100506207;LOC100506207	NM_015948;NM_001142541;NR_109914;NR_109913;NR_038979;NR_038980	TSS1500;TSS1500;TSS1500;TSS1500;Body;Body	chr6:8435314-8436141	S_Shore	cg10500749	0.84	0.804	0.036	8.94
cg02470690	0.0761412	0.0558175	0.295441	0.266087	0.0601399	0.0530739	0.444123	0.42682	0.02	0.029	0.007	0.017	0.019	0.21	3.01	0.0267	15.73	1	-4.04	6	27839548	3292	47821	37	NA	NA	NA	NA	chr6:27841001-27841244	N_Shore	cg02470690	0.268	0.25	0.018	2.57
cg04796181	0.239291	0.262168	0.172147	0.199406	0.0614416	0.0843748	0.0415812	0.0584719	-0.023	-0.027	-0.023	-0.017	-0.022	0.14	-4.19	0.007	-21.52	1	-2.58	6	27839850	302	3594	37	HIST1H3I	HIST1H3I	NM_003533	1stExon	chr6:27839698-27840069	Island	cg04796181	0.129	0.151	-0.022	-4.6
cg04355968	0.0246898	0.0352755	0.0541356	0.07922	0.00891686	0.0404245	0.00688475	0.0360329	-0.011	-0.025	-0.032	-0.029	-0.024	0.04	-3.89	0.0097	-20.12	1	-2.94	6	27840201	351	653	37	HIST1H3I	HIST1H3I	NM_003533	TSS200	chr6:27839698-27840069	S_Shore	cg04355968	0.062	0.098	-0.036	-12.29
cg02246609	0.566536	0.581912	0.627382	0.661638	0.430093	0.439401	0.829878	0.844962	-0.015	-0.034	-0.009	-0.015	-0.019	0.62	-2.84	0.0329	-14.83	1	-4.27	6	28584003	25933	26763	38	NA	NA	NA	NA	chr6:28583934-28584289	Island	cg02246609	0.62	0.632	-0.012	-1.48
cg01309870	0.232375	0.212921	0.165535	0.161437	0.491758	0.453081	0.929356	0.912278	0.019	0.004	0.039	0.017	0.02	0.44	2.69	0.0395	14.04	1	-4.47	6	28584035	32	25965	38	NA	NA	NA	NA	chr6:28583934-28584289	Island	cg01309870	0.479	0.459	0.02	2.4
cg20839206	0.569762	0.621254	0.611511	0.619291	0.584709	0.627301	0.483478	0.488553	-0.051	-0.008	-0.043	-0.005	-0.027	0.58	-2.62	0.0431	-13.66	1	-4.56	6	28584121	86	118	38	NA	NA	NA	NA	chr6:28583934-28584289	Island	cg20839206	0.562	0.589	-0.027	-3.5
cg09797577	0.407519	0.459109	0.076175	0.0836917	0.211765	0.227383	0.330376	0.345624	-0.052	-0.008	-0.016	-0.015	-0.022	0.27	-2.52	0.0494	-13.06	1	-4.7	6	28778226	26436	36910	39	NA	NA	NA	NA	chr6:28781857-28782302	N_Shelf	cg09797577	0.257	0.279	-0.022	-3.23
cg03181478	0.490006	0.490136	0.479253	0.446164	0.559509	0.525927	0.0690346	0.0495678	0	0.033	0.034	0.019	0.022	0.39	2.76	0.0363	14.4	1	-4.38	6	28778392	166	26602	39	NA	NA	NA	NA	chr6:28781857-28782302	N_Shelf	cg03181478	0.434	0.41	0.024	3.05
cg27314558	0.163063	0.192103	0.0809659	0.0987901	0.0760974	0.100708	0.0930418	0.1086	-0.029	-0.018	-0.025	-0.016	-0.022	0.11	-3.88	0.0099	-20.05	1	-2.95	6	28778582	190	356	39	NA	NA	NA	NA	chr6:28781857-28782302	N_Shelf	cg27314558	0.162	0.184	-0.022	-4
cg00629514	0.399442	0.389565	0.673089	0.641859	0.320181	0.304426	0.465205	0.402854	0.01	0.031	0.016	0.062	0.03	0.45	2.95	0.0287	15.42	1	-4.12	6	28778676	94	284	39	NA	NA	NA	NA	chr6:28781857-28782302	N_Shelf	cg00629514	0.464	0.434	0.03	3.92
cg21598044	0.47721	0.5084	0.920838	0.918668	0.874033	0.893363	0.877343	0.92528	-0.031	0.002	-0.019	-0.048	-0.024	0.8	-2.58	0.0457	-13.4	1	-4.62	6	28829481	50805	50899	40	LOC401242	LOC401242	NR_033379	Body	chr6:28831682-28832134	N_Shelf	cg21598044	0.759	0.778	-0.019	-3.25
cg03641469	0.947031	0.974669	0.932505	0.947208	0.948579	0.96138	0.92415	0.951366	-0.028	-0.015	-0.013	-0.027	-0.021	0.95	-3.48	0.0152	-18.17	1	-3.43	6	28830252	771	51576	40	LOC401242	LOC401242	NR_033379	Body	chr6:28831682-28832134	N_Shore	cg03641469	0.879	0.898	-0.019	-5.28
cg19481355	0.930246	0.904669	0.896107	0.816302	0.91865	0.843377	0.917778	0.889675	0.026	0.08	0.075	0.028	0.052	0.89	4.34	0.0061	22.16	1	-2.41	6	28830310	58	829	40	LOC401242	LOC401242	NR_033379	Body	chr6:28831682-28832134	N_Shore	cg19481355	0.859	0.817	0.042	12.42
cg00903577	0.67089	0.708004	0.941425	0.968942	0.92957	0.957478	0.655709	0.666264	-0.037	-0.028	-0.028	-0.011	-0.026	0.81	-3.93	0.0094	-20.29	1	-2.89	6	28831109	799	857	40	LOC401242	LOC401242	NR_033379	Body	chr6:28831682-28832134	N_Shore	cg00903577	0.768	0.792	-0.024	-4.39
cg04271792	0.162899	0.154403	0.107969	0.0929547	0.0994642	0.0813483	0.458312	0.439192	0.008	0.015	0.018	0.019	0.015	0.2	2.8	0.0345	14.62	1	-4.32	6	28831393	284	1083	41	LOC401242	LOC401242	NR_033379	Body	chr6:28831682-28832134	N_Shore	cg04271792	0.258	0.243	0.015	2.12
cg18884625	0.111092	0.122725	0.0872765	0.114215	0.0485922	0.0712672	0.572152	0.596546	-0.012	-0.027	-0.023	-0.024	-0.021	0.22	-3.75	0.0113	-19.48	1	-3.1	6	28831585	192	476	41	LOC401242	LOC401242	NR_033379	TSS200	chr6:28831682-28832134	N_Shore	cg18884625	0.249	0.272	-0.023	-3.42
cg11417973	0.0966268	0.0864964	0.12713	0.0982294	0.0692939	0.05639	0.154593	0.142463	0.01	0.029	0.013	0.012	0.016	0.1	2.65	0.0418	13.79	1	-4.53	6	28832160	575	767	41	LOC401242	LOC401242	NR_033379	TSS1500	chr6:28831682-28832134	S_Shore	cg11417973	0.173	0.155	0.018	3.21
cg10916646	0.736946	0.847211	0.350063	0.449636	0.476489	0.538695	0.818007	0.910576	-0.11	-0.1	-0.062	-0.093	-0.091	0.64	-9.9	0.00011	-39.65	1	2.01	6	29364174	9177	38897	42	OR12D2	OR12D2	NM_013936	TSS1500	NA	NA	cg10916646	0.601	0.673	-0.071	-14.97
cg04737405	0.732407	0.700419	0.718829	0.712808	0.735873	0.729042	0.76154	0.720782	0.032	0.006	0.007	0.041	0.021	0.73	2.57	0.0459	13.38	1	-4.63	6	29364418	244	9421	42	OR12D2	OR12D2;OR12D2	NM_013936;NM_013936	5URT;1stExon	NA	NA	cg04737405	0.721	0.702	0.019	2.72
cg08862210	0.639099	0.617075	0.96096	0.95495	0.964565	0.952438	0.970517	0.952687	0.022	0.006	0.012	0.018	0.014	0.88	2.53	0.0487	13.12	1	-4.69	6	29364963	545	789	42	OR12D2	OR12D2	NM_013936	1stExon	NA	NA	cg08862210	0.841	0.827	0.014	2.76
cg03876548	0.806168	0.816833	0.0889063	0.108522	0.58671	0.623667	0.8103	0.823182	-0.011	-0.02	-0.037	-0.013	-0.02	0.58	-2.96	0.0283	-15.48	1	-4.11	6	29893605	25384	55249	43	HCG4B	HCG4B	NR_001317	Body	chr6:29894140-29895117	N_Shore	cg03876548	0.574	0.591	-0.017	-2.07
cg04520169	0.783109	0.793521	0.014214	0.0238699	0.626415	0.650304	0.944639	0.959579	-0.01	-0.01	-0.024	-0.015	-0.015	0.6	-2.6	0.0445	-13.51	1	-4.59	6	29894195	590	25974	43	HCG4B	HCG4B	NR_001317	Body	chr6:29894140-29895117	Island	cg04520169	0.592	0.606	-0.014	-1.71
cg20464195	0.168862	0.166681	0.114665	0.209998	0.093471	0.119813	0.123551	0.173423	0.002	-0.095	-0.026	-0.05	-0.042	0.15	-2.63	0.043	-13.67	1	-4.56	6	29894248	53	643	43	HCG4B	HCG4B	NR_001317	Body	chr6:29894140-29895117	Island	cg20464195	0.186	0.227	-0.041	-8.25
cg23483840	0.417976	0.439306	0.0269773	0.0326069	0.0338505	0.0441884	0.0279859	0.0584926	-0.021	-0.006	-0.01	-0.031	-0.017	0.14	-2.57	0.046	-13.37	1	-4.63	6	29974844	26330	50637	44	HLA-J	HLA-J;HLA-J;ZNRD1-AS1	NR_024240;NR_024240;NR_026751	Body;ExonBnd;Body	chr6:29974220-29975369	Island	cg23483840	0.127	0.144	-0.017	-3.26
cg08163199	0.337548	0.366118	0.0335701	0.0386211	0.0475524	0.0719294	0.0389952	0.0760248	-0.029	-0.005	-0.024	-0.037	-0.024	0.13	-3.31	0.0186	-17.31	1	-3.65	6	29974858	14	26344	44	HLA-J	HLA-J;HLA-J;ZNRD1-AS1	NR_024240;NR_024240;NR_026751	Body;ExonBnd;Body	chr6:29974220-29975369	Island	cg08163199	0.114	0.138	-0.024	-5.24
cg18713646	0.42238	0.434249	0.0507876	0.0987902	0.0433609	0.0477552	0.0381187	0.0658404	-0.012	-0.048	-0.004	-0.028	-0.023	0.15	-2.61	0.0437	-13.6	1	-4.57	6	29974952	94	108	44	HLA-J	HLA-J;ZNRD1-AS1	NR_024240;NR_026751	Body;Body	chr6:29974220-29975369	Island	cg18713646	0.139	0.162	-0.023	-4.56
cg15993401	0.885205	0.944532	0.906162	0.915676	0.79549	0.814473	0.876663	0.912077	-0.059	-0.01	-0.019	-0.035	-0.031	0.88	-3.22	0.0208	-16.82	1	-3.77	6	31079306	31748	55115	45	C6orf15	C6orf15	NM_014070	Body	NA	NA	cg15993401	0.822	0.845	-0.024	-5.28
cg17663033	0.886399	0.908763	0.885134	0.915907	0.897669	0.901782	0.876423	0.893852	-0.022	-0.031	-0.004	-0.017	-0.019	0.9	-2.84	0.033	-14.81	1	-4.27	6	31079895	589	32337	45	C6orf15	C6orf15	NM_014070	Body	NA	NA	cg17663033	0.839	0.853	-0.014	-2.98
cg08097157	0.796714	0.828123	0.872321	0.890213	0.860025	0.890998	0.904281	0.925688	-0.031	-0.018	-0.031	-0.021	-0.025	0.87	-4.45	0.0054	-22.64	1	-2.29	6	31080048	153	742	45	C6orf15	C6orf15	NM_014070	Body	NA	NA	cg08097157	0.818	0.837	-0.02	-4.05
cg08677954	0.910463	0.93009	0.934353	0.950934	0.925334	0.939142	0.900067	0.907569	-0.02	-0.017	-0.014	-0.008	-0.014	0.92	-2.63	0.0428	-13.69	1	-4.55	6	31604108	3511	5595	46	PRRC2A	PRRC2A;PRRC2A	NM_080686;NM_004638	Body;Body	NA	NA	cg08677954	0.863	0.875	-0.012	-2.78
cg05199148	0.870547	0.888886	0.860305	0.891287	0.906439	0.916101	0.865145	0.876001	-0.018	-0.031	-0.01	-0.011	-0.017	0.88	-2.78	0.0354	-14.51	1	-4.35	6	31604290	182	3693	46	PRRC2A	PRRC2A;PRRC2A;PRRC2A;PRRC2A	NM_080686;NM_004638;NM_080686;NM_004638	ExonBnd;ExonBnd;Body;Body	NA	NA	cg05199148	0.83	0.844	-0.014	-2.69
cg18766898	0.388046	0.414019	0.783601	0.801438	0.859422	0.880297	0.842672	0.855534	-0.026	-0.018	-0.021	-0.013	-0.019	0.73	-3.52	0.0147	-18.33	1	-3.39	6	31604565	275	457	46	PRRC2A	PRRC2A;PRRC2A	NM_080686;NM_004638	Body;Body	NA	NA	cg18766898	0.704	0.719	-0.015	-2.11
cg20589633	0.96412	0.963549	0.954707	0.936726	0.957132	0.93058	0.965306	0.941831	0.001	0.018	0.027	0.023	0.017	0.95	2.56	0.0466	13.32	1	-4.64	6	31778007	2216	4577	47	HSPA1L	HSPA1L	NM_005527	Body	chr6:31774475-31774862	S_Shelf	cg20589633	0.901	0.884	0.016	4.55
cg09803287	0.926285	0.966282	0.91294	0.930295	0.92402	0.930629	0.927915	0.949816	-0.04	-0.017	-0.007	-0.022	-0.021	0.93	-2.95	0.0286	-15.43	1	-4.12	6	31778497	490	2706	47	HSPA1L	HSPA1L	NM_005527	Body	chr6:31774475-31774862	S_Shelf	cg09803287	0.867	0.885	-0.018	-4.74
cg15888291	0.913585	0.929336	0.910686	0.945149	0.918547	0.930669	0.924934	0.933649	-0.016	-0.034	-0.012	-0.009	-0.018	0.93	-2.66	0.0409	-13.88	1	-4.5	6	31778622	125	615	47	HSPA1L	HSPA1L	NM_005527	Body	chr6:31774475-31774862	S_Shelf	cg15888291	0.862	0.877	-0.015	-3.41
cg06824988	0.933863	0.891997	0.926157	0.899767	0.925416	0.9133	0.89411	0.886371	0.042	0.026	0.012	0.008	0.022	0.91	2.87	0.0317	14.98	1	-4.23	6	31852982	1876	6213	48	EHMT2	EHMT2;EHMT2;EHMT2	NM_001289413;NM_025256;NM_006709	Body;Body;Body	chr6:31856896-31857104	N_Shelf	cg06824988	0.919	0.896	0.023	7.75
cg17013729	0.884932	0.922087	0.738404	0.81884	0.461359	0.579627	0.873721	0.888723	-0.037	-0.08	-0.118	-0.015	-0.063	0.77	-3.53	0.0145	-18.38	1	-3.38	6	31853518	536	2412	48	EHMT2	EHMT2;EHMT2;EHMT2	NM_001289413;NM_025256;NM_006709	Body;Body;Body	chr6:31856896-31857104	N_Shelf	cg17013729	0.719	0.767	-0.048	-10.29
cg00226615	0.923813	0.913465	0.923022	0.908965	0.94335	0.914298	0.931537	0.908355	0.01	0.014	0.029	0.023	0.019	0.92	3.18	0.0217	16.65	1	-3.82	6	31853565	47	583	48	EHMT2	EHMT2;EHMT2;EHMT2	NM_001289413;NM_025256;NM_006709	Body;Body;Body	chr6:31856896-31857104	N_Shelf	cg00226615	0.873	0.858	0.016	3.59
cg21318835	0.953158	0.946884	0.972287	0.952174	0.947148	0.933971	0.950452	0.930879	0.006	0.02	0.013	0.02	0.015	0.95	2.61	0.0437	13.59	1	-4.58	6	31856488	1107	2923	49	EHMT2	EHMT2;EHMT2;EHMT2	NM_001289413;NM_025256;NM_006709	Body;Body;Body	chr6:31856896-31857104	N_Shore	cg21318835	0.897	0.882	0.014	3.72
cg15988204	0.401098	0.395193	0.32653	0.315527	0.415009	0.3849	0.480417	0.432771	0.006	0.011	0.03	0.048	0.024	0.39	2.71	0.0387	14.13	1	-4.44	6	31856617	129	1236	49	EHMT2	EHMT2;EHMT2;EHMT2	NM_001289413;NM_025256;NM_006709	Body;Body;Body	chr6:31856896-31857104	N_Shore	cg15988204	0.444	0.421	0.022	2.76
cg09618893	0.252009	0.1985	0.50773	0.484443	0.356739	0.342479	0.28545	0.213157	0.054	0.023	0.014	0.072	0.041	0.33	3.65	0.0127	18.96	1	-3.23	6	31856773	156	285	49	EHMT2	EHMT2;EHMT2;EHMT2	NM_001289413;NM_025256;NM_006709	Body;Body;Body	chr6:31856896-31857104	N_Shore	cg09618893	0.393	0.353	0.04	5.98
cg22149610	0.904001	0.917507	0.908361	0.926512	0.924952	0.934586	0.927888	0.94456	-0.014	-0.018	-0.01	-0.017	-0.014	0.92	-2.73	0.0378	-14.23	1	-4.42	6	31857034	261	417	49	EHMT2	EHMT2;EHMT2;EHMT2	NM_001289413;NM_025256;NM_006709	Body;Body;Body	chr6:31856896-31857104	Island	cg22149610	0.916	0.93	-0.014	-4.65
cg18244100	0.457295	0.487397	0.583492	0.62259	0.853479	0.888803	0.491985	0.490687	-0.03	-0.039	-0.035	0.001	-0.026	0.61	-3.02	0.0263	-15.8	1	-4.03	6	31935801	19096	21578	50	SKIV2L	SKIV2L	NM_006929	Body	chr6:31939730-31940559	N_Shelf	cg18244100	0.604	0.626	-0.021	-2.71
cg23485738	0.839711	0.86743	0.433229	0.446939	0.890908	0.914748	0.899299	0.92734	-0.028	-0.014	-0.024	-0.028	-0.023	0.78	-4.1	0.0078	-21.08	1	-2.69	6	31936192	391	19487	50	SKIV2L	SKIV2L	NM_006929	Body	chr6:31939730-31940559	N_Shelf	cg23485738	0.743	0.761	-0.018	-2.92
cg24067788	0.905081	0.921576	0.889106	0.912089	0.918532	0.943346	0.539356	0.540408	-0.016	-0.023	-0.025	-0.001	-0.016	0.82	-2.51	0.0497	-13.04	1	-4.71	6	31936777	585	976	50	SKIV2L	SKIV2L	NM_006929	Body	chr6:31939730-31940559	N_Shelf	cg24067788	0.776	0.79	-0.014	-2.28
cg13015485	0.540705	0.534432	0.942776	0.914157	0.946663	0.925574	0.930522	0.916977	0.006	0.029	0.021	0.014	0.017	0.83	2.78	0.0352	14.53	1	-4.34	6	31937127	350	935	50	SKIV2L	SKIV2L	NM_006929	Body	chr6:31939730-31940559	N_Shelf	cg13015485	0.803	0.788	0.015	2.53
cg20480259	0.752855	0.798718	0.862541	0.900126	0.522683	0.535504	0.89378	0.921048	-0.046	-0.038	-0.013	-0.027	-0.031	0.77	-4.2	0.007	-21.53	1	-2.57	6	31937462	335	685	50	SKIV2L	STK19;SKIV2L	NR_026717;NM_006929	TSS1500;Body	chr6:31939730-31940559	N_Shelf	cg20480259	0.736	0.758	-0.022	-3.53
cg21548749	0.761878	0.78307	0.461884	0.465544	0.176432	0.193542	0.692655	0.73508	-0.021	-0.004	-0.017	-0.042	-0.021	0.53	-2.68	0.0399	-13.99	1	-4.48	6	32096524	1323	2670	51	FKBPL	FKBPL;ATF6B;ATF6B	NM_022110;NM_004381;NM_001136153	Body;TSS1500;TSS1500	chr6:32097820-32098086	N_Shore	cg21548749	0.539	0.556	-0.017	-2.01
cg02210149	0.543453	0.596243	0.907236	0.947636	0.903526	0.932568	0.898041	0.942057	-0.053	-0.04	-0.029	-0.044	-0.042	0.83	-6.61	0.00085	-30.72	1	-0.22	6	32096599	75	1398	51	FKBPL	FKBPL;ATF6B;ATF6B	NM_022110;NM_004381;NM_001136153	Body;TSS1500;TSS1500	chr6:32097820-32098086	N_Shore	cg02210149	0.78	0.814	-0.034	-7.47
cg04941987	0.893137	0.923083	0.912818	0.924526	0.905619	0.945223	0.937382	0.938709	-0.03	-0.012	-0.04	-0.001	-0.021	0.92	-2.51	0.0496	-13.05	1	-4.71	6	32096866	267	342	51	FKBPL	FKBPL;ATF6B;ATF6B	NM_022110;NM_004381;NM_001136153	Body;TSS1500;TSS1500	chr6:32097820-32098086	N_Shore	cg04941987	0.859	0.875	-0.016	-3.9
cg10629123	0.95513	0.949542	0.961888	0.948179	0.938203	0.918108	0.956657	0.93587	0.006	0.014	0.02	0.021	0.015	0.95	2.61	0.0436	13.61	1	-4.57	6	33254611	15375	18709	52	WDR46	WDR46;WDR46	NM_001164267;NM_005452	Body;Body	chr6:33256539-33256973	N_Shore	cg10629123	0.893	0.879	0.014	3.54
cg16458752	0.956225	0.929685	0.958914	0.952964	0.975547	0.934031	0.666534	0.650214	0.027	0.006	0.042	0.016	0.023	0.88	2.97	0.028	15.52	1	-4.1	6	33255241	630	16005	52	WDR46	WDR46;WDR46;MIR6873	NM_001164267;NM_005452;NR_106933	Body;Body;TSS200	chr6:33256539-33256973	N_Shore	cg16458752	0.842	0.822	0.021	4.43
cg04642669	0.931434	0.882205	0.869058	0.859471	0.946353	0.900905	0.940946	0.923698	0.049	0.01	0.045	0.017	0.03	0.91	3.38	0.0171	17.66	1	-3.56	6	33255416	175	805	52	WDR46	WDR46;WDR46;MIR6873	NM_001164267;NM_005452;NR_106933	Body;Body;TSS1500	chr6:33256539-33256973	N_Shore	cg04642669	0.868	0.843	0.024	6.21
cg11518846	0.125498	0.102813	0.218419	0.19654	0.130052	0.123433	0.339828	0.293478	0.023	0.022	0.007	0.046	0.024	0.19	3.07	0.0249	16.04	1	-3.97	6	133562246	204247	489909	53	EYA4	EYA4;EYA4;EYA4;EYA4;EYA4	NM_004100;NM_172103;NM_172105;NM_001301012;NM_001301013	TSS1500;TSS1500;TSS1500;TSS1500;TSS1500	chr6:133562086-133563586	Island	cg11518846	0.203	0.179	0.024	4.32
cg20286200	0.0693728	0.0449043	0.331159	0.300606	0.0879684	0.0610837	0.43132	0.420326	0.024	0.031	0.027	0.011	0.023	0.22	3.86	0.0101	19.97	1	-2.97	6	133562267	21	204268	53	EYA4	EYA4;EYA4;EYA4;EYA4;EYA4	NM_004100;NM_172103;NM_172105;NM_001301012;NM_001301013	TSS1500;TSS1500;TSS1500;TSS1500;TSS1500	chr6:133562086-133563586	Island	cg20286200	0.279	0.255	0.024	3.6
cg16347317	0.0379487	0.0627369	0.0226522	0.0492895	0.0299008	0.0529379	0.0978964	0.122177	-0.025	-0.027	-0.023	-0.024	-0.025	0.06	-4.79	0.0039	-24.08	1	-1.92	6	133562336	69	90	53	EYA4	EYA4;EYA4;EYA4;EYA4;EYA4	NM_001301012;NM_001301013;NM_004100;NM_172103;NM_172105	TSS1500;TSS1500;TSS200;TSS200;TSS200	chr6:133562086-133563586	Island	cg16347317	0.047	0.072	-0.025	-8.08
cg08712932	0.046264	0.0434003	0.293287	0.276347	0.263478	0.235868	0.893984	0.838623	0.003	0.017	0.028	0.055	0.026	0.36	2.65	0.0418	13.79	1	-4.53	6	133562463	127	196	53	EYA4	EYA4;EYA4;EYA4;EYA4;EYA4	NM_001301012;NM_001301013;NM_004100;NM_172103;NM_172105	TSS200;TSS200;TSS200;TSS200;TSS200	chr6:133562086-133563586	Island	cg08712932	0.374	0.348	0.026	3.43
cg05330848	0.706561	0.642138	0.691952	0.654759	0.818335	0.802076	0.753194	0.71428	0.064	0.037	0.016	0.039	0.039	0.72	4.39	0.0058	22.39	1	-2.36	6	151856858	42189	162179	54	CCDC170	CCDC170	NM_025059	Body	NA	NA	cg05330848	0.723	0.689	0.034	5.69
cg01354829	0.949518	0.962405	0.936764	0.95493	0.92163	0.960337	0.938959	0.975244	-0.013	-0.018	-0.039	-0.036	-0.027	0.95	-3.78	0.0109	-19.61	1	-3.06	6	151857326	468	42657	54	CCDC170	CCDC170	NM_025059	Body	NA	NA	cg01354829	0.878	0.903	-0.024	-7.55
cg09554989	0.920887	0.956083	0.940285	0.952068	0.913471	0.920394	0.946302	0.961809	-0.035	-0.012	-0.007	-0.016	-0.017	0.94	-2.52	0.0492	-13.08	1	-4.7	6	151857395	69	537	54	CCDC170	CCDC170	NM_025059	Body	NA	NA	cg09554989	0.873	0.888	-0.015	-3.8
cg25462229	0.859215	0.930011	0.83719	0.864846	0.954039	0.958107	0.908682	0.925524	-0.071	-0.028	-0.004	-0.017	-0.03	0.9	-2.51	0.0499	-13.02	1	-4.72	6	163731242	18936	49782	55	PACRG	PACRG-AS1;PACRG;PACRG;PACRG	NR_028390;NM_152410;NM_001080378;NM_001080379	Body;Body;Body;Body	NA	NA	cg25462229	0.843	0.865	-0.023	-5.56
cg11645417	0.527483	0.564634	0.506053	0.550788	0.967342	0.985585	0.942426	0.949733	-0.037	-0.045	-0.018	-0.007	-0.027	0.75	-3.29	0.0191	-17.19	1	-3.68	6	163731815	573	19509	55	PACRG	PACRG-AS1;PACRG;PACRG;PACRG	NR_028390;NM_152410;NM_001080378;NM_001080379	Body;Body;Body;Body	NA	NA	cg11645417	0.722	0.745	-0.024	-3.81
cg09577425	0.950719	0.955408	0.93438	0.957578	0.953054	0.964968	0.822174	0.847619	-0.005	-0.023	-0.012	-0.025	-0.016	0.92	-2.6	0.0443	-13.53	1	-4.59	6	163731978	163	736	55	PACRG	PACRG-AS1;PACRG;PACRG;PACRG	NR_028390;NM_152410;NM_001080378;NM_001080379	Body;Body;Body;Body	NA	NA	cg09577425	0.914	0.93	-0.016	-5.38
cg26814635	0.963277	0.935452	0.970889	0.967597	0.940861	0.924775	0.947185	0.929943	0.028	0.003	0.016	0.017	0.016	0.95	2.54	0.0477	13.21	1	-4.67	7	883024	20225	48568	56	SUN1	SUN1;SUN1;SUN1;SUN1;SUN1	NM_001171946;NM_001171945;NM_001171944;NM_001130965;NM_025154	Body;Body;Body;Body;Body	chr7:886803-887535	N_Shelf	cg26814635	0.954	0.937	0.017	7.25
cg11356302	0.975406	0.954833	0.94705	0.926185	0.961739	0.933177	0.954804	0.940826	0.021	0.021	0.029	0.014	0.021	0.95	3.76	0.0112	19.52	1	-3.09	7	883114	90	20315	56	SUN1	SUN1;SUN1;SUN1;SUN1;SUN1	NM_001171946;NM_001171945;NM_001171944;NM_001130965;NM_025154	Body;Body;Body;Body;Body	chr7:886803-887535	N_Shelf	cg11356302	0.901	0.88	0.021	6.14
cg10444238	0.961757	0.938944	0.937813	0.930223	0.957195	0.914504	0.62595	0.565804	0.023	0.008	0.043	0.06	0.033	0.85	3.35	0.0177	17.52	1	-3.6	7	883516	402	492	56	SUN1	SUN1;SUN1;SUN1	NM_001171944;NM_001130965;NM_025154	Body;Body;Body	chr7:886803-887535	N_Shelf	cg10444238	0.824	0.796	0.029	6.25
cg15103597	0.892714	0.931894	0.945151	0.948796	0.944162	0.963367	0.919725	0.943037	-0.039	-0.004	-0.019	-0.023	-0.021	0.94	-2.86	0.032	-14.96	1	-4.24	7	2024705	21517	27113	57	MAD1L1	MAD1L1;MAD1L1;MAD1L1;MAD1L1;MAD1L1	NM_001304524;NM_001304523;NM_001013837;NM_001013836;NM_003550	Body;Body;Body;Body;Body	chr7:2026964-2027368	N_Shelf	cg15103597	0.87	0.888	-0.018	-4.62
cg27217945	0.95431	0.913829	0.9334	0.92746	0.951924	0.922613	0.960698	0.91072	0.04	0.006	0.029	0.05	0.031	0.93	3.61	0.0132	18.79	1	-3.27	7	2025386	681	22198	57	MAD1L1	MAD1L1;MAD1L1;MAD1L1;MAD1L1;MAD1L1	NM_001304524;NM_001304523;NM_001013837;NM_001013836;NM_003550	Body;Body;Body;Body;Body	chr7:2029116-2029326	N_Shelf	cg27217945	0.891	0.863	0.027	8.24
cg11573308	0.851413	0.870935	0.859908	0.890912	0.867837	0.881696	0.849046	0.898869	-0.02	-0.031	-0.014	-0.05	-0.029	0.87	-3.66	0.0125	-19.03	1	-3.21	7	2025483	97	778	57	MAD1L1	MAD1L1;MAD1L1;MAD1L1;MAD1L1;MAD1L1	NM_001304524;NM_001304523;NM_001013837;NM_001013836;NM_003550	Body;Body;Body;Body;Body	chr7:2029116-2029326	N_Shelf	cg11573308	0.856	0.885	-0.028	-8.25
cg14042143	0.974089	0.952726	0.9638	0.954108	0.976158	0.968533	0.974615	0.945532	0.021	0.01	0.008	0.029	0.017	0.96	2.67	0.0407	13.91	1	-4.5	7	2646782	5050	48803	58	IQCE	IQCE;IQCE;IQCE;IQCE;IQCE	NM_001287500;NM_001287499;NM_152558;NM_001287502;NM_001287501	Body;Body;Body;Body;Body	chr7:2645524-2645765	S_Shore	cg14042143	0.915	0.896	0.019	5.96
cg18338984	0.914947	0.958516	0.932508	0.936585	0.93584	0.961517	0.867386	0.923098	-0.044	-0.004	-0.026	-0.056	-0.032	0.93	-3.3	0.0189	-17.23	1	-3.67	7	2646955	173	5223	58	IQCE	IQCE;IQCE;IQCE;IQCE;IQCE	NM_001287500;NM_001287499;NM_152558;NM_001287502;NM_001287501	Body;Body;Body;Body;Body	chr7:2645524-2645765	S_Shore	cg18338984	0.858	0.886	-0.028	-8.11
cg16313758	0.815194	0.876682	0.864496	0.873933	0.861267	0.884606	0.882816	0.898312	-0.061	-0.009	-0.023	-0.015	-0.027	0.87	-2.72	0.038	-14.2	1	-4.42	7	2647039	84	257	58	IQCE	IQCE;IQCE;IQCE;IQCE;IQCE	NM_001287500;NM_001287502;NM_001287499;NM_152558;NM_001287501	3UTR;3UTR;3UTR;Body;Body	chr7:2645524-2645765	S_Shore	cg16313758	0.816	0.837	-0.021	-4.39
cg19759481	0.534562	0.529331	0.501549	0.46277	0.64138	0.615225	0.67266	0.659546	0.005	0.039	0.026	0.013	0.021	0.58	2.78	0.0355	14.5	1	-4.35	7	27183401	1921	7151	59	HOXA5	HOXA5;HOXA-AS3	NM_019102;NR_038832	TSS200;Body	chr7:27182613-27185562	Island	cg19759481	0.599	0.579	0.02	2.42
cg20517050	0.58234	0.467076	0.47925	0.372982	0.24257	0.113259	0.871145	0.805618	0.115	0.106	0.129	0.066	0.104	0.49	9.15	0.00016	37.87	1	1.57	7	27183806	405	2326	59	HOXA5	HOXA5;HOXA-AS3	NM_019102;NR_038832	TSS1500;Body	chr7:27182613-27185562	Island	cg20517050	0.558	0.465	0.093	20.31
cg20817131	0.567294	0.622213	0.515746	0.572687	0.581528	0.623026	0.920369	0.91044	-0.055	-0.057	-0.041	0.01	-0.036	0.66	-2.83	0.0333	-14.77	1	-4.28	7	27184167	361	766	59	HOXA5	HOXA5;HOXA-AS3	NM_019102;NR_038832	TSS1500;Body	chr7:27182613-27185562	Island	cg20817131	0.648	0.675	-0.027	-3.89
cg19643053	0.879644	0.89103	0.899894	0.92338	0.938348	0.95569	0.914291	0.925676	-0.011	-0.023	-0.017	-0.011	-0.016	0.92	-2.86	0.0319	-14.96	1	-4.24	7	27184271	104	465	59	HOXA5	HOXA5;HOXA-AS3	NM_019102;NR_038832	TSS1500;Body	chr7:27182613-27185562	Island	cg19643053	0.856	0.868	-0.013	-2.75
cg10260477	0.45464	0.41152	0.635511	0.594829	0.849392	0.839929	0.723598	0.694524	0.043	0.041	0.009	0.029	0.031	0.65	3.99	0.0087	20.6	1	-2.81	7	53103038	946868	1016248	60	POM121L12	POM121L12	NM_182595	TSS1500	chr7:53103275-53103801	N_Shore	cg10260477	0.661	0.634	0.027	3.88
cg22441312	0.863573	0.921571	0.938099	0.95883	0.938825	0.951453	0.947638	0.956854	-0.058	-0.021	-0.013	-0.009	-0.025	0.93	-2.57	0.0459	-13.38	1	-4.63	7	53103312	274	947142	60	POM121L12	POM121L12	NM_182595	TSS200	chr7:53103275-53103801	Island	cg22441312	0.868	0.888	-0.021	-5.61
cg00201870	0.219394	0.194693	0.774711	0.751171	0.821671	0.804862	0.772808	0.771264	0.025	0.024	0.017	0.002	0.017	0.64	2.57	0.0459	13.38	1	-4.63	7	53103789	477	751	60	POM121L12	POM121L12	NM_182595	1stExon	chr7:53103275-53103801	Island	cg00201870	0.642	0.626	0.016	2.01
cg11002686	0.222466	0.249911	0.902009	0.954234	0.962455	0.96928	0.952693	0.971985	-0.027	-0.052	-0.007	-0.019	-0.026	0.77	-3.02	0.0264	-15.79	1	-4.03	7	55412682	19327	40414	61	NA	NA	NA	NA	chr7:55411965-55412772	Island	cg11002686	0.733	0.755	-0.022	-3.64
cg05527416	0.69971	0.644468	0.735526	0.700494	0.751629	0.742928	0.714501	0.671281	0.055	0.035	0.009	0.043	0.036	0.71	3.98	0.0088	20.55	1	-2.83	7	55413168	486	19813	61	NA	NA	NA	NA	chr7:55411965-55412772	S_Shore	cg05527416	0.725	0.689	0.036	6.2
cg22306238	0.585045	0.561515	0.865071	0.851796	0.555406	0.539124	0.873595	0.864644	0.024	0.013	0.016	0.009	0.016	0.71	2.77	0.036	14.44	1	-4.37	7	55413222	54	540	61	NA	NA	NA	NA	chr7:55411965-55412772	S_Shore	cg22306238	0.719	0.704	0.016	2.19
cg11589966	0.493444	0.503763	0.456433	0.490378	0.50667	0.523718	0.487754	0.503516	-0.01	-0.034	-0.017	-0.016	-0.019	0.5	-3.02	0.0262	-15.82	1	-4.02	7	94285685	1051	1289	62	SGCE	SGCE;SGCE;SGCE;SGCE;PEG10;PEG10;PEG10;PEG10;PEG10;PEG10;PEG10;PEG10;PEG10;PEG10;PEG10;PEG10	NM_001099401;NM_001099400;NM_003919;NM_001301139;NM_001040152;NM_015068;NM_001184962;NM_001184961;NM_001172438;NM_001172437;NM_001172438;NM_001172437;NM_001184962;NM_001184961;NM_001040152;NM_015068	TSS200;TSS200;TSS200;TSS200;1stExon;1stExon;1stExon;1stExon;5URT;5URT;1stExon;1stExon;5URT;5URT;5URT;5URT	chr7:94284858-94286527	Island	cg11589966	0.486	0.505	-0.019	-2.26
cg27435646	0.532465	0.52254	0.534303	0.507521	0.933833	0.910275	0.523902	0.516373	0.01	0.027	0.024	0.008	0.017	0.62	2.71	0.0385	14.15	1	-4.44	7	94285712	27	1078	62	SGCE	SGCE;SGCE;SGCE;SGCE;PEG10;PEG10;PEG10;PEG10;PEG10;PEG10;PEG10;PEG10;PEG10;PEG10;PEG10;PEG10	NM_001099401;NM_001099400;NM_003919;NM_001301139;NM_001040152;NM_015068;NM_001184962;NM_001184961;NM_001172438;NM_001172437;NM_001172438;NM_001172437;NM_001184962;NM_001184961;NM_001040152;NM_015068	TSS200;TSS200;TSS200;TSS200;1stExon;1stExon;1stExon;1stExon;5URT;5URT;1stExon;1stExon;5URT;5URT;5URT;5URT	chr7:94284858-94286527	Island	cg27435646	0.631	0.614	0.017	2.12
cg13797824	0.491661	0.529374	0.558363	0.605882	0.561043	0.611423	0.564254	0.578281	-0.038	-0.048	-0.05	-0.014	-0.037	0.56	-4.69	0.0043	-23.65	1	-2.03	7	94286362	650	677	62	SGCE	SGCE;SGCE;SGCE;SGCE;PEG10;PEG10;PEG10;PEG10;PEG10;PEG10	NM_001099401;NM_001099400;NM_003919;NM_001301139;NM_001184962;NM_001184961;NM_001040152;NM_015068;NM_001172438;NM_001172437	TSS1500;TSS1500;TSS1500;TSS1500;5URT;5URT;5URT;5URT;Body;Body	chr7:94284858-94286527	Island	cg13797824	0.562	0.591	-0.029	-3.94
cg19663555	0.553944	0.575918	0.546999	0.552688	0.584821	0.623909	0.589339	0.609957	-0.022	-0.006	-0.039	-0.021	-0.022	0.58	-3.03	0.026	-15.86	1	-4.01	7	94286521	159	809	62	SGCE	SGCE;SGCE;SGCE;SGCE;PEG10;PEG10;PEG10;PEG10;PEG10;PEG10	NM_001099401;NM_001099400;NM_003919;NM_001301139;NM_001184962;NM_001184961;NM_001040152;NM_015068;NM_001172438;NM_001172437	TSS1500;TSS1500;TSS1500;TSS1500;5URT;5URT;5URT;5URT;Body;Body	chr7:94284858-94286527	Island	cg19663555	0.584	0.6	-0.016	-1.97
cg05509218	0.538344	0.569519	0.0709696	0.0896322	0.551126	0.623784	0.584623	0.588896	-0.031	-0.019	-0.073	-0.004	-0.032	0.45	-2.63	0.0428	-13.68	1	-4.55	7	94286793	272	431	62	SGCE	SGCE;SGCE;SGCE;SGCE;PEG10;PEG10;PEG10;PEG10;PEG10;PEG10	NM_001099401;NM_001099400;NM_003919;NM_001301139;NM_001184962;NM_001184961;NM_001040152;NM_015068;NM_001172438;NM_001172437	TSS1500;TSS1500;TSS1500;TSS1500;5URT;5URT;5URT;5URT;Body;Body	chr7:94284858-94286527	S_Shore	cg05509218	0.46	0.488	-0.028	-3.54
cg24911519	0.301653	0.293071	0.346179	0.312794	0.445522	0.435235	0.13803	0.0890402	0.009	0.033	0.01	0.049	0.025	0.3	2.86	0.0319	14.97	1	-4.24	7	123295209	52160	60060	63	LMOD2	LMOD2	NM_207163	TSS1500	NA	NA	cg24911519	0.358	0.329	0.029	3.97
cg10669386	0.420453	0.437872	0.729024	0.771184	0.729019	0.774366	0.864119	0.862387	-0.017	-0.042	-0.045	0.002	-0.026	0.7	-2.66	0.0411	-13.87	1	-4.51	7	123295821	612	52772	63	LMOD2	LMOD2	NM_207163	TSS200	NA	NA	cg10669386	0.679	0.698	-0.019	-2.63
cg22586324	0.854928	0.874478	0.920968	0.933867	0.939041	0.95122	0.913141	0.924429	-0.02	-0.013	-0.012	-0.011	-0.014	0.91	-2.63	0.0426	-13.7	1	-4.55	7	123296098	277	889	63	LMOD2	LMOD2	NM_207163	1stExon	NA	NA	cg22586324	0.855	0.867	-0.012	-2.43
cg05973414	0.503474	0.52825	0.92004	0.920927	0.92437	0.940084	0.903949	0.946414	-0.025	-0.001	-0.016	-0.042	-0.021	0.82	-2.55	0.0476	-13.22	1	-4.67	8	810529	2033	36723	64	ERICH1-AS1	ERICH1-AS1	NR_073397	Body	NA	NA	cg05973414	0.78	0.797	-0.017	-2.93
cg20110832	0.813021	0.791885	0.846629	0.826642	0.90509	0.853274	0.894948	0.855629	0.021	0.02	0.052	0.039	0.033	0.85	4.32	0.0062	22.09	1	-2.43	8	810816	287	2320	64	ERICH1-AS1	ERICH1-AS1	NR_073397	Body	NA	NA	cg20110832	0.823	0.796	0.027	5.62
cg08123106	0.721209	0.701128	0.42997	0.41269	0.727822	0.708687	0.792098	0.760572	0.02	0.017	0.019	0.032	0.022	0.66	3.89	0.0097	20.13	1	-2.93	8	810937	121	408	64	ERICH1-AS1	ERICH1-AS1	NR_073397	Body	NA	NA	cg08123106	0.665	0.645	0.019	2.59
cg06319183	0.407149	0.413532	0.625583	0.694709	0.442628	0.475722	0.327057	0.390631	-0.006	-0.069	-0.033	-0.064	-0.043	0.47	-3.6	0.0133	-18.75	1	-3.29	8	1625580	4652	7429	65	DLGAP2	DLGAP2;DLGAP2	NM_004745;NM_001277161	Body;Body	NA	NA	cg06319183	0.482	0.515	-0.033	-4.5
cg20517841	0.949237	0.946895	0.736092	0.694808	0.966412	0.941759	0.966768	0.940203	0.002	0.041	0.025	0.027	0.024	0.89	3.02	0.0264	15.78	1	-4.03	8	1626294	714	5366	65	DLGAP2	DLGAP2;DLGAP2	NM_004745;NM_001277161	Body;Body	NA	NA	cg20517841	0.857	0.835	0.022	5.15
cg22567029	0.937947	0.947209	0.639823	0.663673	0.956666	0.970845	0.968585	0.980552	-0.009	-0.024	-0.014	-0.012	-0.015	0.88	-2.63	0.0429	-13.68	1	-4.55	8	1626307	13	727	65	DLGAP2	DLGAP2;DLGAP2	NM_004745;NM_001277161	Body;Body	NA	NA	cg22567029	0.834	0.847	-0.013	-2.56
cg09055992	0.747821	0.74005	0.837385	0.800335	0.960148	0.947167	0.967683	0.951151	0.008	0.037	0.013	0.017	0.019	0.87	2.66	0.0412	13.85	1	-4.51	8	1626697	390	403	65	DLGAP2	DLGAP2;DLGAP2	NM_004745;NM_001277161	Body;Body	NA	NA	cg09055992	0.877	0.858	0.019	4.71
cg16824901	0.93911	0.918884	0.924629	0.912022	0.941134	0.924553	0.93583	0.91545	0.02	0.013	0.017	0.02	0.017	0.93	3.29	0.0191	17.2	1	-3.68	8	11302243	29869	50966	66	FAM167A	FAM167A	NM_053279	5URT	NA	NA	cg16824901	0.878	0.863	0.014	3.32
cg15828860	0.954722	0.925912	0.669595	0.617411	0.968922	0.942678	0.932247	0.926122	0.029	0.052	0.026	0.006	0.028	0.87	3.27	0.0195	17.09	1	-3.7	8	11302429	186	30055	66	FAM167A	FAM167A	NM_053279	5URT	NA	NA	cg15828860	0.838	0.813	0.026	5.76
cg11661318	0.424853	0.458049	0.046286	0.0513994	0.505671	0.542391	0.872882	0.899209	-0.033	-0.005	-0.037	-0.026	-0.025	0.48	-3.45	0.0158	-18.02	1	-3.47	8	11303067	638	824	66	FAM167A	FAM167A	NM_053279	5URT	NA	NA	cg11661318	0.479	0.5	-0.021	-2.45
cg02112027	0.936623	0.900559	0.939614	0.844456	0.973528	0.896308	0.9124	0.910299	0.036	0.095	0.077	0.002	0.053	0.91	3.23	0.0206	16.86	1	-3.76	8	82373819	14252	111854	67	FABP9	FABP9	NM_001080526	TSS200	NA	NA	cg02112027	0.882	0.838	0.044	15.09
cg11179901	0.563795	0.477869	0.771379	0.739454	0.914607	0.870114	0.935976	0.871434	0.086	0.032	0.044	0.065	0.057	0.77	5.59	0.0019	27.18	1	-1.13	8	82374053	234	14486	67	FABP9	FABP9	NM_001080526	TSS1500	NA	NA	cg11179901	0.768	0.721	0.048	10.27
cg21119864	0.378321	0.398246	0.582432	0.601337	0.773913	0.789028	0.159221	0.177203	-0.02	-0.019	-0.015	-0.018	-0.018	0.48	-3.47	0.0155	-18.1	1	-3.45	8	82374723	670	904	67	FABP9	FABP9	NM_001080526	TSS1500	NA	NA	cg21119864	0.499	0.512	-0.013	-1.4
cg00280345	0.801854	0.775508	0.778222	0.68862	0.794104	0.717461	0.769644	0.77881	0.026	0.09	0.077	-0.009	0.046	0.76	2.59	0.045	13.47	1	-4.6	8	145728388	6492	37346	68	GPT	GPT	NM_005309	TSS1500	chr8:145725460-145726707	S_Shore	cg00280345	0.758	0.72	0.038	7.37
cg16582889	0.900824	0.94406	0.520225	0.546654	0.911133	0.908532	0.890624	0.922627	-0.043	-0.026	0.003	-0.032	-0.025	0.82	-2.79	0.0349	-14.57	1	-4.33	8	145728438	50	6542	68	GPT	GPT	NM_005309	TSS1500	chr8:145730390-145732205	N_Shore	cg16582889	0.775	0.795	-0.02	-3.58
cg15983520	0.867579	0.874964	0.47817	0.517961	0.911356	0.926822	0.932369	0.949153	-0.007	-0.04	-0.015	-0.017	-0.02	0.81	-2.73	0.0377	-14.24	1	-4.42	8	145729106	668	718	68	GPT	GPT	NM_005309	TSS1500	chr8:145725460-145726707	S_Shelf	cg15983520	0.769	0.785	-0.016	-2.64
cg21200129	0.160684	0.200761	0.0701656	0.0867438	0.0819582	0.0975245	0.473578	0.506527	-0.04	-0.017	-0.016	-0.033	-0.026	0.21	-3.85	0.0101	-19.95	1	-2.98	9	23821566	74169	148938	69	ELAVL2	ELAVL2;ELAVL2;ELAVL2	NM_001171197;NM_001171195;NM_004432	TSS200;5URT;5URT	chr9:23822412-23822667	N_Shore	cg21200129	0.197	0.223	-0.026	-4.49
cg01818220	0.19077	0.201993	0.353818	0.374003	0.447897	0.462209	0.853399	0.880824	-0.011	-0.02	-0.014	-0.027	-0.018	0.47	-3.17	0.022	-16.58	1	-3.83	9	23821773	207	74376	69	ELAVL2	ELAVL2;ELAVL2;ELAVL2;ELAVL2	NM_001171195;NM_001171195;NM_004432;NM_001171197	1stExon;5URT;5URT;TSS1500	chr9:23822412-23822667	N_Shore	cg01818220	0.462	0.48	-0.018	-2.1
cg17840509	0.453901	0.440739	0.575825	0.52702	0.325928	0.306428	0.923831	0.916333	0.013	0.049	0.019	0.007	0.022	0.56	2.61	0.0439	13.58	1	-4.58	9	23821911	138	345	69	ELAVL2	ELAVL2;ELAVL2;ELAVL2	NM_001171195;NM_004432;NM_001171197	TSS200;5URT;TSS1500	chr9:23822412-23822667	N_Shore	cg17840509	0.569	0.547	0.022	2.8
cg09350765	0.239062	0.230333	0.459774	0.447387	0.165312	0.139635	0.504465	0.490592	0.009	0.012	0.026	0.014	0.015	0.33	2.61	0.0436	13.61	1	-4.57	9	23822390	479	617	69	ELAVL2	ELAVL2;ELAVL2;ELAVL2	NM_004432;NM_001171197;NM_001171195	5URT;TSS1500;TSS1500	chr9:23820691-23822135	S_Shore	cg09350765	0.385	0.37	0.015	1.79
cg26639247	0.10801	0.104844	0.0468787	0.0272867	0.0454998	0.0146463	0.371019	0.345675	0.003	0.02	0.031	0.025	0.02	0.13	2.91	0.03	15.22	1	-4.17	9	90112592	76373	174807	70	DAPK1	DAPK1;DAPK1;DAPK1;DAPK1	NM_001288731;NM_004938;NM_001288730;NM_001288729	5URT;TSS200;TSS200;TSS1500	chr9:90112514-90113817	Island	cg26639247	0.143	0.123	0.02	4.04
cg00427237	0.218443	0.255347	0.102083	0.134882	0.0542673	0.0568738	0.813373	0.830402	-0.037	-0.033	-0.003	-0.017	-0.022	0.31	-2.88	0.0312	-15.05	1	-4.21	9	90112608	16	76389	70	DAPK1	DAPK1;DAPK1;DAPK1;DAPK1;DAPK1;DAPK1	NM_001288731;NM_001288730;NM_004938;NM_004938;NM_001288730;NM_001288729	5URT;1stExon;1stExon;5URT;5URT;TSS1500	chr9:90112514-90113817	Island	cg00427237	0.297	0.319	-0.022	-2.98
cg20401521	0.108964	0.10053	0.774306	0.758312	0.164498	0.114089	0.750193	0.721566	0.008	0.016	0.05	0.029	0.026	0.44	3.04	0.0258	15.88	1	-4.01	9	90112711	103	119	70	DAPK1	DAPK1;DAPK1;DAPK1;DAPK1;DAPK1	NM_001288731;NM_004938;NM_004938;NM_001288730;NM_001288729	5URT;1stExon;5URT;5URT;TSS1500	chr9:90112514-90113817	Island	cg20401521	0.449	0.423	0.026	3.28
cg19734228	0.11301	0.134888	0.107238	0.117086	0.111035	0.116833	0.158386	0.186853	-0.022	-0.01	-0.006	-0.028	-0.016	0.13	-2.56	0.0465	-13.32	1	-4.64	9	90113593	882	985	70	DAPK1	DAPK1;DAPK1;DAPK1;DAPK1	NM_001288731;NM_004938;NM_001288730;NM_001288729	5URT;5URT;5URT;5URT	chr9:90112514-90113817	Island	cg19734228	0.184	0.199	-0.015	-2.35
cg17439770	0.816301	0.863955	0.821169	0.87918	0.793954	0.86899	0.844539	0.905217	-0.048	-0.058	-0.075	-0.061	-0.06	0.85	-9.12	0.00017	-37.8	1	1.56	10	1383257	96589	123310	71	ADARB2	ADARB2	NM_018702	Body	chr10:1382500-1383006	S_Shore	cg17439770	0.784	0.83	-0.046	-12.25
cg04430529	0.690794	0.710665	0.625459	0.631753	0.58495	0.692951	0.642108	0.735509	-0.02	-0.006	-0.108	-0.093	-0.057	0.66	-2.89	0.0308	-15.11	1	-4.2	10	1383593	336	96925	71	ADARB2	ADARB2	NM_018702	Body	chr10:1382500-1383006	S_Shore	cg04430529	0.638	0.683	-0.045	-7.84
cg05230927	0.63526	0.680387	0.678002	0.716917	0.727654	0.729203	0.763163	0.776909	-0.045	-0.039	-0.002	-0.014	-0.025	0.71	-2.7	0.0392	-14.07	1	-4.46	10	1384058	465	801	71	ADARB2	ADARB2	NM_018702	Body	chr10:1382500-1383006	S_Shore	cg05230927	0.693	0.711	-0.018	-2.61
cg26695444	0.967555	0.914384	0.927557	0.929087	0.955675	0.886635	0.959393	0.883548	0.053	-0.002	0.069	0.076	0.049	0.93	3.51	0.0147	18.32	1	-3.39	10	42970351	231285	4230845	72	LINC00839	LINC00839	NR_026827	TSS1500	chr10:42971195-42971834	N_Shore	cg26695444	0.893	0.849	0.043	15.68
cg07024656	0.862872	0.881919	0.937117	0.945574	0.945612	0.958923	0.950498	0.963562	-0.019	-0.008	-0.013	-0.013	-0.013	0.93	-2.51	0.0499	-13.02	1	-4.72	10	42970618	267	231552	72	LINC00839	LINC00839	NR_026827	TSS1500	chr10:42971195-42971834	N_Shore	cg07024656	0.87	0.881	-0.012	-2.64
cg00042156	0.436265	0.417192	0.426374	0.396623	0.854131	0.819662	0.808915	0.73283	0.019	0.03	0.034	0.076	0.04	0.61	3.76	0.0112	19.52	1	-3.09	10	42970842	224	491	72	LINC00839	LINC00839	NR_026827	TSS200	chr10:42972752-42972953	N_Shore	cg00042156	0.634	0.599	0.034	5.04
cg13095378	0.445319	0.515982	0.85196	0.897142	0.787844	0.820975	0.868846	0.89882	-0.071	-0.045	-0.033	-0.03	-0.045	0.76	-5.23	0.0026	-25.83	1	-1.47	10	69868216	138685	148586	73	MYPN	MYPN;MYPN;MYPN;MYPN;MYPN	NM_032578;NM_001256268;NR_045663;NM_001256267;NR_045662	TSS1500;TSS1500;TSS1500;5URT;Body	NA	NA	cg13095378	0.719	0.753	-0.034	-6.31
cg13609017	0.894113	0.855293	0.909914	0.867132	0.941491	0.859665	0.69805	0.66058	0.039	0.043	0.082	0.037	0.05	0.84	5.36	0.0023	26.32	1	-1.35	10	69868769	553	139238	73	MYPN	MYPN;MYPN;MYPN;MYPN;MYPN	NM_032578;NM_001256268;NR_045663;NM_001256267;NR_045662	TSS1500;TSS1500;TSS1500;5URT;Body	NA	NA	cg13609017	0.815	0.775	0.04	9.37
cg03113632	0.917287	0.924737	0.640853	0.692778	0.921859	0.942735	0.933168	0.945925	-0.007	-0.052	-0.021	-0.013	-0.023	0.86	-2.59	0.045	-13.47	1	-4.61	10	69868828	59	612	73	MYPN	MYPN;MYPN;MYPN;MYPN;MYPN	NM_032578;NM_001256268;NR_045663;NM_001256267;NR_045662	TSS1500;TSS1500;TSS1500;5URT;Body	NA	NA	cg03113632	0.813	0.831	-0.018	-3.57
cg17760307	0.831985	0.796007	0.812654	0.819252	0.857423	0.770894	0.926906	0.844183	0.036	-0.007	0.087	0.083	0.05	0.83	2.91	0.0303	15.19	1	-4.18	10	114042522	16810	98706	74	TECTB	TECTB	NM_058222	TSS1500	NA	NA	cg17760307	0.814	0.771	0.042	10.16
cg25944219	0.857653	0.876348	0.55672	0.596111	0.894855	0.909801	0.933048	0.938473	-0.019	-0.039	-0.015	-0.005	-0.02	0.82	-2.66	0.0412	-13.85	1	-4.51	10	114043253	731	17541	74	TECTB	TECTB	NM_058222	TSS200	NA	NA	cg25944219	0.78	0.795	-0.015	-2.55
cg11397062	0.403034	0.4411	0.486318	0.508985	0.504569	0.505752	0.90363	0.922446	-0.038	-0.023	-0.001	-0.019	-0.02	0.58	-2.65	0.0414	-13.83	1	-4.52	10	114043316	63	794	74	TECTB	TECTB	NM_058222	TSS200	NA	NA	cg11397062	0.587	0.601	-0.014	-1.62
cg00357221	0.569703	0.526273	0.0934406	0.075907	0.812416	0.784056	0.097519	0.08808	0.043	0.018	0.028	0.009	0.025	0.38	3.3	0.0189	17.25	1	-3.66	10	114043412	96	159	74	TECTB	TECTB	NM_058222	TSS200	NA	NA	cg00357221	0.42	0.397	0.024	2.98
cg04892170	0.560908	0.479184	0.739047	0.690644	0.228348	0.228753	0.929145	0.898632	0.082	0.048	0	0.031	0.04	0.59	2.92	0.0297	15.27	1	-4.16	10	128076910	4201	148268	75	ADAM12	ADAM12;ADAM12;ADAM12;ADAM12;ADAM12;ADAM12;ADAM12;ADAM12;ADAM12;ADAM12	NM_001288975;NM_021641;NM_003474;NM_001288974;NM_001288973;NM_001288975;NM_021641;NM_003474;NM_001288974;NM_001288973	1stExon;1stExon;1stExon;1stExon;1stExon;5URT;5URT;5URT;5URT;5URT	chr10:128076155-128077482	Island	cg04892170	0.614	0.574	0.04	6.11
cg05181041	0.717234	0.70906	0.446978	0.411825	0.259038	0.246744	0.677156	0.647738	0.008	0.035	0.012	0.029	0.021	0.51	3.02	0.0264	15.78	1	-4.03	10	128076941	31	4232	75	ADAM12	ADAM12;ADAM12;ADAM12;ADAM12;ADAM12;ADAM12;ADAM12;ADAM12;ADAM12;ADAM12	NM_001288975;NM_021641;NM_003474;NM_001288974;NM_001288973;NM_001288975;NM_021641;NM_003474;NM_001288974;NM_001288973	1stExon;1stExon;1stExon;1stExon;1stExon;5URT;5URT;5URT;5URT;5URT	chr10:128076155-128077482	Island	cg05181041	0.543	0.524	0.019	2.27
cg14621053	0.749381	0.734746	0.826011	0.799881	0.75834	0.755119	0.514605	0.470837	0.015	0.026	0.003	0.044	0.022	0.7	2.67	0.0405	13.93	1	-4.49	10	128077315	374	405	75	ADAM12	ADAM12;ADAM12;ADAM12;ADAM12;ADAM12	NM_001288975;NM_021641;NM_003474;NM_001288974;NM_001288973	TSS200;TSS200;TSS200;TSS200;TSS200	chr10:128076155-128077482	Island	cg14621053	0.713	0.69	0.022	3.31
cg22963452	0.630155	0.655344	0.45624	0.49507	0.557807	0.606429	0.558859	0.555456	-0.025	-0.039	-0.049	0.003	-0.027	0.56	-2.78	0.0354	-14.51	1	-4.35	11	312766	18888	21229	76	IFITM1	IFITM1	NM_003641	TSS1500	chr11:315739-316539	N_Shelf	cg22963452	0.567	0.588	-0.021	-2.55
cg27032101	0.906373	0.887624	0.064788	0.0407001	0.285357	0.277436	0.0460896	0.0126817	0.019	0.024	0.008	0.033	0.021	0.32	3.25	0.0199	17.01	1	-3.72	11	312841	75	18963	76	IFITM1	IFITM1	NM_003641	TSS1500	chr11:315739-316539	N_Shelf	cg27032101	0.35	0.321	0.029	4.02
cg20566897	0.226442	0.179983	0.130388	0.0544769	0.155069	0.142773	0.134331	0.128065	0.046	0.076	0.012	0.006	0.035	0.14	2.7	0.0392	14.07	1	-4.46	11	313527	686	761	76	IFITM1	IFITM1	NM_003641	TSS1500	chr11:310728-311419	S_Shelf	cg20566897	0.223	0.183	0.04	8.03
cg13195529	0.0858316	0.0705015	0.905397	0.892263	0.516935	0.502822	0.911663	0.877319	0.015	0.013	0.014	0.034	0.019	0.6	3.03	0.0261	15.84	1	-4.02	11	834466	12743	13894	77	CD151	CD151;CD151;CD151;CD151	NM_001039490;NM_139029;NM_139030;NM_004357	5URT;5URT;5URT;5URT	chr11:829284-833558	S_Shore	cg13195529	0.6	0.58	0.02	2.46
cg07712977	0.644729	0.640445	0.863017	0.837699	0.370711	0.341493	0.753238	0.704592	0.004	0.025	0.029	0.049	0.027	0.64	3.17	0.0219	16.59	1	-3.83	11	834676	210	12953	77	CD151	CD151;CD151;CD151;CD151	NM_001039490;NM_139029;NM_139030;NM_004357	5URT;5URT;5URT;5URT	chr11:829284-833558	S_Shore	cg07712977	0.653	0.629	0.024	3.28
cg18000076	0.475646	0.490442	0.880207	0.884809	0.495207	0.521558	0.885503	0.907096	-0.015	-0.005	-0.026	-0.022	-0.017	0.69	-2.71	0.0384	-14.15	1	-4.44	11	835377	701	911	77	CD151	CD151;CD151;CD151;CD151	NM_001039490;NM_139029;NM_139030;NM_004357	5URT;5URT;5URT;5URT	chr11:829284-833558	S_Shore	cg18000076	0.675	0.686	-0.011	-1.41
cg08198884	0.45729	0.510446	0.911956	0.945456	0.905408	0.949587	0.544141	0.55851	-0.053	-0.034	-0.044	-0.014	-0.036	0.72	-4.52	0.0051	-22.94	1	-2.21	11	1456379	9071	97864	78	BRSK2	BRSK2;BRSK2;BRSK2;BRSK2;BRSK2;BRSK2	NR_046331;NM_001256629;NM_001256627;NM_003957;NM_001282218;NM_001256630	Body;Body;Body;Body;5URT;Body	NA	NA	cg08198884	0.689	0.72	-0.031	-5.14
cg13338306	0.619078	0.601509	0.920156	0.879945	0.859829	0.848904	0.923954	0.863641	0.018	0.04	0.011	0.06	0.032	0.81	3.29	0.019	17.21	1	-3.67	11	1456891	512	9583	78	BRSK2	BRSK2;BRSK2;BRSK2;BRSK2;BRSK2;BRSK2	NR_046331;NM_001256629;NM_001256627;NM_003957;NM_001282218;NM_001256630	Body;Body;Body;Body;5URT;Body	NA	NA	cg13338306	0.794	0.766	0.027	5.28
cg12064373	0.677594	0.666667	0.542312	0.497978	0.336352	0.322555	0.0456744	0.0306021	0.011	0.044	0.014	0.015	0.021	0.39	2.72	0.0382	14.18	1	-4.43	11	1457153	262	774	78	BRSK2	BRSK2;BRSK2;BRSK2;BRSK2;BRSK2;BRSK2	NR_046331;NM_001256629;NM_001256627;NM_003957;NM_001282218;NM_001256630	Body;Body;Body;Body;5URT;Body	NA	NA	cg12064373	0.401	0.38	0.021	2.64
cg22172494	0.495908	0.48841	0.553865	0.501996	0.933769	0.901514	0.752859	0.724935	0.007	0.052	0.032	0.028	0.03	0.67	3.53	0.0145	18.38	1	-3.38	11	2017362	5291	23332	79	H19	H19;H19;H19;HOTS;HOTS	NR_002196;NR_131223;NR_131224;NM_001293171;NM_001293171	Body;Body;Body;3UTR;1stExon	chr11:2013333-2013617	S_Shelf	cg22172494	0.678	0.653	0.025	3.52
cg25852472	0.662269	0.664194	0.620332	0.690453	0.742663	0.765382	0.43825	0.464165	-0.002	-0.07	-0.023	-0.026	-0.03	0.63	-2.56	0.0469	-13.28	1	-4.65	11	2017664	302	5593	79	H19	H19;H19;H19;H19;H19;H19	NR_002196;NR_131223;NR_131224;NR_002196;NR_131224;NR_131223	Body;Body;Body;ExonBnd;ExonBnd;ExonBnd	chr11:2019565-2019863	N_Shore	cg25852472	0.621	0.645	-0.024	-3.18
cg14937069	0.785728	0.811442	0.87228	0.890187	0.864147	0.910784	0.867273	0.871454	-0.026	-0.018	-0.047	-0.004	-0.024	0.86	-2.83	0.0332	-14.79	1	-4.28	11	2018088	424	726	79	H19	H19;H19;H19;MIR675	NR_002196;NR_131223;NR_131224;NR_030533	Body;Body;Body;TSS200	chr11:2017459-2018253	Island	cg14937069	0.847	0.87	-0.023	-5.93
cg20912770	0.123411	0.104418	0.159013	0.142605	0.137565	0.109479	0.590044	0.574916	0.019	0.016	0.028	0.015	0.02	0.24	3.53	0.0144	18.41	1	-3.37	11	2292428	2323	6422	80	ASCL2	ASCL2	NM_005170	TSS1500	chr11:2290104-2292932	Island	cg20912770	0.253	0.233	0.02	2.9
cg07333715	0.116276	0.0932822	0.494522	0.4727	0.175797	0.161838	0.702242	0.695812	0.023	0.022	0.014	0.006	0.016	0.36	2.78	0.0354	14.5	1	-4.35	11	2292691	263	2586	80	ASCL2	ASCL2	NM_005170	TSS1500	chr11:2290104-2292932	Island	cg07333715	0.372	0.356	0.016	1.97
cg24353535	0.47874	0.435039	0.190469	0.151503	0.167987	0.152005	0.782	0.76928	0.044	0.039	0.016	0.013	0.028	0.39	3.58	0.0136	18.66	1	-3.31	11	2293048	357	620	80	ASCL2	ASCL2	NM_005170	TSS1500	chr11:2290104-2292932	S_Shore	cg24353535	0.438	0.412	0.026	3.25
cg06159548	0.395357	0.424867	0.0763813	0.0929588	0.651124	0.694669	0.748555	0.748786	-0.03	-0.017	-0.044	0	-0.022	0.48	-2.63	0.0429	-13.68	1	-4.55	11	2481370	10273	10401	81	KCNQ1	KCNQ1;KCNQ1	NM_181798;NM_000218	TSS1500;Body	NA	NA	cg06159548	0.487	0.507	-0.02	-2.35
cg26709929	0.746585	0.697851	0.850501	0.83644	0.642635	0.531586	0.667476	0.653507	0.049	0.014	0.111	0.014	0.047	0.7	2.65	0.0417	13.8	1	-4.52	11	2482240	870	11143	81	KCNQ1	KCNQ1;KCNQ1	NM_181798;NM_000218	TSS1500;Body	NA	NA	cg26709929	0.71	0.669	0.041	7.12
cg07210454	0.335353	0.323156	0.537219	0.489844	0.766039	0.740891	0.515925	0.487472	0.012	0.047	0.025	0.028	0.028	0.52	3.81	0.0106	19.73	1	-3.04	11	2482303	63	933	81	KCNQ1	KCNQ1;KCNQ1	NM_181798;NM_000218	TSS1500;Body	NA	NA	cg07210454	0.556	0.53	0.026	3.26
cg20571136	0.807205	0.816107	0.564949	0.531459	0.588118	0.547765	0.606097	0.536602	-0.009	0.033	0.04	0.069	0.034	0.62	2.58	0.0457	13.4	1	-4.62	11	2482564	261	324	81	KCNQ1	KCNQ1;KCNQ1	NM_181798;NM_000218	TSS200;Body	NA	NA	cg20571136	0.642	0.612	0.03	4.34
cg04812556	0.154753	0.111981	0.497326	0.477052	0.100548	0.0892621	0.137768	0.117454	0.043	0.02	0.011	0.02	0.024	0.21	3.31	0.0186	17.3	1	-3.65	11	9112715	501	126266	82	SCUBE2	MIR5691;SCUBE2;SCUBE2	NR_049874;NM_001170690;NM_020974	TSS1500;Body;Body	chr11:9112461-9113459	Island	cg04812556	0.222	0.199	0.024	3.93
cg02783889	0.289827	0.275488	0.259794	0.242543	0.0807487	0.0617768	0.0916399	0.0853939	0.014	0.017	0.019	0.006	0.014	0.17	2.57	0.0463	13.34	1	-4.64	11	9113370	655	1156	82	SCUBE2	MIR5691;SCUBE2;SCUBE2	NR_049874;NM_001170690;NM_020974	TSS1500;TSS1500;TSS1500	chr11:9112461-9113459	Island	cg02783889	0.18	0.166	0.014	2.32
cg22713527	0.747179	0.729669	0.88848	0.854963	0.496085	0.450188	0.347182	0.34275	0.018	0.034	0.046	0.004	0.025	0.61	3	0.0271	15.67	1	-4.06	11	9113559	189	844	82	SCUBE2	SCUBE2;SCUBE2	NM_001170690;NM_020974	TSS1500;TSS1500	chr11:9112461-9113459	S_Shore	cg22713527	0.619	0.596	0.022	2.92
cg27075187	0.107174	0.0910317	0.0544057	0.0458265	0.339557	0.32349	0.858695	0.840336	0.016	0.009	0.016	0.018	0.015	0.33	2.76	0.0364	14.39	1	-4.38	11	12696059	67776	106181	83	TEAD1	TEAD1;TEAD1	NM_021961;NM_021961	1stExon;5URT	chr11:12695414-12696981	Island	cg27075187	0.34	0.325	0.015	1.81
cg11484034	0.0921053	0.153121	0.559847	0.590781	0.503425	0.544364	0.251698	0.276958	-0.061	-0.031	-0.041	-0.025	-0.04	0.37	-5.1	0.0029	-25.31	1	-1.61	11	12696974	915	68691	83	TEAD1	TEAD1;TEAD1	NM_021961;NM_021961	ExonBnd;5URT	chr11:12695414-12696981	Island	cg11484034	0.391	0.423	-0.032	-4.36
cg00553886	0.199796	0.170978	0.704766	0.666962	0.966938	0.971493	0.644797	0.620193	0.029	0.038	-0.005	0.025	0.022	0.62	2.55	0.0476	13.23	1	-4.66	11	12696980	6	921	83	TEAD1	TEAD1	NM_021961	5URT	chr11:12695414-12696981	Island	cg00553886	0.626	0.607	0.019	2.46
cg24650785	0.13543	0.112326	0.130099	0.118676	0.0644369	0.0507733	0.104613	0.0899135	0.023	0.011	0.014	0.015	0.016	0.1	2.88	0.0313	15.04	1	-4.22	11	27741916	16821	57957	84	BDNF	BDNF;BDNF;BDNF;BDNF;BDNF;BDNF	NM_001143807;NM_170732;NM_170731;NM_001143806;NM_001143805;NM_170732	TSS1500;1stExon;Body;5URT;5URT;5URT	chr11:27743472-27744564	N_Shore	cg24650785	0.17	0.151	0.018	3.24
cg06816235	0.631506	0.602498	0.10529	0.0704371	0.0995426	0.0990109	0.46113	0.429042	0.029	0.035	0.001	0.032	0.024	0.31	3.09	0.0243	16.15	1	-3.94	11	27742219	303	17124	84	BDNF	BDNF;BDNF;BDNF;BDNF;BDNF;BDNF;BDNF;BDNF	NM_001143807;NM_170732;NM_001143806;NM_001143805;NM_170731;NM_001143806;NM_001143805;NM_170732	TSS1500;1stExon;1stExon;1stExon;Body;5URT;5URT;5URT	chr11:27742059-27742273	Island	cg06816235	0.362	0.339	0.022	2.89
cg01225698	0.13549	0.157083	0.0839717	0.0989102	0.61744	0.624218	0.14265	0.187416	-0.022	-0.015	-0.007	-0.045	-0.022	0.26	-2.78	0.0356	-14.49	1	-4.35	11	27742355	136	439	84	BDNF	BDNF;BDNF;BDNF;BDNF;BDNF	NM_001143807;NM_001143806;NM_001143805;NM_170732;NM_170731	TSS1500;TSS200;TSS200;TSS200;Body	chr11:27742059-27742273	S_Shore	cg01225698	0.292	0.311	-0.018	-2.38
cg07669797	0.822613	0.887789	0.468371	0.549107	0.78109	0.884407	0.45215	0.540487	-0.065	-0.081	-0.103	-0.088	-0.084	0.67	-10.81	6.8e-05	-41.65	1	2.49	11	63056791	23062	87220	85	SLC22A10	SLC22A10	NM_001039752	TSS1500	NA	NA	cg07669797	0.629	0.696	-0.067	-14.13
cg05436462	0.107741	0.107071	0.554528	0.47968	0.515557	0.497115	0.111202	0.0619768	0.001	0.075	0.018	0.049	0.036	0.3	2.71	0.0387	14.12	1	-4.44	11	63057367	576	23638	85	SLC22A10	SLC22A10	NM_001039752	TSS200	NA	NA	cg05436462	0.363	0.325	0.039	5.87
cg06055033	0.919376	0.897452	0.921448	0.916844	0.950816	0.879384	0.969271	0.919841	0.022	0.005	0.071	0.049	0.037	0.92	3.05	0.0255	15.94	1	-3.99	11	63057501	134	710	85	SLC22A10	SLC22A10;SLC22A10	NM_001039752;NM_001039752	5URT;1stExon	NA	NA	cg06055033	0.883	0.851	0.031	9.36
cg14624207	0.632954	0.594426	0.445675	0.422317	0.305786	0.282225	0.0668534	0.0408991	0.039	0.023	0.024	0.026	0.028	0.35	4.82	0.0038	24.19	1	-1.89	11	68142198	21353	23041	86	LRP5	LRP5;LRP5	NM_001291902;NM_002335	5URT;Body	NA	NA	cg14624207	0.401	0.371	0.03	4.02
cg21746120	0.386966	0.413311	0.540299	0.571938	0.103436	0.109676	0.0502399	0.0605535	-0.026	-0.032	-0.006	-0.01	-0.019	0.28	-2.72	0.0381	-14.19	1	-4.43	11	68142234	36	21389	86	LRP5	LRP5;LRP5	NM_001291902;NM_002335	5URT;Body	NA	NA	cg21746120	0.316	0.33	-0.015	-1.79
cg14083356	0.79897	0.809515	0.403009	0.433049	0.837948	0.866873	0.850831	0.856449	-0.011	-0.03	-0.029	-0.006	-0.019	0.73	-2.72	0.0383	-14.16	1	-4.43	11	68142732	498	534	86	LRP5	LRP5;LRP5	NM_001291902;NM_002335	5URT;Body	NA	NA	cg14083356	0.708	0.723	-0.015	-2.11
cg27145620	0.335638	0.309491	0.0427116	0.0372393	0.0713136	0.0541004	0.057147	0.0336686	0.026	0.005	0.017	0.023	0.018	0.12	2.94	0.0291	15.35	1	-4.14	11	111169383	14557	114143	87	COLCA1	COLCA1;COLCA1;COLCA1;COLCA1;COLCA1;COLCA1;COLCA2;COLCA2;COLCA2	NM_001302646;NM_207429;NM_001302648;NM_001302647;NM_001302645;NM_001302644;NM_001136105;NM_001271458;NM_001271457	5URT;5URT;5URT;5URT;5URT;5URT;TSS1500;Body;TSS200	chr11:111169304-111170428	Island	cg27145620	0.178	0.156	0.022	4.18
cg10045354	0.104468	0.123929	0.829693	0.837631	0.338182	0.369939	0.395705	0.404212	-0.019	-0.008	-0.032	-0.009	-0.017	0.43	-2.56	0.0466	-13.32	1	-4.64	11	111169427	44	14601	87	COLCA1	COLCA1;COLCA1;COLCA1;COLCA1;COLCA1;COLCA1;COLCA2;COLCA2;COLCA2	NM_001302646;NM_207429;NM_001302648;NM_001302647;NM_001302645;NM_001302644;NM_001136105;NM_001271458;NM_001271457	5URT;5URT;5URT;5URT;5URT;5URT;TSS1500;Body;TSS200	chr11:111169304-111170428	Island	cg10045354	0.443	0.455	-0.013	-1.39
cg26459819	0.339641	0.32807	0.707895	0.698003	0.210796	0.194088	0.211316	0.192133	0.012	0.01	0.017	0.019	0.014	0.36	2.67	0.0406	13.91	1	-4.5	11	111169457	30	74	87	COLCA1	COLCA1;COLCA1;COLCA1;COLCA1;COLCA1;COLCA1;COLCA2;COLCA2;COLCA2	NM_001302646;NM_207429;NM_001302648;NM_001302647;NM_001302645;NM_001302644;NM_001136105;NM_001271458;NM_001271457	5URT;5URT;5URT;5URT;5URT;5URT;TSS1500;Body;TSS200	chr11:111169304-111170428	Island	cg26459819	0.367	0.353	0.014	1.69
cg23034799	0.209843	0.191254	0.243284	0.182849	0.74734	0.720584	0.633099	0.592348	0.019	0.06	0.027	0.041	0.037	0.44	4.31	0.0063	22.02	1	-2.45	11	115375420	3072	65168	88	CADM1	CADM1;CADM1;CADM1;CADM1;CADM1	NM_001098517;NM_014333;NM_001301043;NM_001301044;NM_001301045	TSS200;TSS200;TSS200;TSS200;TSS200	chr11:115373574-115375881	Island	cg23034799	0.459	0.421	0.038	5.35
cg03418552	0.277047	0.189838	0.198818	0.125517	0.724402	0.674969	0.543468	0.5093	0.087	0.073	0.049	0.034	0.061	0.41	5.99	0.0014	28.64	1	-0.75	11	115375432	12	3084	88	CADM1	CADM1;CADM1;CADM1;CADM1;CADM1	NM_001098517;NM_014333;NM_001301043;NM_001301044;NM_001301045	TSS200;TSS200;TSS200;TSS200;TSS200	chr11:115373574-115375881	Island	cg03418552	0.463	0.404	0.059	9.95
cg27029179	0.55129	0.505071	0.179003	0.168238	0.129114	0.124505	0.646834	0.578345	0.046	0.011	0.005	0.068	0.033	0.36	2.64	0.0421	13.76	1	-4.53	11	115375718	286	298	88	CADM1	CADM1;CADM1;CADM1;CADM1;CADM1	NM_001098517;NM_014333;NM_001301043;NM_001301044;NM_001301045	TSS1500;TSS1500;TSS1500;TSS1500;TSS1500	chr11:115373574-115375881	Island	cg27029179	0.376	0.343	0.033	4.67
cg02926127	0.45531	0.695655	0.457593	0.526934	0.406666	0.540481	0.43633	0.462522	-0.24	-0.069	-0.134	-0.026	-0.117	0.5	-3.36	0.0175	-17.57	1	-3.58	12	8757907	999	36954	89	AICDA	AICDA	NM_020661	Body	chr12:8757750-8758079	Island	cg02926127	0.439	0.556	-0.117	-30.06
cg17070108	0.460254	0.873798	0.45042	0.73206	0.512116	0.840804	0.54876	0.733727	-0.414	-0.282	-0.329	-0.185	-0.302	0.64	-8.46	0.00024	-36.13	1	1.14	12	8758006	99	1098	89	AICDA	AICDA	NM_020661	Body	chr12:8757750-8758079	Island	cg17070108	0.519	0.766	-0.247	-140.54
cg15494122	0.790882	0.770273	0.815737	0.795094	0.914687	0.914675	0.935189	0.909847	0.021	0.021	0	0.025	0.017	0.86	2.51	0.0495	13.05	1	-4.71	12	8758078	72	171	89	AICDA	AICDA;AICDA	NM_020661;NM_020661	Body;ExonBnd	chr12:8757750-8758079	Island	cg15494122	0.823	0.81	0.013	2.34
cg21585975	0.828235	0.835643	0.824744	0.744463	0.80546	0.699906	0.789382	0.716544	-0.007	0.08	0.106	0.073	0.063	0.78	3.34	0.0181	17.43	1	-3.62	12	19298617	16268	209955	90	PLEKHA5	PLEKHA5;PLEKHA5;PLEKHA5;PLEKHA5	NM_001190860;NM_001143821;NM_019012;NM_001256470	Body;Body;Body;Body	NA	NA	cg21585975	0.777	0.724	0.053	12.24
cg13219447	0.412888	0.413197	0.713755	0.743728	0.700963	0.760917	0.78114	0.802437	0	-0.03	-0.06	-0.021	-0.028	0.67	-2.65	0.0415	-13.82	1	-4.52	12	19298756	139	16407	90	PLEKHA5	PLEKHA5;PLEKHA5;PLEKHA5;PLEKHA5	NM_001190860;NM_001143821;NM_019012;NM_001256470	Body;Body;Body;Body	NA	NA	cg13219447	0.65	0.67	-0.02	-2.69
cg16376620	0.921965	0.838206	0.897522	0.859073	0.866171	0.877069	0.704142	0.658382	0.084	0.038	-0.011	0.046	0.039	0.83	2.57	0.0464	13.34	1	-4.64	12	19298800	44	183	90	PLEKHA5	PLEKHA5;PLEKHA5;PLEKHA5;PLEKHA5	NM_001190860;NM_001143821;NM_019012;NM_001256470	Body;Body;Body;Body	NA	NA	cg16376620	0.803	0.772	0.031	6.38
cg18605745	0.931983	0.960495	0.947355	0.967649	0.950049	0.956284	0.919676	0.957251	-0.029	-0.02	-0.006	-0.038	-0.023	0.95	-3.26	0.0199	-17.02	1	-3.72	12	30353151	408581	415418	91	NA	NA	NA	NA	chr12:30353915-30354612	N_Shore	cg18605745	0.879	0.9	-0.021	-6.14
cg06841177	0.127949	0.0783729	0.836917	0.817246	0.586151	0.559475	0.141436	0.106501	0.05	0.02	0.027	0.035	0.033	0.41	4.67	0.0044	23.6	1	-2.04	12	30353294	143	408724	91	NA	NA	NA	NA	chr12:30353915-30354612	N_Shore	cg06841177	0.447	0.412	0.035	4.86
cg02059705	0.0706235	0.0770164	0.115445	0.132369	0.59601	0.617796	0.205411	0.264558	-0.006	-0.017	-0.022	-0.059	-0.026	0.26	-2.62	0.0432	-13.65	1	-4.56	12	30353777	483	626	91	NA	NA	NA	NA	chr12:30353915-30354612	N_Shore	cg02059705	0.294	0.316	-0.022	-3.03
cg04475846	0.470498	0.475406	0.694474	0.774424	0.732147	0.780977	0.49679	0.550185	-0.005	-0.08	-0.049	-0.053	-0.047	0.62	-3.71	0.0119	-19.26	1	-3.16	12	53046070	41054	41928	92	KRT2	KRT2	NM_000423	TSS200	NA	NA	cg04475846	0.606	0.643	-0.037	-5.59
cg00463848	0.765682	0.781015	0.845609	0.877286	0.476904	0.509337	0.218746	0.3006	-0.015	-0.032	-0.032	-0.082	-0.04	0.6	-3.41	0.0167	-17.78	1	-3.53	12	53046105	35	41089	92	KRT2	KRT2	NM_000423	TSS200	NA	NA	cg00463848	0.582	0.613	-0.031	-4.4
cg18294824	0.799881	0.871402	0.907407	0.897563	0.892207	0.930091	0.67581	0.729089	-0.072	0.01	-0.038	-0.053	-0.038	0.84	-2.75	0.0368	-14.34	1	-4.39	12	53046543	438	473	92	KRT2	KRT2	NM_000423	TSS1500	NA	NA	cg18294824	0.783	0.815	-0.031	-6.75
cg02305765	0.386921	0.338553	0.974862	0.970387	0.286461	0.248545	0.756093	0.735804	0.048	0.004	0.038	0.02	0.028	0.59	3.15	0.0226	16.46	1	-3.86	12	53107910	16398	39028	93	NA	NA	NA	NA	chr12:53107912-53108471	N_Shore	cg02305765	0.601	0.573	0.028	3.74
cg15085791	0.39602	0.379169	0.0496069	0.0435455	0.407839	0.38562	0.077492	0.055169	0.017	0.006	0.022	0.022	0.017	0.22	2.88	0.0312	15.05	1	-4.21	12	53108401	491	16889	93	NA	NA	NA	NA	chr12:53107912-53108471	Island	cg15085791	0.233	0.216	0.017	2.52
cg26408364	0.496674	0.515913	0.508766	0.531212	0.897087	0.924509	0.564608	0.581582	-0.019	-0.022	-0.027	-0.017	-0.022	0.63	-3.99	0.0087	-20.59	1	-2.81	12	53108600	199	690	93	NA	NA	NA	NA	chr12:53107912-53108471	S_Shore	cg26408364	0.617	0.638	-0.021	-2.8
cg03238639	0.0452821	0.0263416	0.0467983	0.0389124	0.0586803	0.0267134	0.0433884	0.0249179	0.019	0.008	0.032	0.018	0.019	0.04	3.07	0.0248	16.05	1	-3.96	12	57940684	15281	66651	94	DCTN2	DCTN2;DCTN2;DCTN2	NM_001261412;NM_006400;NM_001261413	Body;Body;Body	chr12:57940563-57940981	Island	cg03238639	0.048	0.029	0.019	6.74
cg10651583	0.284062	0.253798	0.281742	0.262829	0.245462	0.226081	0.313008	0.2728	0.03	0.019	0.019	0.04	0.027	0.27	4.28	0.0065	21.89	1	-2.48	12	57941069	385	15666	94	DCTN2	DCTN2;DCTN2;DCTN2;DCTN2;DCTN2;DCTN2	NM_001261412;NM_006400;NM_001261413;NM_001261412;NM_006400;NM_001261413	1stExon;1stExon;1stExon;5URT;5URT;5URT	chr12:57940563-57940981	S_Shore	cg10651583	0.281	0.253	0.027	4.17
cg15561415	0.885912	0.944972	0.907255	0.91097	0.900725	0.92312	0.891692	0.961368	-0.059	-0.004	-0.022	-0.07	-0.039	0.92	-3.09	0.0243	-16.14	1	-3.94	12	57941665	596	981	94	DCTN2	DCTN2;DCTN2;DCTN2	NM_001261412;NM_006400;NM_001261413	TSS1500;TSS1500;TSS1500	chr12:57943662-57943926	N_Shore	cg15561415	0.845	0.875	-0.031	-8.73
cg19904805	0.790146	0.786293	0.533529	0.490262	0.224625	0.18481	0.44797	0.419744	0.004	0.043	0.04	0.028	0.029	0.48	3.44	0.016	17.96	1	-3.48	13	70681978	885877	2192210	95	KLHL1	KLHL1;KLHL1;KLHL1;KLHL1;ATXN8OS	NM_020866;NM_001286725;NM_020866;NM_001286725;NR_002717	1stExon;1stExon;5URT;5URT;Body	chr13:70681732-70682219	Island	cg19904805	0.499	0.47	0.029	3.77
cg15662465	0.932282	0.948752	0.616224	0.638019	0.173061	0.196396	0.758345	0.786612	-0.016	-0.022	-0.023	-0.028	-0.022	0.63	-4.14	0.0075	-21.26	1	-2.65	13	70682004	26	885903	95	KLHL1	KLHL1;KLHL1;KLHL1;KLHL1;ATXN8OS	NM_020866;NM_001286725;NM_020866;NM_001286725;NR_002717	1stExon;1stExon;5URT;5URT;Body	chr13:70681732-70682219	Island	cg15662465	0.62	0.643	-0.022	-2.95
cg14273027	0.945768	0.885759	0.960028	0.952741	0.951786	0.938422	0.128482	0.0870315	0.06	0.007	0.013	0.041	0.031	0.73	2.91	0.03	15.23	1	-4.17	13	70682736	732	758	95	KLHL1	KLHL1;KLHL1;ATXN8OS	NM_020866;NM_001286725;NR_002717	TSS200;TSS200;Body	chr13:70681732-70682219	S_Shore	cg14273027	0.717	0.689	0.029	4.56
cg20773767	0.876406	0.839876	0.427928	0.432858	0.883117	0.851356	0.480426	0.440396	0.037	-0.005	0.032	0.04	0.026	0.65	2.79	0.0349	14.58	1	-4.33	13	114107931	43395	47803	96	ADPRHL1	ADPRHL1	NM_138430	TSS200	NA	NA	cg20773767	0.659	0.639	0.02	2.71
cg01679512	0.326476	0.267136	0.94296	0.92595	0.923232	0.907571	0.950959	0.92737	0.059	0.017	0.016	0.024	0.029	0.77	3.14	0.0227	16.44	1	-3.87	13	114108652	721	44116	96	ADPRHL1	ADPRHL1	NM_138430	TSS1500	NA	NA	cg01679512	0.785	0.756	0.029	5.55
cg17414127	0.731653	0.700813	0.83779	0.832581	0.842904	0.79004	0.82645	0.796169	0.031	0.005	0.053	0.03	0.03	0.79	3.37	0.0175	17.58	1	-3.58	13	114108676	24	745	96	ADPRHL1	ADPRHL1	NM_138430	TSS1500	NA	NA	cg17414127	0.812	0.78	0.033	7.08
cg05708062	0.0612903	0.0854049	0.0613781	0.0722445	0.0621349	0.0856678	0.0638734	0.107467	-0.024	-0.011	-0.024	-0.044	-0.026	0.07	-3.56	0.0139	-18.56	1	-3.33	14	50583482	29909	30301	97	VCPKMT	VCPKMT;VCPKMT;VCPKMT;VCPKMT	NM_024558;NM_001040662;NR_049739;NR_049738	TSS200;TSS200;TSS200;TSS200	chr14:50582970-50583504	Island	cg05708062	0.062	0.087	-0.025	-7.56
cg17923947	0.866686	0.914123	0.885569	0.895065	0.903216	0.919695	0.929847	0.944476	-0.047	-0.009	-0.016	-0.015	-0.022	0.91	-2.69	0.0396	-14.02	1	-4.47	14	50584005	523	30432	97	VCPKMT	VCPKMT;VCPKMT;VCPKMT;VCPKMT;SOS2	NM_024558;NM_001040662;NR_049739;NR_049738;NM_006939	TSS1500;TSS1500;TSS1500;TSS1500;3UTR	chr14:50582970-50583504	S_Shore	cg17923947	0.846	0.862	-0.016	-3.59
cg21114429	0.807317	0.784652	0.939557	0.921571	0.935316	0.917047	0.92533	0.912947	0.023	0.018	0.018	0.012	0.018	0.89	3.33	0.0183	17.38	1	-3.63	14	50584136	131	654	97	VCPKMT	VCPKMT;VCPKMT;VCPKMT;VCPKMT;SOS2	NM_024558;NM_001040662;NR_049739;NR_049738;NM_006939	TSS1500;TSS1500;TSS1500;TSS1500;3UTR	chr14:50582970-50583504	S_Shore	cg21114429	0.85	0.835	0.015	3.11
cg22857661	0.805731	0.830099	0.822186	0.841629	0.818993	0.857713	0.830565	0.857157	-0.024	-0.019	-0.039	-0.027	-0.027	0.83	-4.58	0.0048	-23.2	1	-2.15	14	74761907	34443	45352	98	ABCD4	ABCD4;ABCD4;ABCD4;ABCD4	NM_005050;NR_003256;NR_003256;NM_005050	ExonBnd;ExonBnd;Body;Body	NA	NA	cg22857661	0.787	0.808	-0.021	-3.99
cg02812691	0.889145	0.931649	0.912463	0.942433	0.907038	0.922015	0.923871	0.92823	-0.043	-0.03	-0.015	-0.004	-0.023	0.92	-2.85	0.0324	-14.9	1	-4.25	14	74762630	723	35166	98	ABCD4	ABCD4;ABCD4	NR_003256;NM_005050	Body;Body	NA	NA	cg02812691	0.856	0.874	-0.018	-4.42
cg05197803	0.924035	0.90875	0.933919	0.925864	0.927844	0.910822	0.909911	0.895854	0.015	0.008	0.017	0.014	0.014	0.92	2.56	0.047	13.28	1	-4.65	14	74762651	21	744	98	ABCD4	ABCD4;ABCD4	NR_003256;NM_005050	Body;Body	NA	NA	cg05197803	0.868	0.857	0.011	2.27
cg05316694	0.821224	0.83773	0.858546	0.868334	0.556832	0.569041	0.857438	0.88191	-0.017	-0.01	-0.012	-0.024	-0.016	0.78	-2.78	0.0352	-14.54	1	-4.34	14	99786833	57894	66083	99	NA	NA	NA	NA	NA	NA	cg05316694	0.748	0.759	-0.01	-1.49
cg05875239	0.915669	0.953213	0.913951	0.923593	0.934821	0.945149	0.88988	0.957593	-0.038	-0.01	-0.01	-0.068	-0.031	0.93	-2.74	0.0371	-14.3	1	-4.4	14	99787559	726	58620	99	NA	NA	NA	NA	NA	NA	cg05875239	0.912	0.942	-0.03	-14.43
cg01183860	0.948376	0.936581	0.888088	0.827858	0.905058	0.861105	0.921233	0.881565	0.012	0.06	0.044	0.04	0.039	0.9	4.3	0.0063	21.98	1	-2.46	14	99787620	61	787	99	NA	NA	NA	NA	NA	NA	cg01183860	0.86	0.828	0.032	8.66
cg26015115	0.65062	0.665277	0.833878	0.861227	0.873623	0.89799	0.885084	0.909127	-0.015	-0.027	-0.024	-0.024	-0.023	0.82	-4.1	0.0078	-21.09	1	-2.69	14	101491669	3181	33169	100	MIR329	MIR1197;MIR323A;MIR758;MIR329-1	NR_031713;NR_029890;NR_030406;NR_029967	TSS1500;TSS1500;TSS1500;TSS1500	NA	NA	cg26015115	0.78	0.798	-0.018	-3.06
cg11035122	0.239287	0.220724	0.175365	0.16004	0.196473	0.142667	0.577727	0.481592	0.019	0.015	0.054	0.096	0.046	0.27	3.09	0.0243	16.14	1	-3.94	14	101491994	325	3506	100	MIR329	MIR758;MIR329-1;MIR323A;MIR329-2	NR_030406;NR_029967;NR_029890;NR_029968	TSS1500;TSS1500;TSS200;TSS1500	NA	NA	cg11035122	0.344	0.302	0.042	6.75
cg13637893	0.882803	0.896199	0.905556	0.933495	0.925659	0.945988	0.914013	0.932252	-0.013	-0.028	-0.02	-0.018	-0.02	0.92	-3.57	0.0138	-18.6	1	-3.32	14	101492191	197	522	100	MIR329	MIR329-1;MIR329-2;MIR758	NR_029967;NR_029968;NR_030406	TSS1500;TSS1500;TSS200	NA	NA	cg13637893	0.855	0.871	-0.016	-3.72
cg23935255	0.874069	0.884534	0.877822	0.885198	0.8923	0.957152	0.90395	0.962028	-0.01	-0.007	-0.065	-0.058	-0.035	0.9	-2.84	0.033	-14.81	1	-4.27	14	101492264	73	270	100	MIR329	MIR329-1;MIR329-2;MIR758	NR_029967;NR_029968;NR_030406	TSS1500;TSS1500;TSS200	NA	NA	cg23935255	0.885	0.919	-0.034	-13.58
cg20897616	0.923127	0.86808	0.39094	0.33615	0.891598	0.881309	0.943164	0.940733	0.055	0.055	0.01	0.002	0.031	0.77	2.63	0.0427	13.69	1	-4.55	15	26874515	13738	510973	101	GABRB3	GABRB3;GABRB3;GABRB3;GABRB3;GABRB3;GABRB3	NM_001191321;NR_103801;NM_000814;NM_021912;NM_001191320;NM_001278631	TSS200;TSS200;Body;Body;5URT;5URT	chr15:26874097-26874528	Island	cg20897616	0.758	0.732	0.026	4.38
cg23832103	0.368953	0.374052	0.43966	0.481937	0.442168	0.46442	0.596402	0.612814	-0.005	-0.042	-0.022	-0.016	-0.022	0.47	-2.79	0.0351	-14.55	1	-4.34	15	26874731	216	13954	101	GABRB3	GABRB3;GABRB3;GABRB3;GABRB3;GABRB3;GABRB3	NM_001191321;NR_103801;NM_000814;NM_021912;NM_001191320;NM_001278631	TSS1500;TSS1500;Body;Body;5URT;5URT	chr15:26874097-26874528	S_Shore	cg23832103	0.492	0.508	-0.016	-1.82
cg15940292	0.887697	0.93087	0.933561	0.942005	0.925922	0.957329	0.640165	0.658042	-0.043	-0.008	-0.031	-0.018	-0.025	0.86	-3.31	0.0187	-17.29	1	-3.65	15	26875085	354	570	101	GABRB3	GABRB3;GABRB3;GABRB3;GABRB3;GABRB3;GABRB3	NM_001191321;NR_103801;NM_000814;NM_021912;NM_001191320;NM_001278631	TSS1500;TSS1500;Body;Body;5URT;5URT	chr15:26874097-26874528	S_Shore	cg15940292	0.804	0.826	-0.022	-4.49
cg16154462	0.752111	0.775802	0.749749	0.768729	0.83635	0.842938	0.520179	0.534352	-0.024	-0.019	-0.007	-0.014	-0.016	0.72	-2.74	0.0374	-14.28	1	-4.41	15	37783120	380539	384002	102	NA	NA	NA	NA	chr15:37782884-37783121	Island	cg16154462	0.7	0.713	-0.013	-1.68
cg14238789	0.804217	0.807408	0.484956	0.528274	0.841615	0.90037	0.849896	0.870538	-0.003	-0.043	-0.059	-0.021	-0.031	0.76	-3.02	0.0264	-15.78	1	-4.03	15	37783238	118	380657	102	NA	NA	NA	NA	chr15:37782884-37783121	S_Shore	cg14238789	0.727	0.753	-0.025	-4.22
cg26637557	0.885634	0.853894	0.620177	0.543111	0.867409	0.85163	0.922654	0.917545	0.032	0.077	0.016	0.005	0.032	0.81	2.53	0.0487	13.13	1	-4.69	15	37783651	413	531	102	NA	NA	NA	NA	chr15:37782884-37783121	S_Shore	cg26637557	0.789	0.762	0.027	5.17
cg06150819	0.0642829	0.046871	0.0646658	0.0573846	0.0646113	0.0415768	0.0563362	0.0354198	0.017	0.007	0.023	0.021	0.017	0.05	2.99	0.0273	15.63	1	-4.07	15	52861371	65208	140769	103	ARPP19	ARPP19;ARPP19;ARPP19;ARPP19;ARPP19	NM_001306195;NM_001306191;NM_001306195;NM_001306196;NM_006628	5URT;5URT;1stExon;TSS200;TSS200	chr15:52860752-52861410	Island	cg06150819	0.062	0.045	0.017	5.12
cg03582574	0.89772	0.909763	0.910209	0.919164	0.902053	0.923114	0.898209	0.915788	-0.012	-0.009	-0.021	-0.018	-0.015	0.91	-2.71	0.0387	-14.12	1	-4.45	15	52861789	418	65626	103	ARPP19	ARPP19;ARPP19;ARPP19;ARPP19	NM_001306196;NM_006628;NM_001306195;NM_001306191	TSS1500;TSS1500;TSS1500;TSS200	chr15:52860752-52861410	S_Shore	cg03582574	0.851	0.863	-0.012	-2.5
cg21849597	0.855553	0.882845	0.432351	0.431529	0.86939	0.900117	0.871351	0.895942	-0.027	0.001	-0.031	-0.025	-0.02	0.77	-2.76	0.0361	-14.42	1	-4.37	15	52861919	130	548	103	ARPP19	ARPP19;ARPP19;ARPP19;ARPP19	NM_001306196;NM_006628;NM_001306195;NM_001306191	TSS1500;TSS1500;TSS1500;TSS1500	chr15:52860752-52861410	S_Shore	cg21849597	0.736	0.752	-0.016	-2.41
cg17165475	0.613627	0.628856	0.812376	0.822287	0.883926	0.923113	0.8796	0.893261	-0.015	-0.01	-0.039	-0.014	-0.019	0.81	-2.74	0.0372	-14.3	1	-4.4	15	62531069	14664	16531	104	NA	NA	NA	NA	NA	NA	cg17165475	0.77	0.785	-0.015	-2.52
cg27218500	0.0760902	0.0455055	0.92129	0.897354	0.906136	0.893491	0.905569	0.899372	0.031	0.024	0.013	0.006	0.018	0.69	2.8	0.0344	14.64	1	-4.32	15	62531331	262	14926	104	NA	NA	NA	NA	NA	NA	cg27218500	0.678	0.66	0.018	2.38
cg12030298	0.203748	0.216045	0.281483	0.32314	0.32177	0.371399	0.0488456	0.0514757	-0.012	-0.042	-0.05	-0.003	-0.027	0.23	-2.7	0.0391	-14.08	1	-4.45	15	62532039	708	970	104	NA	NA	NA	NA	NA	NA	cg12030298	0.269	0.288	-0.02	-2.7
cg03644154	0.0632577	0.0397428	0.347712	0.324164	0.773707	0.745266	0.461233	0.413098	0.024	0.024	0.028	0.048	0.031	0.4	4.6	0.0047	23.29	1	-2.12	15	84658986	99872	141548	105	ADAMTSL3	ADAMTSL3;ADAMTSL3	NM_207517;NM_001301110	Body;Body	NA	NA	cg03644154	0.439	0.409	0.03	3.95
cg03588739	0.542688	0.599231	0.84948	0.862893	0.948862	0.972808	0.949889	0.969931	-0.057	-0.013	-0.024	-0.02	-0.028	0.84	-3.25	0.0201	-16.98	1	-3.73	15	84659042	56	99928	105	ADAMTSL3	ADAMTSL3;ADAMTSL3	NM_207517;NM_001301110	Body;Body	NA	NA	cg03588739	0.79	0.814	-0.024	-4.9
cg22401251	0.455763	0.495012	0.719995	0.74136	0.675517	0.704575	0.907012	0.913463	-0.039	-0.021	-0.029	-0.006	-0.024	0.7	-3.32	0.0185	-17.33	1	-3.64	15	84659917	875	931	105	ADAMTSL3	ADAMTSL3;ADAMTSL3	NM_207517;NM_001301110	Body;Body	NA	NA	cg22401251	0.683	0.7	-0.017	-2.39
cg26538667	0.901215	0.915298	0.804166	0.764032	0.865982	0.783704	0.88051	0.829347	-0.014	0.04	0.082	0.051	0.04	0.84	2.53	0.0484	13.15	1	-4.68	15	102285265	82667	102527	106	NA	NA	NA	NA	chr15:102285686-102286416	N_Shore	cg26538667	0.861	0.82	0.04	11.82
cg09821234	0.697251	0.697699	0.625375	0.579678	0.721395	0.704979	0.688731	0.658359	0	0.046	0.016	0.03	0.023	0.67	2.58	0.0455	13.42	1	-4.62	15	102285275	10	82677	106	NA	NA	NA	NA	chr15:102285686-102286416	N_Shore	cg09821234	0.677	0.657	0.02	2.8
cg10971632	0.835457	0.880392	0.817138	0.854393	0.621964	0.636902	0.733147	0.743433	-0.045	-0.037	-0.015	-0.01	-0.027	0.77	-3.32	0.0183	-17.37	1	-3.63	15	102285309	34	44	106	NA	NA	NA	NA	chr15:102285686-102286416	N_Shore	cg10971632	0.731	0.75	-0.019	-2.95
cg27617724	0.79676	0.830887	0.555946	0.565593	0.836929	0.855857	0.831832	0.862456	-0.034	-0.01	-0.019	-0.031	-0.023	0.77	-3.54	0.0143	-18.43	1	-3.36	16	1416030	16629	19854	107	UNKL	UNKL;UNKL;UNKL	NM_001193389;NM_001193388;NM_001276414	3UTR;3UTR;3UTR	chr16:1414417-1414851	S_Shore	cg27617724	0.755	0.778	-0.023	-4.06
cg00121045	0.783006	0.781712	0.799445	0.853707	0.809658	0.852308	0.640174	0.661137	0.001	-0.054	-0.043	-0.021	-0.029	0.77	-2.79	0.0349	-14.57	1	-4.33	16	1416053	23	16652	107	UNKL	UNKL;UNKL;UNKL	NM_001193389;NM_001193388;NM_001276414	3UTR;3UTR;3UTR	chr16:1414417-1414851	S_Shore	cg00121045	0.757	0.786	-0.029	-5.43
cg09037288	0.840841	0.89374	0.449081	0.465527	0.856866	0.893859	0.873939	0.883154	-0.053	-0.016	-0.037	-0.009	-0.029	0.77	-3.22	0.0207	-16.83	1	-3.77	16	1416417	364	387	107	UNKL	UNKL;UNKL;UNKL	NM_001276414;NM_001193389;NM_001193388	Body;Body;Body	chr16:1420170-1420442	N_Shelf	cg09037288	0.735	0.757	-0.022	-3.68
cg06331400	0.825979	0.854349	0.877802	0.915663	0.898473	0.913526	0.917406	0.930722	-0.028	-0.038	-0.015	-0.013	-0.024	0.89	-3.53	0.0144	-18.41	1	-3.37	16	34989177	1017	2669	108	FLJ26245	FLJ26245	NR_033985	Body	NA	NA	cg06331400	0.835	0.853	-0.018	-3.91
cg07693639	0.533782	0.569046	0.863041	0.881431	0.851761	0.880887	0.544804	0.542963	-0.035	-0.018	-0.029	0.002	-0.02	0.71	-2.56	0.047	-13.28	1	-4.65	16	34989237	60	1077	108	FLJ26245	FLJ26245	NR_033985	Body	NA	NA	cg07693639	0.686	0.702	-0.016	-2.24
cg10094788	0.76738	0.795754	0.881134	0.897914	0.546277	0.566273	0.493998	0.52514	-0.028	-0.017	-0.02	-0.031	-0.024	0.68	-4.22	0.0069	-21.62	1	-2.55	16	34989253	16	76	108	FLJ26245	FLJ26245	NR_033985	Body	NA	NA	cg10094788	0.663	0.681	-0.018	-2.41
cg26724949	0.122291	0.110891	0.114757	0.0989896	0.523032	0.516341	0.22568	0.195848	0.011	0.016	0.007	0.03	0.016	0.24	2.52	0.0492	13.08	1	-4.7	16	86610230	8815	20344	109	NA	NA	NA	NA	chr16:86612188-86613821	N_Shore	cg26724949	0.297	0.279	0.018	2.36
cg05361489	0.103308	0.0841954	0.428831	0.402688	0.108714	0.110245	0.37329	0.339708	0.019	0.026	-0.002	0.034	0.019	0.24	2.55	0.0476	13.23	1	-4.66	16	86610434	204	9019	109	NA	NA	NA	NA	chr16:86612188-86613821	N_Shore	cg05361489	0.254	0.234	0.019	2.84
cg00959922	0.908211	0.951908	0.93645	0.935782	0.73576	0.752776	0.914804	0.950126	-0.044	0.001	-0.017	-0.035	-0.024	0.89	-2.67	0.0409	-13.89	1	-4.5	16	86611049	615	819	109	FOXL1	FOXL1	NM_005250	TSS1500	chr16:86609388-86610465	S_Shore	cg00959922	0.827	0.845	-0.018	-3.68
cg02607718	0.917075	0.917435	0.896034	0.927394	0.904147	0.928524	0.903141	0.922525	0	-0.031	-0.024	-0.019	-0.019	0.91	-2.66	0.0414	-13.83	1	-4.52	17	19360050	58573	75899	110	NA	NA	NA	NA	NA	NA	cg02607718	0.853	0.868	-0.015	-3.35
cg14468497	0.515123	0.553692	0.512656	0.566534	0.557263	0.568725	0.540281	0.595439	-0.039	-0.054	-0.011	-0.055	-0.04	0.55	-4.37	0.0059	-22.27	1	-2.38	17	19360087	37	58610	110	NA	NA	NA	NA	NA	NA	cg14468497	0.552	0.583	-0.031	-4.28
cg04474502	0.199665	0.193891	0.925502	0.901589	0.903624	0.892114	0.678538	0.643775	0.006	0.024	0.012	0.035	0.019	0.67	2.7	0.0389	14.1	1	-4.45	17	19360290	203	240	110	NA	NA	NA	NA	NA	NA	cg04474502	0.662	0.646	0.016	2.05
cg08111035	0.668493	0.665564	0.709494	0.640585	0.626043	0.616489	0.663329	0.617136	0.003	0.069	0.01	0.046	0.032	0.65	2.52	0.0489	13.11	1	-4.69	17	30347411	55709	163827	111	LRRC37B	LRRC37B	NM_052888	TSS1500	NA	NA	cg08111035	0.664	0.636	0.028	4.01
cg10159032	0.913392	0.897145	0.940842	0.917326	0.928061	0.898676	0.938551	0.931669	0.016	0.024	0.029	0.007	0.019	0.92	3.04	0.0258	15.88	1	-4.01	17	30347989	578	56287	111	LRRC37B	LRRC37B	NM_052888	TSS200	NA	NA	cg10159032	0.873	0.858	0.015	3.53
cg20023324	0.552521	0.563846	0.882151	0.892557	0.883119	0.907634	0.878945	0.890844	-0.011	-0.01	-0.025	-0.012	-0.015	0.81	-2.55	0.0471	-13.27	1	-4.65	17	30348093	104	682	111	LRRC37B	LRRC37B	NM_052888	TSS200	NA	NA	cg20023324	0.77	0.782	-0.011	-1.76
cg19208681	0.148939	0.199756	0.877824	0.895872	0.770117	0.815515	0.39486	0.399362	-0.051	-0.018	-0.045	-0.005	-0.03	0.56	-3.07	0.0247	-16.08	1	-3.96	17	56769628	100655	275084	112	RAD51C	RAD51C;RAD51C;RAD51C;RAD51C;TEX14;TEX14;TEX14	NM_002876;NM_058216;NR_103873;NR_103872;NM_001201457;NM_198393;NM_031272	TSS1500;TSS1500;TSS1500;TSS1500;TSS1500;TSS1500;TSS1500	chr17:56769865-56770295	N_Shore	cg19208681	0.554	0.578	-0.024	-3.06
cg16398362	0.761068	0.790081	0.896865	0.919868	0.654573	0.669944	0.873654	0.921377	-0.029	-0.023	-0.015	-0.048	-0.029	0.81	-3.97	0.0089	-20.51	1	-2.84	17	56769633	5	100660	112	RAD51C	RAD51C;RAD51C;RAD51C;RAD51C;TEX14;TEX14;TEX14	NM_002876;NM_058216;NR_103873;NR_103872;NM_001201457;NM_198393;NM_031272	TSS1500;TSS1500;TSS1500;TSS1500;TSS1500;TSS1500;TSS1500	chr17:56769865-56770295	N_Shore	cg16398362	0.768	0.788	-0.021	-3.68
cg02110529	0.890298	0.907823	0.892454	0.920312	0.90426	0.949383	0.618458	0.620405	-0.018	-0.028	-0.045	-0.002	-0.023	0.84	-2.73	0.0374	-14.27	1	-4.41	17	56769696	63	68	112	RAD51C	RAD51C;RAD51C;RAD51C;RAD51C;TEX14;TEX14;TEX14	NM_002876;NM_058216;NR_103873;NR_103872;NM_001201457;NM_198393;NM_031272	TSS1500;TSS1500;TSS1500;TSS1500;TSS1500;TSS1500;TSS1500	chr17:56769865-56770295	N_Shore	cg02110529	0.788	0.807	-0.019	-3.55
cg11108032	0.46934	0.425594	0.602776	0.542867	0.53964	0.480147	0.551377	0.505963	0.044	0.06	0.059	0.045	0.052	0.51	8.6	0.00023	36.47	1	1.23	18	59157014	99596	110410	113	CDH20	CDH20	NM_031891	TSS1500	NA	NA	cg11108032	0.559	0.512	0.047	7.21
cg20686257	0.448157	0.462288	0.799125	0.853984	0.779048	0.835716	0.761355	0.773258	-0.014	-0.055	-0.057	-0.012	-0.034	0.71	-3.28	0.0194	-17.13	1	-3.7	18	59157414	400	99996	113	CDH20	CDH20	NM_031891	TSS1500	NA	NA	cg20686257	0.685	0.711	-0.025	-3.88
cg18509435	0.923134	0.905884	0.967166	0.923099	0.884993	0.863496	0.970292	0.934084	0.017	0.044	0.021	0.036	0.03	0.92	4.3	0.0063	22	1	-2.46	18	59157879	465	865	113	CDH20	CDH20	NM_031891	1stExon	NA	NA	cg18509435	0.881	0.854	0.027	7.6
cg26242866	0.754537	0.771345	0.778069	0.788567	0.780864	0.799143	0.810677	0.868201	-0.017	-0.01	-0.018	-0.058	-0.026	0.79	-2.73	0.0378	-14.22	1	-4.42	19	5711310	12818	16718	114	LONP1	LONP1;LONP1;LONP1;LONP1	NR_076392;NM_001276480;NM_004793;NM_001276479	Body;Body;Body;Body	chr19:5711703-5711980	N_Shore	cg26242866	0.757	0.776	-0.02	-3.33
cg17412785	0.502853	0.523478	0.841282	0.897589	0.872711	0.88572	0.485951	0.528155	-0.021	-0.056	-0.013	-0.042	-0.033	0.69	-3.69	0.0122	-19.15	1	-3.18	19	5711979	669	13487	114	LONP1	LONP1;LONP1;LONP1;LONP1	NR_076392;NM_001276480;NM_004793;NM_001276479	Body;Body;Body;Body	chr19:5711703-5711980	Island	cg17412785	0.667	0.694	-0.027	-4.02
cg01048904	0.846396	0.863946	0.835102	0.896262	0.857482	0.866633	0.855586	0.885075	-0.018	-0.061	-0.009	-0.029	-0.029	0.86	-2.97	0.028	-15.52	1	-4.1	19	5712068	89	758	114	LONP1	LONP1;LONP1;LONP1;LONP1	NR_076392;NM_001276480;NM_004793;NM_001276479	Body;Body;Body;Body	chr19:5711703-5711980	S_Shore	cg01048904	0.81	0.832	-0.022	-4.69
cg17915429	0.809633	0.794573	0.821851	0.800193	0.423819	0.37492	0.717942	0.702481	0.015	0.022	0.049	0.015	0.025	0.68	3.22	0.0207	16.83	1	-3.77	19	15590069	7216	7382	115	PGLYRP2	PGLYRP2	NM_052890	Body	NA	NA	cg17915429	0.681	0.659	0.023	3.2
cg22215576	0.40244	0.41713	0.583817	0.591598	0.0271501	0.0430488	0.471677	0.486793	-0.015	-0.008	-0.016	-0.015	-0.013	0.38	-2.52	0.0493	-13.07	1	-4.7	19	15590737	668	7884	115	PGLYRP2	PGLYRP2	NM_052890	TSS1500	NA	NA	cg22215576	0.402	0.415	-0.013	-1.49
cg01326058	0.430128	0.419739	0.858406	0.850335	0.852144	0.831017	0.88558	0.848827	0.01	0.008	0.021	0.037	0.019	0.75	2.71	0.0389	14.11	1	-4.45	19	15591043	306	974	115	PGLYRP2	PGLYRP2	NM_052890	TSS1500	NA	NA	cg01326058	0.735	0.718	0.017	2.44
cg18506124	0.0695106	0.0646278	0.42227	0.393306	0.640952	0.610462	0.440527	0.41519	0.005	0.029	0.03	0.025	0.022	0.38	3.32	0.0185	17.33	1	-3.64	19	35629603	32541	89582	116	FXYD1	FXYD1;FXYD1;FXYD1;FXYD1	NM_001278717;NM_005031;NM_001278718;NM_021902	TSS1500;TSS1500;TSS1500;TSS200	chr19:35633409-35633697	N_Shelf	cg18506124	0.425	0.404	0.022	2.67
cg07780528	0.747766	0.727242	0.82949	0.807517	0.50638	0.473035	0.873866	0.85249	0.021	0.022	0.033	0.021	0.024	0.73	4.34	0.006	22.18	1	-2.41	19	35630334	731	33272	116	FXYD1	FXYD1;FXYD1;FXYD1;FXYD1	NM_001278718;NM_021902;NM_001278717;NM_005031	TSS1500;5URT;5URT;TSS200	chr19:35633847-35634629	N_Shelf	cg07780528	0.721	0.699	0.022	3.35
cg04425701	0.880333	0.907499	0.918852	0.93654	0.88495	0.899885	0.558724	0.56545	-0.027	-0.018	-0.015	-0.007	-0.017	0.82	-2.77	0.0358	-14.46	1	-4.36	19	35630474	140	871	116	FXYD1	FXYD1;FXYD1;FXYD1;FXYD1;FXYD1	NM_021902;NM_001278717;NM_001278718;NM_005031;NM_005031	5URT;5URT;TSS200;1stExon;5URT	chr19:35632356-35632572	N_Shore	cg04425701	0.774	0.789	-0.014	-2.29
cg15053022	0.455683	0.475157	0.900501	0.913915	0.441178	0.495862	0.49717	0.507347	-0.019	-0.013	-0.055	-0.01	-0.024	0.59	-2.66	0.041	-13.88	1	-4.51	19	36048484	24205	29286	117	ATP4A	ATP4A	NM_000704	Body	chr19:36048556-36049673	N_Shore	cg15053022	0.581	0.6	-0.019	-2.29
cg02770054	0.174766	0.164861	0.267338	0.243743	0.182542	0.168766	0.163229	0.147369	0.01	0.024	0.014	0.016	0.016	0.19	2.84	0.0327	14.85	1	-4.26	19	36049123	639	24844	117	ATP4A	ATP4A	NM_000704	Body	chr19:36048556-36049673	Island	cg02770054	0.258	0.241	0.017	2.31
cg23368787	0.892398	0.918865	0.424917	0.453808	0.750742	0.762682	0.650378	0.681846	-0.026	-0.029	-0.012	-0.031	-0.025	0.69	-4.07	0.008	-20.97	1	-2.72	19	36049342	219	858	117	ATP4A	ATP4A	NM_000704	Body	chr19:36048556-36049673	Island	cg23368787	0.68	0.704	-0.024	-3.65
cg23169957	0.452616	0.434281	0.342385	0.30856	0.266822	0.248479	0.90992	0.904033	0.018	0.034	0.018	0.006	0.019	0.48	2.87	0.0316	15	1	-4.23	20	13976106	21983	38666	118	MACROD2	MACROD2;SEL1L2	NM_080676;NR_073207	TSS200;TSS200	chr20:13976700-13977068	N_Shore	cg23169957	0.493	0.473	0.019	2.26
cg25557432	0.61264	0.613876	0.313442	0.267578	0.168661	0.141956	0.76233	0.74418	-0.001	0.046	0.027	0.018	0.022	0.45	2.52	0.0491	13.09	1	-4.7	20	13976117	11	21994	118	MACROD2	MACROD2;SEL1L2	NM_080676;NR_073207	TSS200;TSS200	chr20:13976700-13977068	N_Shore	cg25557432	0.464	0.441	0.023	2.75
cg04716990	0.375255	0.340465	0.205502	0.17904	0.100619	0.0949192	0.453907	0.433871	0.035	0.026	0.006	0.02	0.022	0.27	3.17	0.0219	16.59	1	-3.83	20	13976126	9	20	118	MACROD2	MACROD2;SEL1L2	NM_080676;NR_073207	TSS200;TSS200	chr20:13976700-13977068	N_Shore	cg04716990	0.284	0.262	0.022	3.12
cg07033372	0.110108	0.0658782	0.533628	0.477634	0.0484027	0.0465831	0.492345	0.441202	0.044	0.056	0.002	0.051	0.038	0.28	3.64	0.0128	18.93	1	-3.24	20	37353032	80435	290411	119	SLC32A1	SLC32A1	NM_080552	TSS200	chr20:37352130-37357372	Island	cg07033372	0.296	0.258	0.038	6.48
cg12180703	0.252905	0.207923	0.545372	0.54783	0.107728	0.0781926	0.808807	0.732203	0.045	-0.002	0.03	0.077	0.037	0.41	2.81	0.0341	14.68	1	-4.31	20	37353037	5	80440	119	SLC32A1	SLC32A1	NM_080552	TSS200	chr20:37352130-37357372	Island	cg12180703	0.429	0.391	0.037	5.32
cg10216615	0.0934187	0.0597297	0.352499	0.3139	0.121905	0.10371	0.49914	0.469848	0.034	0.039	0.018	0.029	0.03	0.25	4.94	0.0034	24.71	1	-1.76	20	37353158	121	126	119	SLC32A1	SLC32A1;SLC32A1	NM_080552;NM_080552	5URT;1stExon	chr20:37352130-37357372	Island	cg10216615	0.314	0.285	0.029	4.33
cg10876928	0.0914935	0.0665651	0.505316	0.490531	0.516281	0.503417	0.928285	0.916392	0.025	0.015	0.013	0.012	0.016	0.5	2.89	0.031	15.08	1	-4.21	20	43977473	22607	37503	120	SDC4	SDC4	NM_002999	TSS1500	chr20:43976533-43977242	S_Shore	cg10876928	0.526	0.507	0.019	2.18
cg15563081	0.594449	0.635491	0.947673	0.957961	0.571178	0.624055	0.954904	0.96422	-0.041	-0.01	-0.053	-0.009	-0.028	0.78	-2.95	0.0288	-15.41	1	-4.13	20	43977570	97	22704	120	SDC4	SDC4	NM_002999	TSS1500	chr20:43976533-43977242	S_Shore	cg15563081	0.744	0.766	-0.022	-3.58
cg21319801	0.883578	0.933497	0.943384	0.959922	0.920833	0.946613	0.959399	0.961918	-0.05	-0.017	-0.026	-0.003	-0.024	0.94	-2.63	0.0425	-13.72	1	-4.54	20	43978465	895	992	120	SDC4	SDC4	NM_002999	TSS1500	chr20:43976533-43977242	S_Shore	cg21319801	0.871	0.891	-0.02	-5.34
cg22189442	0.860919	0.877822	0.862472	0.870432	0.16984	0.200762	0.172845	0.182268	-0.017	-0.008	-0.031	-0.009	-0.016	0.52	-2.53	0.0484	-13.15	1	-4.68	20	58251630	30534	71783	121	PHACTR3	PHACTR3;PHACTR3;PHACTR3;PHACTR3	NM_001199506;NM_001281507;NM_001199505;NM_080672	TSS200;5URT;Body;Body	NA	NA	cg22189442	0.525	0.538	-0.013	-1.39
cg08481633	0.93204	0.950053	0.874644	0.941515	0.908566	0.922761	0.883689	0.902004	-0.018	-0.067	-0.014	-0.018	-0.029	0.91	-2.76	0.0361	-14.43	1	-4.37	20	58251659	29	30563	121	PHACTR3	PHACTR3;PHACTR3;PHACTR3;PHACTR3	NM_001199506;NM_001281507;NM_001199505;NM_080672	TSS200;5URT;Body;Body	NA	NA	cg08481633	0.899	0.928	-0.029	-11.69
cg00275896	0.669098	0.606286	0.890718	0.873855	0.151749	0.118359	0.6878	0.567711	0.063	0.017	0.033	0.12	0.058	0.57	3.32	0.0185	17.32	1	-3.65	20	58251756	97	126	121	PHACTR3	PHACTR3;PHACTR3;PHACTR3;PHACTR3;PHACTR3	NM_001199506;NM_001281507;NM_001199506;NM_001199505;NM_080672	1stExon;5URT;5URT;Body;Body	NA	NA	cg00275896	0.598	0.548	0.05	8.17
cg18771182	0.902851	0.930632	0.859051	0.922621	0.869935	0.876043	0.830855	0.921175	-0.028	-0.064	-0.006	-0.09	-0.047	0.89	-3.18	0.0218	-16.61	1	-3.82	20	61545803	29044	54104	122	DIDO1	DIDO1;DIDO1;DIDO1;DIDO1;DIDO1;DIDO1	NM_001193369;NM_001193370;NM_080796;NM_033081;NM_080797;NM_022105	5URT;5URT;5URT;5URT;5URT;5URT	chr20:61542354-61542877	S_Shelf	cg18771182	0.862	0.908	-0.045	-18.64
cg01118094	0.858032	0.914962	0.855098	0.903488	0.775794	0.830148	0.497102	0.489804	-0.057	-0.048	-0.054	0.007	-0.038	0.77	-3.07	0.0248	-16.06	1	-3.96	20	61545831	28	29072	122	DIDO1	DIDO1;DIDO1;DIDO1;DIDO1;DIDO1;DIDO1	NM_001193369;NM_001193370;NM_080796;NM_033081;NM_080797;NM_022105	5URT;5URT;5URT;5URT;5URT;5URT	chr20:61542354-61542877	S_Shelf	cg01118094	0.722	0.75	-0.028	-4.75
cg18092924	0.972821	0.952285	0.961856	0.937228	0.957949	0.943497	0.96823	0.938459	0.021	0.025	0.014	0.03	0.022	0.95	3.95	0.0091	20.4	1	-2.86	20	61545907	76	104	122	DIDO1	DIDO1;DIDO1;DIDO1;DIDO1;DIDO1;DIDO1	NM_001193369;NM_001193370;NM_080796;NM_033081;NM_080797;NM_022105	5URT;5URT;5URT;5URT;5URT;5URT	chr20:61542354-61542877	S_Shelf	cg18092924	0.906	0.883	0.023	7.17
cg17332125	0.552607	0.540674	0.910093	0.87999	0.0613907	0.0482786	0.058605	0.0295097	0.012	0.03	0.013	0.029	0.021	0.39	3.34	0.0179	17.47	1	-3.61	20	62079377	3071	35794	123	KCNQ2	KCNQ2;KCNQ2;KCNQ2;KCNQ2;KCNQ2	NM_004518;NM_172108;NM_172107;NM_172106;NM_172109	Body;Body;Body;Body;Body	chr20:62076060-62076263	S_Shelf	cg17332125	0.414	0.39	0.024	3.04
cg07904817	0.549257	0.523786	0.905559	0.884635	0.0487143	0.0382106	0.0527253	0.0233554	0.025	0.021	0.011	0.029	0.022	0.38	3.63	0.013	18.87	1	-3.25	20	62079385	8	3079	123	KCNQ2	KCNQ2;KCNQ2;KCNQ2;KCNQ2;KCNQ2	NM_004518;NM_172108;NM_172107;NM_172106;NM_172109	Body;Body;Body;Body;Body	chr20:62076060-62076263	S_Shelf	cg07904817	0.407	0.382	0.025	3.23
cg19236703	0.933826	0.906259	0.960053	0.928056	0.940765	0.927386	0.95405	0.949491	0.028	0.032	0.013	0.005	0.019	0.94	2.79	0.0351	14.55	1	-4.34	20	62079911	526	534	123	KCNQ2	KCNQ2;KCNQ2;KCNQ2;KCNQ2;KCNQ2	NM_004518;NM_172108;NM_172107;NM_172106;NM_172109	Body;Body;Body;Body;Body	chr20:62076060-62076263	S_Shelf	cg19236703	0.888	0.871	0.017	4.36
cg03938110	0.06183	0.0515686	0.472056	0.458275	0.0744793	0.0440525	0.120306	0.10316	0.01	0.014	0.03	0.017	0.018	0.17	2.95	0.0288	15.41	1	-4.13	21	31120485	360	91422	124	GRIK1	GRIK1-AS1;GRIK1;GRIK1	NR_027021;NM_175611;NM_000830	TSS200;Body;Body	NA	NA	cg03938110	0.235	0.214	0.021	3.35
cg21585414	0.499549	0.540297	0.909025	0.920146	0.933211	0.94389	0.512881	0.554025	-0.041	-0.011	-0.011	-0.041	-0.026	0.73	-3.15	0.0225	-16.49	1	-3.86	21	31121163	678	1038	124	GRIK1	GRIK1-AS1;GRIK1-AS1;GRIK1;GRIK1	NR_027021;NR_027021;NM_175611;NM_000830	ExonBnd;Body;Body;Body	NA	NA	cg21585414	0.697	0.719	-0.022	-3.37
cg19063680	0.0734769	0.0557443	0.856417	0.842958	0.953509	0.913588	0.630393	0.614073	0.018	0.013	0.04	0.016	0.022	0.62	3.2	0.0212	16.74	1	-3.79	21	31121244	81	759	124	GRIK1	GRIK1-AS1;GRIK1;GRIK1	NR_027021;NM_175611;NM_000830	Body;Body;Body	NA	NA	cg19063680	0.618	0.598	0.02	2.46
cg20801666	0.77704	0.816496	0.816516	0.85577	0.458117	0.48065	0.825117	0.857935	-0.039	-0.039	-0.023	-0.033	-0.034	0.74	-5.67	0.0018	-27.5	1	-1.05	22	20103296	30821	79018	125	RANBP1	RANBP1;TRMT2A;TRMT2A;TRMT2A;TRMT2A;TRMT2A;TRMT2A;MIR6816	NM_001278639;NM_022727;NM_001257994;NM_182984;NM_022727;NM_182984;NM_001257994;NR_106874	TSS200;ExonBnd;ExonBnd;ExonBnd;Body;Body;Body;TSS1500	chr22:20104374-20105729	N_Shore	cg20801666	0.704	0.728	-0.024	-3.81
cg12206978	0.500888	0.471164	0.309498	0.28662	0.519297	0.510762	0.806716	0.794243	0.03	0.023	0.009	0.012	0.018	0.52	2.94	0.0289	15.38	1	-4.13	22	20103423	127	30948	125	RANBP1	RANBP1;TRMT2A;TRMT2A;TRMT2A;MIR6816	NM_001278639;NM_022727;NM_182984;NM_001257994;NR_106874	TSS200;Body;Body;Body;TSS1500	chr22:20104374-20105729	N_Shore	cg12206978	0.553	0.535	0.018	2.14
cg25161283	0.0776757	0.0632244	0.199375	0.183782	0.111788	0.0870294	0.128549	0.118948	0.014	0.016	0.025	0.01	0.016	0.12	2.86	0.0322	14.93	1	-4.25	22	20103922	499	626	125	RANBP1	RANBP1;RANBP1;RANBP1;TRMT2A;TRMT2A;TRMT2A	NM_001278640;NM_002882;NM_001278639;NM_022727;NM_182984;NM_001257994	TSS1500;TSS1500;1stExon;Body;Body;Body	chr22:20104374-20105729	N_Shore	cg25161283	0.192	0.175	0.018	2.91
