# Supplementary material for: Investigating epigenetic effects of activation-induced deaminase in chronic lymphocytic leukemia
Source: PLoS One. 2018 Dec 20;13(12):e0208753. doi: 10.1371/journal.pone.0208753 (PMC6301619; doi:10.1371/journal.pone.0208753)
Supplement: S5 Table — (XLSX) [file pone.0208753.s008.xlsx]

## Sheet: S5 Table
											AID-low	AID-low	AID-low	AID-low	AID-low	AID-low	AID-low	AID-low	AID-low	AID-low	AID-low	AID-low	AID-low	AID-low	AID-low	AID-low	AID-low	AID-low	AID-low	AID-low	AID-low	AID-low	AID-low	AID-low	AID-low	AID-low	AID-low	AID-low	AID-low	AID-low	AID-low	AID-low	AID-low	AID-low	AID-low	AID-low	AID-low	AID-low	AID-low
ID	GENE	GENEID	REFSEQ	log2FC	FC	t	P.Value	adj.P.Val	mean lo	mean hi	CLL106	CLL61	CLL103	CLL105	CLL66	CLL19	CLL67	CLL72	CLL23	CLL71	CLL20	CLL70	CLL24	CLL22	CLL13	CLL62	CLL88	CLL68	CLL64	CLL110	CLL112	CLL7	CLL98	CLL107	CLL96	CLL1	CLL3	CLL65	CLL108	CLL32	CLL8	CLL11	CLL100	CLL89	CLL27	CLL31	CLL55	CLL12	CLL90
224499_s_at	AICDA	57379	NM_020661	0.482715	1.39737	8.04544	4.85642e-13	4.22297e-10	2.25086	2.73358	2.20023	2.20408	2.20533	2.21174	2.21391	2.21533	2.2154	2.21645	2.21905	2.2194	2.22038	2.22162	2.22327	2.2241	2.22517	2.22643	2.2267	2.22682	2.22738	2.22842	2.22879	2.22897	2.2297	2.23053	2.23091	2.23148	2.23243	2.23297	2.23358	2.23476	2.23653	2.23665	2.23692	2.23704	2.23728	2.23784	2.23803	2.23821	2.23866
229724_at	GABRB3	2562	NM_000814|NM_001191320|NM_001191321|NM_001278631|NM_021912|NR_103801	0.0330728	1.02319	4.94225	2.35147e-06	0.000152198	2.10183	2.1349	2.11071	2.03984	2.11296	2.11987	2.11233	2.07231	2.11969	2.10843	2.07474	2.1217	2.08419	2.12706	2.0771	2.07402	2.07532	2.05549	2.10626	2.14112	2.06474	2.09483	2.09434	2.08427	2.09878	2.09864	2.10443	2.08737	2.08808	2.06448	2.10575	2.06626	2.09073	2.08027	2.10887	2.11741	2.07689	2.07461	2.0895	2.08406	2.1118
202721_s_at	GFPT1	2673	NM_001244710|NM_002056	0.34415	1.2694	3.97514	0.00011645	0.00323921	2.45526	2.79941	3.30292	2.19839	3.73419	3.31373	2.55821	2.11444	2.55661	2.55553	2.22678	2.98849	2.09324	2.56521	2.13044	3.65069	2.55899	2.84296	2.64758	2.56388	2.21783	2.08317	2.09059	3.11583	2.11127	2.09627	2.78505	2.59341	2.75791	2.57301	2.07566	2.18803	2.59816	2.55934	2.37778	2.97684	1.81803	2.194	2.06163	2.56593	2.64473
235087_at	UNKL	64718	NM_001037125|NM_001193388|NM_001193389|NM_001276414|NM_023076|XM_005255505|XM_005255506|XM_006720923|XM_006720924|XM_006720925|XR_429645	-0.202308	0.869159	-3.80551	0.000217606	0.00524126	2.7769	2.57459	2.57884	2.31844	2.95324	2.58312	2.52744	2.57465	2.51885	2.49769	2.56229	2.53259	2.59607	2.52969	2.57884	2.67426	3.51036	2.33132	3.26715	2.53908	2.39217	2.60878	2.61237	2.53625	2.68764	2.6163	2.72355	2.53933	2.54451	2.33944	2.61871	3.12112	2.54323	3.52062	2.70157	3.31669	3.15462	3.15433	2.73282	3.52251	3.28699
206709_x_at	GPT	2875	NM_005309	-0.292946	0.816234	-3.13029	0.00216024	0.0288803	3.18961	2.89666	3.53681	2.95783	3.55726	3.56069	3.58697	2.42973	2.91131	2.87553	2.43453	2.89839	2.44119	2.92685	2.43584	2.5561	2.20123	2.99484	3.63868	2.78808	2.99426	3.85413	3.79328	2.73762	3.56207	3.777	3.4641	2.74583	2.74962	2.99861	3.79271	3.15118	2.74504	2.32894	3.47226	3.65411	3.15621	3.15044	3.42317	2.33388	3.65046
203139_at	DAPK1	1612	NM_001288729|NM_001288730|NM_001288731|NM_004938|XM_005251757|XM_006716988	0.715054	1.64154	3.0276	0.00297732	0.0363754	2.94378	3.65883	2.56747	3.98473	2.88629	4.14481	2.70167	2.04598	2.6053	2.5589	2.02568	3.43981	2.05752	2.36196	2.05444	2.13695	3.03489	2.09909	3.14462	3.28411	2.08099	3.41033	4.1459	3.02353	3.39362	2.70614	2.49764	2.17204	2.76633	2.86177	2.43169	2.79348	2.62847	2.32858	4.70799	3.36132	2.75069	2.95736	2.13317	2.34392	3.35516
219841_at	AICDA	57379	NM_020661	0.110222	1.07939	2.87985	0.0046599	0.0494288	2.04491	2.15513	2.00664	2.03019	2.00757	2.01584	2.06241	2.05154	2.06843	2.06569	2.05387	2.07045	2.07094	2.07486	2.05587	2.05327	1.96217	2.05771	2.04268	2.07491	2.05653	2.00309	2.00387	2.04206	2.0774	2.00588	2.08204	2.03829	2.04128	2.06278	2.00933	2.03303	2.0416	1.97061	2.08915	2.05464	2.04302	2.03934	2.03341	1.97255	2.04484
1569689_s_at	GABRB3	2562	NM_000814|NM_001191320|NM_001191321|NM_001278631|NM_021912|NR_103801	0.0894417	1.06396	2.81271	0.00568134	0.0566718	2.65867	2.74812	2.76145	2.76729	2.76799	2.77127	2.51131	2.78574	2.52176	2.5094	2.76249	2.5226	2.81781	2.52889	2.80216	2.80285	2.48965	2.80007	2.74641	2.53857	2.8024	2.22872	2.29966	2.27492	2.74804	2.24374	2.75791	2.2783	2.27849	2.80814	2.25086	2.78534	2.28251	2.50048	2.75718	2.76747	2.78972	2.8595	2.65524	2.51078	2.74695
214472_at	HIST1H2AD|HIST1H3A|HIST1H3B|HIST1H3C|HIST1H3D|HIST1H3E|HIST1H3F|HIST1H3G|HIST1H3H|HIST1H3I|HIST1H3J	3013|8350|8351|8352|8353|8354|8355|8356|8357|8358|8968	NM_003529|NM_003530|NM_003531|NM_003532|NM_003533|NM_003534|NM_003535|NM_003536|NM_003537|NM_021018|NM_021065	-0.624088	0.64883	-2.74287	0.00695725	0.0648997	4.63724	4.01315	4.58575	4.27392	4.08861	4.70301	3.90447	4.2691	5.03475	8.87754	5.72705	4.15014	6.85159	4.15835	2.6612	5.64987	3.23354	4.40128	7.71555	4.19693	5.44301	4.91878	4.47198	2.86241	4.65501	4.56307	5.41635	5.28417	2.4482	5.51466	3.82872	4.82957	2.87579	4.94166	3.86265	3.70243	6.91949	3.7706	6.29586	3.28032	5.63934
217124_at	IQCE	23288	NM_001100390|NM_001287499|NM_001287500|NM_001287501|NM_001287502|NM_152558|XM_006715676|XM_006715677|XR_242067	0.124324	1.09	2.57604	0.01112	0.0894776	2.88736	3.01168	2.94591	2.78349	3.02677	3.55416	2.89127	2.76374	2.94015	2.84095	2.67526	2.88639	2.72183	2.94743	2.6843	2.68686	3.36734	2.60709	2.82405	3.0191	3.22315	2.82727	2.83304	2.72798	2.85816	2.8382	2.87698	2.75265	2.75162	2.85973	2.83599	2.95572	2.73342	3.08192	2.88942	2.88956	2.94977	2.99827	2.77916	2.94548	2.84973
233145_at	CSMD2	114784	NM_001281956|NM_052896	-0.10737	0.928279	-2.55335	0.0118331	0.0931555	3.08181	2.97444	3.3183	2.87206	2.88532	2.88504	3.0657	3.30472	3.10726	3.08456	3.11832	3.10637	3.20917	3.11952	3.19123	3.22911	3.02899	3.04388	3.4081	3.35173	3.08427	3.039	3.06372	3.08964	2.8509	3.06416	2.79971	3.10606	3.10606	3.06608	3.06622	2.93187	3.09081	3.01042	2.85808	3.30801	2.97525	2.97667	2.91727	3.07038	3.20464
237437_s_at	ADARB2	105	NM_018702	0.05878	1.04158	2.54436	0.0121266	0.0946284	2.4554	2.51418	2.46161	2.69166	2.46366	2.47121	2.48794	2.22953	2.49085	2.48459	2.23751	2.48257	2.24581	2.50021	2.24033	2.23503	2.46795	2.70278	2.44673	2.50115	2.71415	2.42718	2.42495	2.44593	2.44985	2.42885	2.45128	2.45028	2.45015	2.71974	2.43357	2.4723	2.44991	2.47455	2.45356	2.46261	2.48379	2.47784	2.46943	2.47641	2.45173
212081_x_at	PRRC2A	7916	NM_004638|NM_080686|XM_006715191|XM_006725507|XM_006725508|XM_006725723|XM_006725724|XM_006725833|XM_006725834|XM_006725922|XM_006726023|XM_006726024|XM_006726111|XM_006726112	-0.211574	0.863595	-2.51149	0.0132569	0.10026	7.88735	7.67578	7.82504	8.48478	7.72371	8.03593	7.17259	7.84328	7.46417	7.66964	7.85169	8.07324	7.62095	7.6782	7.98729	8.0126	7.37409	8.48628	8.11078	7.68391	8.43439	8.35977	8.19933	8.12878	8.38059	8.27025	8.1323	7.31892	8.12878	8.05883	8.06369	7.52829	8.12878	8.38723	7.85969	7.82231	7.58946	7.7459	8.37196	8.07074	7.98644
1559748_at	ADAMTSL3	57188	NM_207517|XM_005272435|XM_005272436|XM_005272437	0.0422702	1.02973	2.37153	0.0191934	0.127424	2.41948	2.46175	2.50735	2.22611	2.49229	2.51217	2.25789	2.49393	2.26316	2.25912	2.49544	2.26813	2.50924	2.27078	2.49921	2.49885	2.34653	2.25719	2.2175	2.27382	2.25588	2.44776	2.44813	2.46723	2.47449	2.45532	2.47739	2.47026	2.47301	2.4047	2.45063	2.50074	2.47419	2.34915	2.48356	2.263	2.50928	2.51896	2.3485	2.35287	2.24987
223435_s_at	PCDHA1|PCDHA10|PCDHA11|PCDHA12|PCDHA13|PCDHA2|PCDHA3|PCDHA4|PCDHA5|PCDHA6|PCDHA7|PCDHA8|PCDHA9|PCDHAC1|PCDHAC2	9752|56134|56135|56136|56137|56138|56139|56140|56141|56142|56143|56144|56145|56146|56147	NM_014005|NM_018898|NM_018899|NM_018900|NM_018901|NM_018902|NM_018903|NM_018904|NM_018905|NM_018906|NM_018907|NM_018908|NM_018909|NM_018910|NM_018911|NM_031410|NM_031411|NM_031495|NM_031496|NM_031497|NM_031500|NM_031501|NM_031848|NM_031849|NM_031852|NM_03	0.0438527	1.03086	2.37005	0.0192671	0.127702	2.09449	2.13834	2.29768	1.98316	2.30753	2.31348	2.06092	2.00546	2.08374	2.08315	1.9996	2.08669	2.01535	2.09036	2.00864	2.02662	2.01843	2.00135	2.02151	2.10398	2.0103	2.04998	2.04692	2.0487	2.18575	2.05163	2.19247	2.08516	2.06246	2.00467	2.05688	2.0096	2.05956	2.02511	2.20175	2.05287	2.01872	2.03744	2.08558	2.02792	2.04402
214201_x_at	PRRC2A	7916	NM_004638|NM_080686|XM_006715191|XM_006725507|XM_006725508|XM_006725723|XM_006725724|XM_006725833|XM_006725834|XM_006725922|XM_006726023|XM_006726024|XM_006726111|XM_006726112	-0.156883	0.896961	-2.3432	0.0206481	0.133926	8.03019	7.8733	7.47589	8.44668	7.86476	7.71679	7.53984	8.24525	7.77099	7.61181	8.37405	7.81365	7.64737	7.58326	8.24213	8.29666	7.76115	8.31916	8.0508	7.82412	8.42742	8.42922	8.35495	8.27461	8.16118	7.79162	8.18456	7.44364	8.22074	8.33109	8.20856	7.98761	8.1571	8.48179	8.17736	7.99825	8.01363	8.18273	8.46928	8.36479	8.07347
215506_s_at	DIRAS3	9077	NM_004675|XM_006711027	0.0184183	1.01285	2.27441	0.0245926	0.149295	2.50767	2.52608	2.49322	2.48063	2.53095	2.50371	2.47533	2.5159	2.4972	2.49604	2.51226	2.49579	2.52826	2.65954	2.51944	2.52171	2.46598	2.51581	2.46081	2.53381	2.53432	2.43391	2.49523	2.45798	2.48303	2.4421	2.48361	2.5051	2.46683	2.52998	2.44877	2.47166	2.46906	2.4791	2.49816	2.50789	2.48823	2.50423	2.49108	2.49423	2.57167
221483_s_at	ARPP19	10776	NM_006628|XM_005254132|XM_005254133|XM_005254134|XM_005254135	-0.220239	0.858423	-2.27344	0.0246526	0.149568	11.9401	11.7199	12.2069	12.0715	12.4673	11.4968	11.4097	11.4129	11.8864	10.9877	11.5776	11.8862	10.8299	12.2304	11.4781	12.4142	12.2098	11.3772	11.2144	11.7932	11.1409	11.8255	11.7908	12.4579	11.925	11.7302	12.5193	11.6665	12.9362	12.189	12.2317	12.5679	12.5881	12.9746	12.2183	12.403	12.1909	11.9654	10.9469	12.3763	12.1858
200800_s_at	HSPA1A|HSPA1B|HSPA1L	3303|3304|3305	NM_005345|NM_005346|NM_005527|XM_005249070|XM_005249071|XM_005249073|XM_005272813|XM_005272816|XM_005272817|XM_005274859|XM_005274861|XM_005274862|XM_005274970|XM_005274973|XM_005274974|XM_005275399|XM_005275401|XM_005275402	-0.700456	0.615378	-2.19664	0.0298328	0.168191	7.491	6.79054	8.09604	7.2737	4.40717	6.78515	7.00066	7.0889	5.92839	13.6149	8.37305	6.38158	14.1951	5.30323	7.59387	6.35968	6.00253	10.9581	9.8405	5.71429	9.63762	7.06575	7.08228	6.72648	6.45924	7.98481	7.16779	8.13375	6.44202	6.95044	7.39963	6.72425	6.68596	7.52699	7.68361	7.70309	8.26053	5.97306	14.5117	7.16082	8.30071
239913_at	SLC10A4	201780	NM_152679	0.0363479	1.02551	2.10993	0.0367959	0.191688	2.67091	2.70726	2.63152	2.65085	2.64659	2.64459	2.64652	2.66851	2.66689	2.62515	2.6638	2.66538	2.69936	2.67451	2.68367	2.6851	2.65013	2.68707	2.59622	2.80485	2.72602	2.58744	2.59529	2.62213	2.61956	2.60885	2.63331	2.62458	2.62629	2.69699	2.61621	2.65843	2.62604	2.66669	2.648	2.65127	2.67106	2.71121	2.65876	2.69965	2.63618
220383_at	ABCG5	64240	NM_022436|XM_005264480|XM_005264481|XM_006712073|XM_006712074	0.0170832	1.01191	1.97423	0.0504922	0.232335	2.46742	2.48451	2.50592	2.39805	2.51152	2.51719	2.46584	2.43018	2.48544	2.4653	2.44704	2.48555	2.47924	2.49258	2.45381	2.45593	2.43458	2.45912	2.41418	2.49357	2.46131	2.47693	2.4751	2.42359	2.41717	2.48207	2.43154	2.42547	2.43001	2.45976	2.48993	2.43215	2.42175	2.44611	2.44257	2.43819	2.45304	2.48854	2.49581	2.45833	2.42208
208132_x_at	PRRC2A	7916	NM_004638|NM_080686|XM_006715191|XM_006725507|XM_006725508|XM_006725723|XM_006725724|XM_006725833|XM_006725834|XM_006725922|XM_006726023|XM_006726024|XM_006726111|XM_006726112	-0.151835	0.900105	-1.92401	0.0565557	0.249034	7.84365	7.69181	7.6516	8.31487	7.74204	7.85559	7.32956	8.23936	7.60385	7.64802	8.19928	7.97519	7.59501	7.62498	8.10749	8.20601	7.30895	8.28941	8.161	7.6444	8.28863	8.36808	8.0984	8.13431	8.32898	8.09174	8.222	7.32976	8.00618	8.11898	7.92039	7.42165	8.00906	8.31308	7.80305	7.88429	7.44239	7.80204	8.55984	7.99045	7.85551
214646_at	HIST1H3A|HIST1H3B|HIST1H3C|HIST1H3D|HIST1H3E|HIST1H3F|HIST1H3G|HIST1H3H|HIST1H3I|HIST1H3J	8350|8351|8352|8353|8354|8355|8356|8357|8358|8968	NM_003529|NM_003530|NM_003531|NM_003532|NM_003533|NM_003534|NM_003535|NM_003536|NM_003537|NM_021018	0.0373796	1.02625	1.91735	0.057404	0.251303	2.1377	2.17508	2.03089	2.09101	2.09075	2.15614	2.10835	2.23252	2.115	2.11255	2.36963	2.11767	2.77827	2.12077	2.23842	2.23458	2.05388	2.1064	2.05097	2.12553	2.10701	2.09934	2.11567	2.09191	2.08409	2.10117	2.08279	2.09499	2.09594	2.11604	2.10029	2.1644	2.09792	2.05425	2.08514	2.05897	2.17377	2.17214	2.3299	2.05703	2.04958
227949_at	PHACTR3	116154	NM_001199505|NM_001199506|NM_001281507|NM_080672|NM_183244|NM_183246	0.03037	1.02127	1.86909	0.0638772	0.268307	2.46525	2.49562	2.46442	2.42559	2.62864	2.47192	2.46438	2.45962	2.48682	2.45618	2.47675	2.48511	2.48553	2.49187	2.47924	2.47707	2.45313	2.46811	2.431	2.52673	2.48118	2.25356	2.25147	2.44277	2.44053	2.25725	2.44695	2.44948	2.447	2.47894	2.26465	2.46079	2.44675	2.46513	2.45379	2.46035	2.47824	2.48897	2.45954	2.4771	2.64668
227830_at	GABRB3	2562	NM_000814|NM_001191320|NM_001191321|NM_001278631|NM_021912|NR_103801	0.0291787	1.02043	1.85566	0.0657844	0.272681	2.40996	2.43914	2.35623	2.33523	2.35555	2.3658	2.37063	2.35123	2.39225	2.37565	2.35707	2.39054	2.37751	2.40076	2.36594	2.36815	2.33757	2.36708	2.37414	2.42021	2.37644	2.33709	2.33476	2.52442	2.33188	2.34121	2.35703	2.6443	2.52654	2.37503	2.34668	2.33609	2.51878	2.35031	2.36678	2.38585	2.35461	2.36227	2.34926	2.36705	2.36867
211214_s_at	DAPK1	1612	NM_001288729|NM_001288730|NM_001288731|NM_004938|XM_005251757|XM_006716988	0.142979	1.10418	1.75241	0.0820793	0.309493	2.58258	2.72556	2.61503	2.57875	2.63052	2.62988	2.52306	2.55375	2.53369	2.51563	2.5961	2.53807	2.61147	2.53926	2.59689	2.59445	2.58609	2.60148	2.5379	2.58431	2.62734	2.54289	2.54538	2.56007	2.45674	2.54551	2.46319	2.55802	2.56141	2.61143	2.54535	2.61815	2.55111	2.59027	2.47304	2.57259	2.62829	2.62428	2.5873	2.6139	2.55734
231661_at	REG3G	130120	NM_001008387|NM_001270040|NM_198448|XM_005264135	-0.0244865	0.98317	-1.74163	0.083957	0.313711	2.52706	2.50258	2.49513	2.51298	2.49628	2.50225	2.50718	2.64487	2.50999	2.51005	2.64115	2.4906	2.65645	2.51687	2.65404	2.65119	2.48837	2.51213	2.47872	2.54758	2.52817	2.49471	2.46783	2.47562	2.60749	2.46884	2.60358	2.47301	2.47461	2.53021	2.45805	2.65509	2.47592	2.48951	2.61274	2.48777	2.64435	2.6626	2.48749	2.4952	2.4819
220648_at	ADARB2	105	NM_018702	0.0315976	1.02214	1.58408	0.115623	0.373883	2.72038	2.75198	2.69192	2.71302	2.70641	2.71171	2.69395	2.70936	2.72613	2.71705	2.73209	2.70887	2.75493	2.72554	2.73488	2.73184	2.71836	2.73577	2.67865	2.78843	3.05303	2.63704	2.63741	2.69995	2.672	2.64191	2.69035	2.69988	2.69279	2.74745	2.64913	2.75714	2.7013	2.72002	2.69786	2.72466	2.73439	2.76507	2.71732	2.72716	2.71146
229591_at	LRP5	4041	NM_001291902|NM_002335|XM_005273994	-0.0488876	0.966681	-1.52805	0.128949	0.397025	2.35984	2.31095	2.53888	2.14483	2.54121	2.54808	2.21185	2.20457	2.2636	2.21427	2.21231	2.22746	2.22566	2.2333	2.21076	2.91617	2.18243	2.14182	2.20438	2.42677	2.14424	2.41059	2.41475	2.42306	2.31969	2.41804	2.31682	2.42373	2.42213	2.16785	2.42055	2.57611	2.43029	2.19406	2.33108	2.22324	2.57909	2.91688	2.19865	2.20712	2.21907
201310_s_at	NREP	9315	NM_001142474|NM_001142475|NM_001142476|NM_001142477|NM_001142478|NM_001142479|NM_001142480|NM_001142481|NM_001142482|NM_001142483|NM_004772|XM_006714732|XM_006714733	0.250048	1.18925	1.46483	0.1454	0.423379	2.80426	3.0543	2.84709	4.07537	2.87142	3.8314	2.64099	2.2452	2.40175	2.39407	2.27721	2.40005	2.29245	2.4022	2.27657	2.30711	3.13647	2.37284	2.34132	3.25844	2.3725	3.53903	3.8791	2.32022	3.4951	2.77205	2.97228	2.3042	2.30544	3.37646	2.82114	2.70112	2.3169	2.2993	3.20573	2.38595	2.2618	3.34672	2.16342	2.28966	2.36889
205974_at	HOXD1	3231	NM_024501|XM_005246507	0.0138272	1.00963	1.40876	0.161311	0.448211	2.38888	2.40271	2.37169	2.35554	2.38138	2.38556	2.37181	2.35821	2.39308	2.38507	2.36782	2.39833	2.37593	2.3986	2.37034	2.37221	2.36478	2.37658	2.35771	2.4227	2.37694	2.34097	2.33579	2.35919	2.35757	2.3505	2.35862	2.35362	2.35893	2.37577	2.35452	2.42649	2.35891	2.36832	2.36808	2.36962	2.43157	2.43581	2.35058	2.38357	2.35996
221482_s_at	ARPP19	10776	NM_006628|XM_005254132|XM_005254133|XM_005254134|XM_005254135	-0.155907	0.897568	-1.24972	0.213664	0.518782	9.63068	9.47477	10.3224	10.1942	10.3009	8.45946	8.91397	9.82911	9.7142	9.01351	9.80332	9.8986	10.5931	9.13087	8.8744	10.9398	9.85476	9.70958	9.67844	9.17755	8.66774	9.00905	9.73813	10.0344	9.16866	9.47021	10.7283	9.64166	10.1591	10.0809	9.96229	10.3159	10.0224	9.77993	10.3314	9.82678	11.1001	10.0386	7.56967	9.98824	9.68992
219187_at	FKBPL	63943	NM_022110	-0.134419	0.911037	-1.22596	0.222446	0.529729	3.13101	2.99659	2.28449	3.05346	2.28609	2.29611	3.33905	3.68159	3.27804	4.1297	3.14968	3.38662	3.47596	3.28516	3.20621	3.57946	2.41391	3.09165	4.29156	3.28635	3.39718	3.67598	4.03594	2.55768	2.99698	3.12824	2.99954	2.55731	2.79385	3.09224	3.68632	2.59926	2.55968	2.41626	2.99859	4.17385	2.66791	2.60905	2.98798	2.4194	4.75972
208427_s_at	ELAVL2	1993	NM_001171195|NM_001171197|NM_004432|XM_005251390|XM_005251391|XM_005251392|XM_005251393|XM_005251394|XM_005251395|XM_006716733|XM_006716734|XM_006716735|XM_006716736|XM_006716737|XM_006716738	0.0364519	1.02559	1.21418	0.226895	0.534847	2.43163	2.46808	2.37775	2.39703	2.39205	2.39403	2.45325	2.40146	2.49106	2.45808	2.46007	2.47739	2.46709	3.56953	2.45427	2.4604	2.37363	2.3823	2.34452	2.59812	2.38476	2.35598	2.34766	2.37261	2.35187	2.36323	2.36402	2.37495	2.36646	2.37625	2.35897	2.38729	2.36523	2.38447	2.37548	2.37628	2.38068	2.52403	2.4761	2.40071	2.35945
205975_s_at	HOXD1	3231	NM_024501|XM_005246507	-0.0197708	0.986389	-1.20106	0.231929	0.540541	2.54856	2.52879	2.55942	2.53447	2.5421	2.56276	2.67391	2.50901	2.67341	2.66955	2.51557	2.6552	2.52253	2.67927	2.48585	2.51877	2.44283	2.57152	2.47414	2.72656	2.5722	2.49622	2.49453	2.53899	2.52686	2.50036	2.53728	2.57833	2.53747	2.57445	2.50064	2.5725	2.5413	2.44602	2.54004	2.49056	2.57577	2.57812	2.55057	2.449	2.47838
222595_s_at	DIDO1	11083	NM_001193369|NM_001193370|NM_022105|NM_033081|NM_080796|NM_080797|XM_006723684	-0.121502	0.91923	-1.19714	0.233445	0.542455	5.0796	4.95809	5.40656	6.02917	5.32824	5.49187	4.43975	5.31134	4.41905	4.95264	3.75411	4.36529	4.21386	4.56784	4.77936	4.45368	5.29439	5.53985	5.56715	4.42253	5.36543	5.53303	5.96625	5.70118	5.67917	5.41153	5.20291	5.7312	6.03228	5.72391	5.33642	4.66845	6.14476	5.04346	5.18833	5.05343	4.67219	4.43899	4.86069	5.52905	5.15958
214509_at	HIST1H3I	8354	NM_003533	0.0897291	1.06417	1.1551	0.250187	0.562849	2.94847	3.0382	2.70916	2.35944	2.71221	2.71763	2.72495	3.76672	2.7331	2.72732	3.99869	2.72301	4.76366	2.73252	3.77484	3.61238	2.72395	3.07865	2.79469	2.74098	2.84651	2.64753	2.64451	2.69003	3.03534	2.64897	3.47382	2.69309	2.69427	2.85093	2.65639	3.39926	2.697	2.73313	3.03699	2.70903	3.56186	3.40453	3.44442	2.73679	2.69689
227027_at	GFPT1	2673	NM_001244710|NM_002056	0.158494	1.11612	1.06439	0.289139	0.603977	3.88098	4.03947	2.89941	3.75809	4.00116	3.60856	3.87955	3.19646	4.13026	3.9354	5.13783	3.97049	3.65211	4.43528	6.35809	5.10306	4.15395	4.26001	3.08239	4.00073	3.78685	2.92266	3.08977	3.81021	4.04149	2.92546	5.49212	3.60606	4.26712	5.94244	2.88796	3.63089	4.0523	4.38327	4.42189	3.17745	3.63409	3.4345	3.81656	4.14414	2.54228
221064_s_at	UNKL	64718	NM_001037125|NM_001193388|NM_001193389|NM_001276414|NM_023076|XM_005255505|XM_005255506|XM_006720923|XM_006720924|XM_006720925|XR_429645	0.075688	1.05386	0.988963	0.324533	0.640167	3.0239	3.09959	2.7682	2.87457	2.77909	2.79057	2.74822	2.74603	2.79276	2.77991	2.7588	2.79479	2.81011	2.78038	2.92229	2.7972	2.7407	2.85051	3.30744	2.91135	2.89524	3.46747	3.6075	3.07811	3.44109	3.03145	2.91957	2.58205	2.73224	2.89797	3.13488	2.76177	2.73601	2.76812	3.25255	3.28317	2.76576	2.91697	2.89864	2.77202	3.30592
209017_s_at	LONP1	9361	NM_001276479|NM_001276480|NM_004793|NR_076392	-0.0951385	0.936182	-0.986286	0.325839	0.64169	8.17076	8.07562	7.9805	8.16555	8.9824	7.76562	7.16199	7.90773	7.49784	7.49206	8.61157	7.40175	7.20197	8.42714	8.41814	8.62215	8.47045	8.03206	8.00914	7.82327	8.33694	8.57225	8.13718	7.6678	7.96527	8.24787	9.42662	8.25861	8.20069	8.63838	8.80105	8.21498	7.83857	9.59406	7.99456	8.75082	7.79835	8.83218	8.13796	7.83693	8.17085
209468_at	LRP5	4041	NM_001291902|NM_002335|XM_005273994	-0.0799909	0.946064	-0.92163	0.358442	0.672594	2.67404	2.59405	3.39441	2.92139	2.50614	3.23751	2.60867	2.78438	2.53269	3.13361	2.49825	2.79011	2.52308	2.55498	2.50883	2.93392	2.25044	2.95282	2.46873	2.5495	2.96085	2.4625	2.4381	2.47569	2.47097	2.46915	2.47965	2.47787	2.48234	2.98231	2.5074	2.50407	2.4812	2.26317	3.47513	2.48838	2.51933	2.5153	2.59837	2.26769	2.47191
1559477_s_at	MEIS1	4211	NM_002398|XM_005264321|XM_005264322|XM_005264323|XM_005264324|XM_005264325|XM_006712020|XR_244932|XR_244933	-0.00516075	0.996429	-0.896009	0.371917	0.685375	2.34324	2.33808	2.36685	2.2805	2.37642	2.37829	2.33824	2.29843	2.35118	2.33095	2.31467	2.35014	2.3323	2.35771	2.31947	2.32043	2.33944	2.31784	2.30183	2.37998	2.32648	2.30809	2.30122	2.34875	2.30641	2.31247	2.31358	2.35465	2.35717	2.32655	2.3187	2.37376	2.35831	2.34306	2.32314	2.32708	2.37927	2.38789	2.30686	2.34805	2.31045
203982_s_at	ABCD4	5826	NM_005050|NM_020324|NM_020325|NM_020326|NR_003256|XM_005267936|XM_005267938|XM_005267939|XM_005267940|XM_005267941|XM_005267942|XM_005267946|XM_005267949|XM_005267951|XM_005267952|XM_005267953|XM_005267954|XM_006720223|XR_245710	0.0558287	1.03946	0.855587	0.393812	0.702922	2.89217	2.94799	2.43353	3.57784	2.46348	2.44267	2.69402	2.96324	2.57937	2.48027	2.96439	2.58516	3.00456	2.58918	2.97087	3	3.03622	2.97221	2.71456	2.8358	3.08857	2.89398	2.8965	2.82268	2.93727	2.99889	2.94226	2.81878	2.82256	3.09517	2.91111	2.52578	2.82484	3.37927	2.95012	2.73504	2.63307	2.5529	3.38138	3.04125	3.13336
215561_s_at	IL1R1	3554	NM_000877|NM_001288706|XM_005263929|XM_005263930|XM_005263931|XM_005263932|XM_005263933|XM_005263934|XR_244889	0.0185881	1.01297	0.815944	0.416036	0.71724	3.37444	3.39303	3.48619	3.35452	3.42945	3.42007	3.2713	3.36915	3.29228	3.25753	3.37122	3.28652	3.44979	3.30355	3.41326	3.42217	3.33193	3.42624	3.36755	3.34579	3.4387	3.27406	3.26128	3.25479	3.2759	3.26799	3.2858	3.27203	3.27225	3.43419	3.29594	3.32642	3.26758	3.34421	3.2994	3.37277	3.36996	3.64275	3.42735	3.3565	3.37599
206110_at	HIST1H3A|HIST1H3B|HIST1H3C|HIST1H3D|HIST1H3E|HIST1H3F|HIST1H3G|HIST1H3H|HIST1H3I|HIST1H3J	8350|8351|8352|8353|8354|8355|8356|8357|8358|8968	NM_003529|NM_003530|NM_003531|NM_003532|NM_003533|NM_003534|NM_003535|NM_003536|NM_003537|NM_021018	0.20841	1.15541	0.8113	0.418688	0.718856	3.37781	3.58622	2.35753	4.6968	2.38439	2.39294	2.96763	3.94671	3.59562	7.52067	6.54352	2.57798	10.1384	2.1497	3.09442	3.42089	2.5809	4.74968	8.91882	2.60142	3.84642	3.0193	4.30047	3.31966	3.44524	3.09322	2.38415	2.1086	2.10655	3.93841	2.93897	2.63479	2.11218	2.0978	3.98272	3.96315	2.64011	2.52796	5.61407	2.10155	4.12015
233694_at	HSPA1L	3305	NM_005527|XM_005249070|XM_005249071|XM_005249073|XM_005272813|XM_005272816|XM_005272817|XM_005274859|XM_005274861|XM_005274862|XM_005274970|XM_005274973|XM_005274974|XM_005275399|XM_005275401|XM_005275402	-0.0105801	0.992693	-0.80171	0.424195	0.722818	2.575	2.56442	2.54736	2.55842	2.55496	2.56521	2.56931	2.52778	2.57165	2.5394	2.56464	2.57035	2.57351	2.57955	2.56817	2.5703	2.54718	2.57923	2.51842	2.61988	2.58608	2.49579	2.49952	2.52174	2.58268	2.49892	2.60195	2.532	2.53583	2.58427	2.50068	2.58189	2.53743	2.55484	2.60937	2.54474	2.58721	2.64131	3.2223	2.5532	2.54896
230424_at	NREP	9315	NM_001142474|NM_001142475|NM_001142476|NM_001142477|NM_001142478|NM_001142479|NM_001142480|NM_001142481|NM_001142482|NM_001142483|NM_004772|XM_006714732|XM_006714733	-0.0053881	0.996272	-0.80159	0.424264	0.722867	2.04574	2.04035	2.04911	1.97159	2.05364	2.07063	2.05634	1.9905	2.06026	2.05878	1.99452	2.06374	2.00382	2.0673	1.99639	1.99306	2.01164	1.9937	2.02213	2.06836	1.99596	2.04401	2.04264	2.02769	2.02437	2.04652	2.02575	2.03391	2.03189	1.99871	2.05276	2.01373	2.03363	2.01715	2.03333	2.13629	2.01585	2.19435	2.0086	2.02076	2.03736
228260_at	ELAVL2	1993	NM_001171195|NM_001171197|NM_004432|XM_005251390|XM_005251391|XM_005251392|XM_005251393|XM_005251394|XM_005251395|XM_006716733|XM_006716734|XM_006716735|XM_006716736|XM_006716737|XM_006716738	-0.00676102	0.995325	-0.787483	0.432443	0.728599	2.18361	2.17685	2.17333	2.22071	2.17958	2.18265	2.18452	2.12351	2.18755	2.17354	2.133	2.19178	2.15215	2.19174	2.13355	2.13809	2.14158	2.13549	2.15312	2.19998	2.14121	2.15794	2.15471	2.26238	2.14847	2.16418	2.15336	2.26437	2.26863	2.14356	2.16844	2.14397	2.2693	2.15243	2.15791	2.17379	2.14997	2.1496	2.14043	2.15723	2.15847
218325_s_at	DIDO1	11083	NM_001193369|NM_001193370|NM_022105|NM_033081|NM_080796|NM_080797|XM_006723684	-0.0753094	0.949139	-0.779809	0.436932	0.731832	7.79153	7.71622	7.28115	8.21245	7.28007	8.04258	7.80585	8.82148	7.50689	7.966	7.17905	7.48078	7.84126	7.13525	8.02483	7.25332	8.19786	7.61202	8.63383	7.56043	8.12211	8.49928	8.64596	8.77138	7.73995	8.26911	7.19981	8.35497	8.23183	8.0505	8.29835	7.99329	8.57161	6.9962	7.48796	8.12799	7.54862	7.18655	8.07052	8.26621	8.22157
204688_at	SGCE	8910	NM_001099400|NM_001099401|NM_003919|XM_005250675|XM_005250677|XM_005250679|XM_006716165|XM_006716166|XM_006716167|XR_428187	-0.360818	0.778723	-0.762019	0.44744	0.739554	6.57384	6.21302	8.06993	6.87469	8.98384	4.22453	3.41775	2.59216	8.28345	8.34248	9.37045	3.92783	9.16492	6.23315	10.3027	6.12591	8.51967	10.2675	7.391	6.83991	9.55186	7.80492	6.91266	7.36451	3.2469	8.92696	9.17152	2.77248	8.33551	8.66775	7.62142	8.04091	8.03279	8.9221	7.98432	3.0986	2.39602	4.84748	9.16674	8.71886	2.65375
207139_at	ATP4A	495	NM_000704	0.00510919	1.00355	0.719612	0.473065	0.756874	2.06451	2.06962	2.11321	2.04733	2.11303	2.11776	2.1227	2.00276	2.12707	2.12184	2.00783	2.12394	2.01507	2.1331	2.01129	2.00777	2.01442	2.06319	2.09547	2.13415	2.06401	2.04916	2.05249	2.03829	2.02673	2.05659	2.03487	2.03256	2.03623	2.07035	2.05233	2.01232	2.03585	2.02144	2.04141	2.10519	2.01606	2.00914	2.08075	2.0262	2.09898
214553_s_at	ARPP19	10776	NM_006628|XM_005254132|XM_005254133|XM_005254134|XM_005254135	-0.0793575	0.946479	-0.657687	0.511911	0.782498	8.49109	8.41174	9.60784	9.29412	8.95257	7.75697	8.23628	8.64319	8.27738	7.87649	8.25586	8.78196	9.24077	8.03723	8.10747	9.75781	8.46632	8.97032	8.30021	8.08327	7.50893	7.55936	8.92261	8.52962	7.98863	8.26868	9.71735	8.24812	8.83943	9.07027	8.63304	8.84469	8.52962	8.24317	9.24974	8.42545	9.89334	9.16063	6.48844	8.41131	8.5632
206066_s_at	RAD51C	5889	NM_002876|NM_058216|NR_103872|NR_103873|XM_006722001|XM_006722002|XM_006722003|XM_006722004|XM_006722005|XM_006722006	0.0967717	1.06938	0.630092	0.529749	0.793631	4.65932	4.75609	4.12096	5.89061	4.43675	4.59902	4.38193	4.1443	5.59008	5.29518	4.14551	4.64039	4.16071	3.66553	4.55125	4.46905	5.43018	5.7856	4.03651	5.47049	4.99296	4.70189	4.32339	3.97143	4.89578	4.5834	5.22855	4.60638	4.55698	5.85271	4.71348	5.21539	5.08198	3.99535	4.95838	4.05479	5.82625	4.75672	4.53614	4.04282	3.99875
209849_s_at	RAD51C	5889	NM_002876|NM_058216|NR_103872|NR_103873|XM_006722001|XM_006722002|XM_006722003|XM_006722004|XM_006722005|XM_006722006	0.129602	1.09399	0.627169	0.531657	0.795003	5.60322	5.73282	4.93773	5.17483	5.28133	5.36711	5.88544	5.53061	5.04556	7.86856	6.51809	5.41406	7.63995	4.27966	8.43077	3.91466	4.45115	7.48313	6.89268	5.14569	6.96922	5.52349	5.38615	5.03136	7.14784	6.2266	4.97992	7.41494	4.78457	5.38435	5.4954	4.6797	5.40798	3.8004	5.22037	4.06412	6.29424	4.70442	7.73473	5.99662	5.25038
210189_at	HSPA1L	3305	NM_005527|XM_005249070|XM_005249071|XM_005249073|XM_005272813|XM_005272816|XM_005272817|XM_005274859|XM_005274861|XM_005274862|XM_005274970|XM_005274973|XM_005274974|XM_005275399|XM_005275401|XM_005275402	-0.0698304	0.95275	-0.592692	0.554425	0.808435	5.84802	5.77819	4.73786	6.41665	5.93917	6.08658	6.11229	5.8929	5.29787	7.39177	5.90483	5.28527	8.61603	5.08431	6.33563	5.23828	5.61282	6.52899	6.10092	5.29815	6.91211	5.45039	5.45211	5.93455	6.08295	5.95462	5.23624	5.93575	5.93575	6.04356	5.46315	5.10778	5.94617	6.03717	6.01426	5.68541	5.12624	5.08133	8.05021	6.07121	6.14927
213213_at	DIDO1	11083	NM_001193369|NM_001193370|NM_022105|NM_033081|NM_080796|NM_080797|XM_006723684	0.0840667	1.06	0.581215	0.56211	0.812649	6.99298	7.07704	6.2353	7.68433	6.27652	6.72794	7.32185	7.94542	6.48396	7.29715	6.25974	6.76953	6.60201	6.37078	7.49671	5.46831	7.48368	7.66054	7.31822	6.5926	8.9375	7.00382	5.58215	6.61495	7.62047	6.4123	6.30098	6.64827	7.14078	7.3037	6.87083	6.94839	6.65683	7.73627	6.22122	6.3764	5.93606	6.28069	9.0146	7.87328	6.66319
238411_x_at	NREP	9315	NM_001142474|NM_001142475|NM_001142476|NM_001142477|NM_001142478|NM_001142479|NM_001142480|NM_001142481|NM_001142482|NM_001142483|NM_004772|XM_006714732|XM_006714733	-0.00591694	0.995907	-0.581127	0.562169	0.812706	2.62382	2.6179	2.58562	2.60821	2.60576	2.60149	2.59257	2.62754	2.62445	2.60455	2.61996	2.61257	2.64433	2.63063	2.63228	2.63487	2.60042	2.62482	2.55667	2.67978	2.64616	2.57594	2.58778	2.58028	2.58271	2.5943	2.58916	2.58374	2.58357	2.6358	2.60153	2.60629	2.58652	2.61208	2.59947	2.59543	2.62193	2.65227	2.59912	2.62783	2.57668
227335_at	DIDO1	11083	NM_001193369|NM_001193370|NM_022105|NM_033081|NM_080796|NM_080797|XM_006723684	0.0870141	1.06217	0.571875	0.568402	0.816904	4.11987	4.20689	4.94569	4.45321	3.21743	4.1561	3.5236	3.92648	3.14145	3.35543	4.99536	3.37894	4.06792	3.27385	5.9552	3.80113	3.07341	4.52757	4.83556	3.2481	4.52843	3.71851	3.69867	4.67474	5.56876	4.09112	5.41492	4.15454	4.24371	4.35003	3.55959	3.77412	4.95309	5.54043	3.75231	3.27876	3.90911	3.5399	4.9289	4.22772	3.3863
203727_at	SKIV2L	6499	NM_006929|XM_006715168|XM_006725497|XR_430936|XR_430997|XR_431014|XR_431044	-0.0485803	0.966887	-0.556382	0.578914	0.823062	6.80619	6.75761	6.4527	7.46763	6.7198	6.50734	6.18795	7.12814	6.38605	6.96198	7.35623	6.15543	7.48061	6.32277	7.13008	6.8058	6.76014	7.99676	7.43681	5.89336	8.21779	6.6601	6.65762	7.36496	6.65414	6.52028	6.63271	7.01245	6.96087	6.92008	6.70632	6.36301	7.05524	6.49117	6.87685	6.82031	6.88635	7.13859	7.5196	6.70001	6.70991
203981_s_at	ABCD4	5826	NM_005050|NM_020324|NM_020325|NM_020326|NR_003256|XM_005267936|XM_005267938|XM_005267939|XM_005267940|XM_005267941|XM_005267942|XM_005267946|XM_005267949|XM_005267951|XM_005267952|XM_005267953|XM_005267954|XM_006720223|XR_245710	-0.0390207	0.973315	-0.550027	0.583252	0.824716	8.16441	8.12539	7.66466	8.03879	7.85267	7.9611	8.10942	7.49799	7.82571	8.33824	8.24537	8.07251	8.47968	7.44268	8.55549	7.97808	8.39683	8.56685	8.44242	7.7673	9.02532	8.33476	8.42493	8.39283	8.68357	8.52401	8.00316	8.18083	8.33221	7.74464	8.2336	8.09935	7.98048	8.41912	7.97007	8.3352	7.87493	7.35717	8.71931	8.39607	8.49146
227690_at	GABRB3	2562	NM_000814|NM_001191320|NM_001191321|NM_001278631|NM_021912|NR_103801	-0.00368351	0.99745	-0.548104	0.584568	0.825318	2.54922	2.54554	2.5351	2.50286	2.54304	2.54619	2.53675	2.52466	2.55709	2.55778	2.53472	2.55898	2.55858	2.56477	2.54329	2.54386	2.52342	2.5569	2.51771	2.59664	2.5647	2.4853	2.48998	2.52023	2.50816	2.49634	2.51695	2.52219	2.52758	2.56292	2.50211	2.54091	2.52695	2.53917	2.52467	2.55094	2.56053	2.55743	2.56305	2.54502	2.52213
202948_at	IL1R1	3554	NM_000877|NM_001288706|XM_005263929|XM_005263930|XM_005263931|XM_005263932|XM_005263933|XM_005263934|XR_244889	-0.0437699	0.970117	-0.477204	0.634024	0.853129	2.71736	2.67359	2.62481	2.72646	2.65465	2.63158	2.62932	2.71317	2.65329	2.62623	2.73988	2.65221	2.98992	2.66109	2.76067	2.75942	2.72225	2.7895	2.52731	2.6957	2.8066	2.51073	2.95699	2.53968	2.55031	2.5192	2.64117	2.53929	2.5421	2.94437	2.537	2.55767	2.54022	2.73446	2.69983	2.59797	2.57732	2.62622	2.57317	2.73945	2.5317
213974_at	ADAMTSL3	57188	NM_207517|XM_005272435|XM_005272436|XM_005272437	-0.0032285	0.997765	-0.46849	0.640225	0.856288	2.16805	2.16482	2.17034	2.11186	2.17572	2.18119	2.17437	2.23734	2.1854	2.17023	2.14466	2.18459	2.15774	2.18994	2.14785	2.14838	2.13994	2.13075	2.14716	2.19391	2.13534	2.15217	2.15071	2.14606	2.14091	2.15613	2.14944	2.14954	2.1503	2.1381	2.16245	2.13986	2.15326	2.15107	2.15811	2.16987	2.14511	2.1535	2.14597	2.15385	2.15182
239270_at	PLCXD3	345557	NM_001005473|XM_005248297	-0.00323509	0.99776	-0.433832	0.665135	0.868885	2.38377	2.38054	2.37094	2.35402	2.38872	2.38143	2.3891	2.36124	2.39301	2.36875	2.35889	2.39087	2.37421	2.40149	2.36878	2.36549	2.35741	2.37164	2.36602	2.42056	2.37629	2.3407	2.34436	2.35199	2.35306	2.34707	2.35355	2.35789	2.3535	2.37653	2.34741	2.37466	2.38054	2.36788	2.36727	2.37752	2.37422	2.40142	2.36301	2.38439	2.37333
202071_at	SDC4	6385	NM_002999	0.0630934	1.0447	0.404513	0.686505	0.879521	3.6937	3.75679	4.00443	3.59101	3.57114	3.5742	2.98574	3.10998	2.73292	2.83009	3.22474	2.73859	3.25177	3.8123	3.23558	3.85195	3.02611	2.91108	3.90422	3.45639	2.8997	3.53289	4.03801	4.54387	3.311	3.53082	3.4531	4.56392	4.62705	4.32659	3.52254	3.18261	4.55558	3.0163	3.70007	3.97728	3.09189	3.16659	2.52195	3.02281	4.27437
226886_at	GFPT1	2673	NM_001244710|NM_002056	-0.0507365	0.965443	-0.404907	0.686216	0.879521	6.42036	6.36962	5.84116	7.11503	7.49783	5.96199	6.21061	5.76661	6.83779	5.93225	7.23672	6.70481	4.99904	6.78477	7.76322	7.46804	6.94844	7.19486	6.27387	6.37783	6.0831	6.35663	6.58381	6.76694	6.14126	6.60386	7.07865	6.63173	6.77958	7.38724	6.09191	6.76289	6.78876	6.96839	6.94828	5.68545	6.37179	6.37353	6.3103	7.22111	6.49946
210674_s_at	PCDHA1|PCDHA10|PCDHA11|PCDHA12|PCDHA13|PCDHA2|PCDHA3|PCDHA4|PCDHA5|PCDHA6|PCDHA7|PCDHA8|PCDHA9|PCDHAC1|PCDHAC2	9752|56134|56135|56136|56137|56138|56139|56140|56141|56142|56143|56144|56145|56146|56147	NM_014005|NM_018898|NM_018899|NM_018900|NM_018901|NM_018902|NM_018903|NM_018904|NM_018905|NM_018906|NM_018907|NM_018908|NM_018909|NM_018910|NM_018911|NM_031410|NM_031411|NM_031495|NM_031496|NM_031497|NM_031500|NM_031501|NM_031848|NM_031849|NM_031852|NM_03	0.00309296	1.00215	0.379279	0.705105	0.888433	2.53002	2.53311	2.50033	2.46474	2.51294	2.50877	2.5094	2.51607	2.52848	2.49927	2.54421	2.52862	2.56231	2.53475	2.54803	2.55044	2.51821	2.55395	2.48515	2.58471	2.56618	2.46283	2.45531	2.48861	2.48064	2.47476	2.49352	2.49132	2.49372	2.56271	2.49035	2.55865	2.49203	2.52348	2.50703	2.52749	2.54975	2.58899	2.49361	2.54064	2.50568
1570169_at	CSMD2	114784	NM_001281956|NM_052896	0.00288155	1.002	0.35821	0.720772	0.895328	2.30338	2.30626	2.30514	2.2628	2.30651	2.31644	2.32072	2.29617	2.32003	2.31788	2.29195	2.32523	2.29701	2.32718	2.29514	2.28857	2.28998	2.28472	2.29169	2.33311	2.28777	2.28712	2.29019	2.28521	2.2873	2.29391	2.28735	2.28384	2.2876	2.29067	2.29357	2.29503	2.28632	2.2932	2.29524	2.30051	2.29229	2.29818	2.28492	2.29712	2.29519
230081_at	PLCXD3	345557	NM_001005473|XM_005248297	0.00584363	1.00406	0.33996	0.734439	0.90126	2.65877	2.66461	2.66257	2.57405	2.68321	2.67397	2.66788	2.63744	2.67662	2.64832	2.6346	2.67432	2.6534	2.67563	2.6443	2.6412	2.61601	2.63924	2.59506	2.74121	2.67649	2.55086	2.5683	2.59494	2.60176	2.56872	2.59866	2.59576	2.59775	2.65852	2.5757	2.64564	2.59634	2.6269	2.61143	2.61568	2.65069	2.69467	2.86415	2.64746	3.2572
224212_s_at	PCDHA1|PCDHA10|PCDHA11|PCDHA12|PCDHA13|PCDHA2|PCDHA3|PCDHA4|PCDHA5|PCDHA6|PCDHA7|PCDHA8|PCDHA9|PCDHAC1|PCDHAC2	9752|56134|56135|56136|56137|56138|56139|56140|56141|56142|56143|56144|56145|56146|56147	NM_014005|NM_018898|NM_018899|NM_018900|NM_018901|NM_018902|NM_018903|NM_018904|NM_018905|NM_018906|NM_018907|NM_018908|NM_018909|NM_018910|NM_018911|NM_031410|NM_031411|NM_031495|NM_031496|NM_031497|NM_031500|NM_031501|NM_031848|NM_031849|NM_031852|NM_03	-0.00291003	0.997985	-0.313662	0.754284	0.909159	2.38239	2.37948	2.37375	2.31666	2.38064	2.46431	2.42126	2.33508	2.42724	2.39931	2.34705	2.42424	2.36603	2.43453	2.35433	2.35639	2.35773	2.38448	2.36898	2.47221	2.38616	2.33661	2.33184	2.33443	2.33693	2.34658	2.34701	2.33389	2.33406	2.38589	2.34991	2.38523	2.34075	2.3662	2.35135	2.63609	2.38535	2.39301	2.36941	2.37617	2.39422
204202_at	IQCE	23288	NM_001100390|NM_001287499|NM_001287500|NM_001287501|NM_001287502|NM_152558|XM_006715676|XM_006715677|XR_242067	-0.0314135	0.978461	-0.255042	0.799097	0.928567	3.93752	3.90611	4.38249	4.28319	4.38394	4.73995	3.87804	4.26771	3.8951	4.35247	5.38701	4.0835	4.94382	3.88569	4.93562	5.00825	3.78003	4.3146	3.73073	3.90813	4.28914	4.31652	4.93514	3.89629	4.56986	4.31928	4.57451	3.89342	3.90286	4.32381	4.12179	3.47752	3.89715	3.79133	4.58028	3.69863	3.56958	3.48542	3.46148	3.79502	3.40111
213844_at	HOXA5	3202	NM_019102	-0.0199411	0.986273	-0.245045	0.806811	0.931265	2.22993	2.20999	2.10842	4.63435	2.10261	2.11212	2.23782	2.15486	2.2499	2.22663	2.1589	2.26644	2.17943	2.24265	2.16197	4.22797	2.06514	2.0499	2.05818	2.34477	2.05209	2.08676	2.0853	2.18556	2.06973	2.09036	2.07847	2.18109	2.18466	2.0535	2.09244	2.17533	2.1839	2.06913	2.63524	2.09874	2.1796	3.49145	2.06697	2.07072	2.08967
204069_at	MEIS1	4211	NM_002398|XM_005264321|XM_005264322|XM_005264323|XM_005264324|XM_005264325|XM_006712020|XR_244932|XR_244933	0.00403244	1.0028	0.22412	0.823018	0.937692	2.24145	2.24548	2.27091	2.1399	2.27906	2.28271	2.23798	2.18472	2.24297	2.23408	2.18661	2.23855	2.20347	2.24672	2.1916	2.1927	2.2797	2.15118	2.22053	2.25701	2.15641	2.21034	2.21695	2.26313	2.25371	2.22008	2.25739	2.26005	2.26114	2.1601	2.2255	2.29663	2.26116	2.2852	2.25988	2.31204	2.27077	2.27275	2.21036	2.28778	2.22681
1557143_at	CSMD2	114784	NM_001281956|NM_052896	-0.00208874	0.998553	-0.172649	0.863198	0.952783	2.77653	2.77445	2.755	2.82354	2.75281	2.75971	2.76615	2.75591	2.78962	2.78519	2.7755	2.78504	2.7955	2.79184	2.78859	2.78769	2.76397	2.82261	2.7495	2.83938	2.88157	2.68364	2.6863	2.72711	2.7415	2.69095	2.73418	2.72539	2.7268	2.83965	2.69351	2.74732	2.72286	2.76885	2.75875	2.77009	2.80548	2.8312	2.76492	2.76912	2.76979
231751_at	ABCG8	64241	NM_022437|XM_005264483|XM_006712075	-0.00141471	0.99902	-0.11167	0.911258	0.971162	2.1738	2.17239	2.17142	2.15003	2.17444	2.18131	2.18399	2.12445	2.18707	2.19048	2.12876	2.19487	2.16339	2.19452	2.12851	2.12823	2.14857	2.16125	2.14756	2.19614	2.16594	2.15676	2.15891	2.15261	2.15081	2.1586	2.15057	2.15552	2.15552	2.21594	2.16189	2.14171	2.15372	2.15237	2.16044	2.17189	2.14611	2.14351	2.1386	2.15394	2.1509
205850_s_at	GABRB3	2562	NM_000814|NM_001191320|NM_001191321|NM_001278631|NM_021912|NR_103801	0.000657213	1.00046	0.105977	0.915766	0.973013	2.51434	2.515	2.5024	2.49758	2.5096	2.51301	2.50436	2.5003	2.52336	2.50227	2.51425	2.52226	2.53115	2.53326	2.51866	2.51881	2.50093	2.52051	2.46958	2.56265	2.5361	2.46012	2.46055	2.48451	2.48681	2.46777	2.49269	2.48909	2.49025	2.53234	2.47354	2.50261	2.49178	2.50931	2.50298	2.49854	2.51946	2.5369	2.48889	2.5242	2.4806
203886_s_at	FBLN2	2199	NM_001004019|NM_001165035|NM_001998|XM_006713026	0.00779689	1.00542	0.0935457	0.925615	0.976565	2.35452	2.36232	2.38661	2.23241	2.34593	4.36401	2.29339	2.25423	2.29935	2.28952	2.25178	2.30411	2.27356	2.30878	2.25862	2.25968	2.33915	2.26057	2.25614	2.30904	2.26902	2.32437	2.31718	2.26125	2.2628	2.32192	2.26696	2.26014	2.26684	2.26893	2.33518	2.26475	2.26707	2.3482	2.27504	2.27834	2.26918	2.27176	2.252	2.34511	2.26481
201309_x_at	NREP	9315	NM_001142474|NM_001142475|NM_001142476|NM_001142477|NM_001142478|NM_001142479|NM_001142480|NM_001142481|NM_001142482|NM_001142483|NM_004772|XM_006714732|XM_006714733	0.000940769	1.00065	0.0515389	0.958976	0.987566	2.43914	2.44008	2.47857	2.35011	2.47821	2.48307	2.37373	2.37029	2.38669	2.38514	2.37514	2.39321	2.38212	2.39303	2.37884	2.3748	2.46168	2.35935	2.61941	2.49738	2.36754	2.43156	2.42471	2.35633	2.53264	2.4362	2.54628	2.34757	2.35584	2.36823	2.4343	2.36999	2.3516	2.47205	2.55192	2.65384	2.37156	2.38792	2.34224	2.48915	2.64628
239057_at	LMOD2	442721	NM_207163	0.000226816	1.00016	0.0353516	0.971854	0.990753	2.46165	2.46187	2.4513	2.42992	2.4611	2.4624	2.47259	2.44379	2.48505	2.46933	2.4452	2.48778	2.46995	2.49202	2.45474	2.45653	2.43763	2.45376	2.41566	2.50044	2.48894	2.40973	2.40614	2.42663	2.42194	2.42564	2.43604	2.43217	2.43315	2.46992	2.4275	2.45645	2.43308	2.44962	2.44298	2.47123	2.46494	2.47237	2.44639	2.46517	2.44307
202722_s_at	GFPT1	2673	NM_001244710|NM_002056	-0.00417195	0.997112	-0.0290214	0.976892	0.992725	6.53891	6.53474	5.58198	7.61131	7.31096	6.84519	6.62153	5.96572	6.20773	5.72687	6.62935	7.11089	6.68274	6.71309	7.35019	7.63984	7.73291	7.54993	6.91074	6.95841	5.27582	5.93976	6.91788	6.54699	6.73804	6.40556	7.94645	6.61523	7.41672	7.40124	5.80213	6.7596	6.49797	6.93317	7.29212	6.41126	5.77692	6.07068	3.59119	7.52837	6.28202
229908_s_at	UNKL	64718	NM_001037125|NM_001193388|NM_001193389|NM_001276414|NM_023076|XM_005255505|XM_005255506|XM_006720923|XM_006720924|XM_006720925|XR_429645	0.00205243	1.00142	0.0141402	0.98874	0.996739	8.16583	8.16788	7.7484	7.52434	7.16228	8.6362	8.57409	9.02481	7.42417	8.26516	8.56244	7.54266	8.23832	7.33216	9.59346	7.51842	8.64489	8.36702	8.34759	7.62459	10.0129	8.99006	8.68708	8.92333	8.58716	8.79695	7.52561	8.52665	8.27479	7.25447	8.35757	7.59665	8.12067	8.17606	7.63259	7.02873	7.78038	6.90317	9.63173	8.4871	7.42304
228565_at	KIAA1804	84451	NM_032435	0.00155884	1.00108	0.0101091	0.99195	0.997644	3.17455	3.17611	2.78777	2.82217	3.88239	2.55599	3.30764	3.44509	2.82493	2.6357	3.15128	2.79419	2.8887	2.78657	3.44359	3.21633	2.5724	3.00235	2.63908	2.84708	2.74778	2.57359	3.80518	2.92478	4.85913	4.93752	2.65953	2.53093	5.80655	2.66098	3.44816	2.74071	3.16094	3.95242	3.66871	4.91818	2.74219	2.89352	2.68347	2.60686	4.03528
[truncated: 91 more columns]
