# Supplementary material for: Investigating epigenetic effects of activation-induced deaminase in chronic lymphocytic leukemia
Source: PLoS One. 2018 Dec 20;13(12):e0208753. doi: 10.1371/journal.pone.0208753 (PMC6301619; doi:10.1371/journal.pone.0208753)
Supplement: S6 Table — (XLSX) [file pone.0208753.s009.xlsx]

## Sheet: S6 Table
ID	219841_at	224499_s_at
GENE	AICDA	AICDA
GENEID	57379	57379		219841_at (AICDA NM_020661)
REFSEQ	NM_020661	NM_020661
CLL002	6.73	6.72
CLL004	3.76	3.75
CLL005	4.32	3.88
CLL006	3.72	3.89
CLL008	4.1	3.69
CLL009	3.66	3.73
CLL010	3.87	4.21
CLL012	3.97	3.93
CLL015	5.34	5.09
CLL016	3.85	3.83
CLL018	4.06	3.96
CLL019	3.97	3.88
CLL020	3.83	3.79
CLL023	3.66	4.1
CLL024	3.76	3.77
CLL025	4	3.69
CLL026	3.73	3.69
CLL028	3.78	3.98
CLL029	4.29	4.31
CLL031	4.2	4.12
CLL032	4.03	3.61
CLL034	4.61	4.98
CLL039	3.72	3.61
CLL043	3.97	4.06
CLL047	3.98	3.78
CLL048	4.04	4.06
CLL051	4.03	3.68
CLL052	4.88	4.01
CLL055	4.07	4.4
CLL056	4.64	4.41
CLL057	3.87	3.98
CLL059	3.72	3.79
CLL060	3.94	3.86
CLL061	4.4	4.77
CLL062	3.93	3.88
CLL065	4.38	4.01
CLL067	4.05	3.7
CLL068	3.79	3.61
CLL070	6.02	5.91
CLL071	4.22	4
CLL072	3.93	4.84
CLL074	4	4.4
CLL075	3.74	3.71
CLL076	4.29	4.57		224499_s_at (AICDA NM_020661)
CLL077	3.77	3.64
CLL079	4.12	3.76
CLL080	4	4.13
CLL081	3.87	3.93
CLL082	4.82	3.88
CLL084	3.74	3.76
CLL087	3.95	3.77
CLL088	3.93	3.8
CLL089	3.74	3.94
CLL090	4.17	3.88
CLL091	4.17	3.83
CLL092	3.95	3.7
CLL093	3.88	3.73
CLL094	3.88	3.72
CLL095	3.9	4.24
CLL096	3.89	3.91
CLL097	3.53	3.47
CLL098	3.72	3.86
CLL099	3.66	3.78
CLL100	3.89	3.54
CLL102	3.9	3.96
CLL103	3.97	3.89
CLL104	4.03	4.03
CLL105	4.05	3.79
CLL106	3.84	3.7
CLL107	4.02	3.63
CLL109	3.55	3.86
CLL110	4.47	3.92
CLL111	3.99	3.67
CLL112	3.92	3.86
CLL113	3.85	3.84
CLL114	3.85	3.91
CLL115	4.01	4.15
CLL117	3.85	3.91
CLL118	3.69	3.7
CLL119	4.09	4.03
CLL120	3.84	3.92
CLL121	4.02	3.73
CLL123	4.04	3.74
CLL124	3.97	3.63
CLL125	4.17	4.17
CLL126	3.82	3.78
CLL129	3.94	4.16
CLL130	3.74	3.71
CLL132	4.11	3.92
CLL133	5.03	4.13
CLL134	3.94	3.72
CLL135	4.09	3.65
CLL136	4.06	3.82
CLL137	3.83	3.96
CLL138	4.12	4.14
CLL139	8.7	8.75
CLL140	3.88	3.61
CLL143	3.78	3.83
CLL146	4.19	4.46
CLL147	3.74	3.78
CLL148	4.2	4.18
CLL149	3.99	3.93
CLL151	3.75	3.7
CLL153	3.97	3.64
CLL154	4.1	3.79
CLL155	4.4	4.63
CLL156	3.96	3.74
