# Supplementary material for: Investigating epigenetic effects of activation-induced deaminase in chronic lymphocytic leukemia
Source: PLoS One. 2018 Dec 20;13(12):e0208753. doi: 10.1371/journal.pone.0208753 (PMC6301619; doi:10.1371/journal.pone.0208753)
Supplement: S7 Table — (XLSX) [file pone.0208753.s010.xlsx]

## Sheet: S7 Table
ID	229908_s_at	202722_s_at	226886_at	214646_at	221064_s_at	235087_at	214509_at	206110_at	202721_s_at	227830_at	214472_at	229724_at	227027_at	227690_at	205850_s_at
gene	UNKL	GFPT1	GFPT1	HIST1H3A|HIST1H3B|HIST1H3C|HIST1H3D|HIST1H3E|HIST1H3F|HIST1H3G|HIST1H3H|HIST1H3I|HIST1H3J	UNKL	UNKL	HIST1H3I	HIST1H3A|HIST1H3B|HIST1H3C|HIST1H3D|HIST1H3E|HIST1H3F|HIST1H3G|HIST1H3H|HIST1H3I|HIST1H3J	GFPT1	GABRB3	HIST1H2AD|HIST1H3A|HIST1H3B|HIST1H3C|HIST1H3D|HIST1H3E|HIST1H3F|HIST1H3G|HIST1H3H|HIST1H3I|HIST1H3J	GABRB3	GFPT1	GABRB3	GABRB3
refseq	NM_001037125|NM_001193388|NM_001193389|NM_001276414|NM_023076|XM_005255505|XM_005255506|XM_006720923|XM_006720924|XM_006720925|XR_429645	NM_001244710|NM_002056	NM_001244710|NM_002056	NM_003529|NM_003530|NM_003531|NM_003532|NM_003533|NM_003534|NM_003535|NM_003536|NM_003537|NM_021018	NM_001037125|NM_001193388|NM_001193389|NM_001276414|NM_023076|XM_005255505|XM_005255506|XM_006720923|XM_006720924|XM_006720925|XR_429645	NM_001037125|NM_001193388|NM_001193389|NM_001276414|NM_023076|XM_005255505|XM_005255506|XM_006720923|XM_006720924|XM_006720925|XR_429645	NM_003533	NM_003529|NM_003530|NM_003531|NM_003532|NM_003533|NM_003534|NM_003535|NM_003536|NM_003537|NM_021018	NM_001244710|NM_002056	NM_000814|NM_001191320|NM_001191321|NM_001278631|NM_021912|NR_103801	NM_003529|NM_003530|NM_003531|NM_003532|NM_003533|NM_003534|NM_003535|NM_003536|NM_003537|NM_021018|NM_021065	NM_000814|NM_001191320|NM_001191321|NM_001278631|NM_021912|NR_103801	NM_001244710|NM_002056	NM_000814|NM_001191320|NM_001191321|NM_001278631|NM_021912|NR_103801	NM_000814|NM_001191320|NM_001191321|NM_001278631|NM_021912|NR_103801
Best-fit values
Slope	0.1338 ± 0.09590	-0.1893 ± 0.07637	-0.1453 ± 0.07108	0.05752 ± 0.04213	0.02398 ± 0.03798	-0.01967 ± 0.03695	0.03960 ± 0.05669	-0.09069 ± 0.1775	-0.04145 ± 0.05933	0.005064 ± 0.02846	0.2290 ± 0.1267	0.009417 ± 0.04054	0.01243 ± 0.08835	0.02253 ± 0.03184	-0.005169 ± 0.04559
Y-intercept when X=0.0	7.610 ± 0.3970	8.445 ± 0.3162	7.728 ± 0.2942	4.658 ± 0.1744	6.290 ± 0.1572	5.687 ± 0.1529	4.524 ± 0.2347	7.160 ± 0.7349	7.066 ± 0.2456	4.178 ± 0.1178	3.603 ± 0.5244	4.098 ± 0.1678	4.419 ± 0.3657	3.511 ± 0.1318	3.913 ± 0.1887
X-intercept when Y=0.0	-56.86	44.6	53.2	-80.98	-262.3	289.1	-114.2	78.95	170.5	-825	-15.73	-435.2	-355.6	-155.9	757
1/slope	7.473	-5.282	-6.885	17.38	41.7	-50.84	25.25	-11.03	-24.12	197.5	4.367	106.2	80.48	44.39	-193.5
95% Confidence Intervals
Slope	-0.05654 to 0.3242	-0.3409 to -0.03773	-0.2863 to -0.004165	-0.02611 to 0.1412	-0.05140 to 0.09936	-0.09301 to 0.05367	-0.07293 to 0.1521	-0.4431 to 0.2617	-0.1592 to 0.07631	-0.05144 to 0.06156	-0.02247 to 0.4805	-0.07105 to 0.08989	-0.1630 to 0.1878	-0.04067 to 0.08572	-0.09567 to 0.08533
Y-intercept when X=0.0	6.822 to 8.398	7.817 to 9.072	7.143 to 8.312	4.312 to 5.004	5.978 to 6.602	5.384 to 5.991	4.058 to 4.989	5.701 to 8.618	6.579 to 7.554	3.944 to 4.411	2.562 to 4.644	3.765 to 4.431	3.693 to 5.145	3.249 to 3.772	3.538 to 4.288
X-intercept when Y=0.0	-infinity to -21.07	26.58 to 207.4	29.00 to 1717	-infinity to -30.57	-infinity to -60.20	64.37 to +infinity	-infinity to -26.70	19.40 to +infinity	47.40 to +infinity	-infinity to -64.10	-infinity to -5.346	-infinity to -41.92	-infinity to -19.70	-infinity to -37.94	44.77 to +infinity
Goodness of Fit
R square	0.01821	0.05529	0.03825	0.01744	0.003783	0.002692	0.004625	0.002479	0.004628	0.0003013	0.03018	0.0005136	0.0001883	0.004746	0.0001224
Sy.x	0.6177	0.4919	0.4578	0.2714	0.2446	0.238	0.3651	1.143	0.3821	0.1833	0.8159	0.2611	0.569	0.205	0.2936
Is slope significantly non-zero?
F	1.947	6.146	4.176	1.864	0.3987	0.2834	0.4879	0.261	0.4882	0.03165	3.267	0.05396	0.01978	0.5007	0.01285
DFn, DFd	1.000, 105.0	1.000, 105.0	1.000, 105.0	1.000, 105.0	1.000, 105.0	1.000, 105.0	1.000, 105.0	1.000, 105.0	1.000, 105.0	1.000, 105.0	1.000, 105.0	1.000, 105.0	1.000, 105.0	1.000, 105.0	1.000, 105.0
P value	0.1658	0.0148	0.0435	0.1751	0.5291	0.5956	0.4864	0.6105	0.4863	0.8591	0.0735	0.8168	0.8884	0.4808	0.9099
Deviation from zero?	Not Significant	Significant	Significant	Not Significant	Not Significant	Not Significant	Not Significant	Not Significant	Not Significant	Not Significant	Not Significant	Not Significant	Not Significant	Not Significant	Not Significant
Data
Number of X values	107	107	107	107	107	107	107	107	107	107	107	107	107	107	107
Maximum number of Y replicates	1	1	1	1	1	1	1	1	1	1	1	1	1	1	1
Total number of values	107	107	107	107	107	107	107	107	107	107	107	107	107	107	107
Number of missing values	0	0	0	0	0	0	0	0	0	0	0	0	0	0	0
